# Supplementary material for: T1SEstacker: A Tri-Layer Stacking Model Effectively Predicts Bacterial Type 1 Secreted Proteins Based on C-Terminal Non-repeats-in-Toxin-Motif Sequence Features
Source: Front Microbiol. 2022 Feb 8;12:813094. doi: 10.3389/fmicb.2021.813094 (PMC8861453; doi:10.3389/fmicb.2021.813094)
Supplement: Supplementary Dataset 1 — Sequential Aac comparison between the C termini of repeats-in-toxin (RTX) and non-RTX proteins. [file Table_1.XLSX]

## Sheet: sAA
1. C20: p1.vs.n1
AA	P_Freqency_median	N_Freqency_median	Mann-Whitney U test_P	Bonferroni_Corrected_P
R	0	0.05	3.564e-44	7.12801e-43
K	0	0.05	2.06035e-31	4.12071e-30
D	0.05	0.05	2.68143e-18	5.36286e-17
E	0.05	0.05	1.36242e-16	2.72484e-15
T	0.05	0.05	2.62996e-12	5.25991e-11
P	0	0.05	9.07381e-10	1.81476e-08
L	0.1	0.1	3.38811e-08	6.77622e-07
I	0.05	0.05	6.62241e-08	1.32448e-06
V	0.1	0.05	2.26987e-07	4.53974e-06
F	0.05	0.05	2.36228e-05	0.000472455
S	0.05	0.05	0.00015578	0.00311561
Y	0	0	0.000178538	0.00357075
M	0	0	0.000233251	0.00466502
W	0	0	0.00230988	0.0461976
A	0.1	0.1	0.528236	1
G	0.05	0.05	0.554059	1
Q	0.05	0.05	0.987776	1
C	0	0	3.60267e-06	1
N	0.05	0.05	5.17183e-07	1
H	0	0	0.276765	1
2. C60: p1.vs.n1
AA	P_Freqency_median	N_Freqency_median	Mann-Whitney U test_P	Bonferroni_Corrected_P
R	0.0166667	0.05	6.75105e-61	1.35021e-59
D	0.0833333	0.05	8.44112e-56	1.68822e-54
K	0.0166667	0.05	3.04113e-46	6.08225e-45
P	0.0166667	0.0333333	1.0407e-33	2.08141e-32
C	0	0	2.11539e-29	4.23077e-28
T	0.0666667	0.05	9.28958e-29	1.85792e-27
E	0.0333333	0.0666667	4.10618e-28	8.21236e-27
G	0.1	0.0666667	2.08531e-24	4.17061e-23
S	0.0833333	0.05	8.55535e-22	1.71107e-20
N	0.05	0.0333333	1.48546e-15	2.97092e-14
M	0	0.0166667	5.81912e-15	1.16382e-13
W	0	0.0166667	9.93855e-08	1.98771e-06
F	0.05	0.0333333	3.02619e-06	6.05237e-05
H	0.0166667	0.0166667	0.00188319	0.0376638
V	0.0666667	0.0666667	0.00757747	0.151549
I	0.0666667	0.05	0.0330687	0.661374
L	0.1	0.1	0.0830692	1
Y	0.0166667	0.0166667	0.186436	1
Q	0.0333333	0.0333333	0.265674	1
A	0.1	0.1	0.452652	1
3. C110: p1.vs.n1
AA	P_Freqency_median	N_Freqency_median	Mann-Whitney U test_P	Bonferroni_Corrected_P
D	0.1	0.0545455	7.18081e-98	1.43616e-96
R	0.0181818	0.0545455	2.8352e-65	5.67041e-64
G	0.118182	0.0727273	7.28339e-59	1.45668e-57
P	0.0181818	0.0363636	1.94809e-57	3.89618e-56
C	0	0.00909091	3.10056e-47	6.20113e-46
K	0.0181818	0.0454545	2.41618e-44	4.83235e-43
T	0.0727273	0.0454545	6.44448e-38	1.2889e-36
E	0.0363636	0.0636364	2.53491e-37	5.06981e-36
M	0.00909091	0.0181818	3.99579e-33	7.99158e-32
N	0.0545455	0.0363636	6.36345e-27	1.27269e-25
S	0.0727273	0.0545455	1.48656e-21	2.97311e-20
F	0.0454545	0.0363636	2.07916e-12	4.15832e-11
W	0.00909091	0.00909091	5.21956e-12	1.04391e-10
H	0.00909091	0.0181818	1.66614e-08	3.33229e-07
Y	0.0181818	0.0272727	1.09284e-07	2.18568e-06
L	0.0909091	0.1	1.44769e-06	2.89538e-05
A	0.0909091	0.0909091	0.0292127	0.584254
Q	0.0363636	0.0363636	0.169423	1
V	0.0727273	0.0727273	0.195104	1
I	0.0545455	0.0545455	0.281579	1

## Sheet: bi-AA
1. C20: p1.vs.n1
AA	P_Freqency_median	N_Freqency_median	Mann-Whitney U test_P	Bonferroni_Corrected_P
DF	0	0	1.53463e-15	6.13852e-13
RR	0	0	1.62667e-11	6.50667e-09
TL	0	0	1.95691e-11	7.82763e-09
SD	0	0	2.96491e-11	1.18597e-08
LT	0	0	6.879e-10	2.7516e-07
KK	0	0	4.27225e-09	1.7089e-06
EK	0	0	7.19197e-09	2.87679e-06
KA	0	0	1.18908e-08	4.75634e-06
DL	0	0	8.36045e-08	3.34418e-05
RK	0	0	9.57956e-08	3.83182e-05
ER	0	0	1.03979e-07	4.15916e-05
SR	0	0	1.03979e-07	4.15916e-05
RA	0	0	1.29365e-07	5.1746e-05
AD	0	0	1.51283e-07	6.05133e-05
FV	0	0	7.67777e-07	0.000307111
RE	0	0	7.96959e-07	0.000318783
GV	0	0	1.01272e-06	0.000405087
LI	0	0	2.03821e-06	0.000815284
RP	0	0	2.28772e-06	0.000915086
IR	0	0	3.05471e-06	0.00122188
TN	0	0	3.1571e-06	0.00126284
KR	0	0	4.00143e-06	0.00160057
SK	0	0	5.16186e-06	0.00206474
GE	0	0	5.62047e-06	0.00224819
II	0	0	7.2161e-06	0.00288644
QK	0	0	9.57245e-06	0.00382898
LR	0	0	9.67852e-06	0.00387141
EE	0	0	1.43012e-05	0.00572049
RQ	0	0	1.8086e-05	0.00723438
KS	0	0	2.84142e-05	0.0113657
NF	0	0	2.99607e-05	0.0119843
GK	0	0	3.50539e-05	0.0140216
IT	0	0	4.63689e-05	0.0185476
FA	0	0	6.52112e-05	0.0260845
PK	0	0	7.16442e-05	0.0286577
RG	0	0	8.53936e-05	0.0341574
VI	0	0	9.49553e-05	0.0379821
DI	0	0	0.000107632	0.0430526
KE	0	0	0.00011744	0.046976
QR	0	0	0.000123556	0.0494225
MR	0	0	0.000179621	0.0718485
DD	0	0	0.000194292	0.0777168
AR	0	0	0.000235565	0.0942259
RL	0	0	0.00025661	0.102644
TT	0	0	0.000269201	0.107681
NR	0	0	0.000304067	0.121627
SN	0	0	0.000373163	0.149265
KT	0	0	0.000382332	0.152933
RV	0	0	0.000423532	0.169413
FI	0	0	0.000444374	0.17775
RT	0	0	0.000485456	0.194183
NI	0	0	0.000491867	0.196747
RN	0	0	0.000562813	0.225125
KY	0	0	0.000568211	0.227284
VS	0	0	0.000575178	0.230071
TR	0	0	0.000612958	0.245183
DN	0	0	0.000650206	0.260082
TK	0	0	0.000695035	0.278014
LK	0	0	0.000704489	0.281795
KN	0	0	0.000832407	0.332963
AE	0	0	0.000884918	0.353967
DE	0	0	0.000911063	0.364425
HD	0	0	0.000920848	0.368339
VR	0	0	0.00109531	0.438125
YE	0	0	0.0015802	0.632081
YR	0	0	0.0015802	0.632081
EI	0	0	0.00174536	0.698143
VP	0	0	0.00222828	0.891312
KI	0	0	0.00243803	0.975213
ND	0	0	0.00249118	0.996473
IL	0	0	0.00249415	0.997661
TG	0	0	0.00310679	1
IK	0	0	0.00338526	1
LS	0	0	0.00339041	1
HR	0	0	0.00370989	1
IV	0	0	0.00379493	1
AY	0	0	0.00385227	1
VT	0	0	0.00403993	1
QE	0	0	0.00444159	1
SL	0	0	0.00450753	1
GR	0	0	0.00468729	1
NT	0	0	0.00482029	1
AN	0	0	0.00482383	1
KQ	0	0	0.00523811	1
QV	0	0	0.00536549	1
GD	0	0	0.00544205	1
DV	0	0	0.00604134	1
KP	0	0	0.00620165	1
IH	0	0	0.00625479	1
MK	0	0	0.00640349	1
IA	0	0	0.00643588	1
WR	0	0	0.00676673	1
RY	0	0	0.00717683	1
LV	0	0	0.00760121	1
PA	0	0	0.00773379	1
PR	0	0	0.00791417	1
CV	0	0	0.00798262	1
YW	0	0	0.00798262	1
LN	0	0	0.0083785	1
EA	0	0	0.00842482	1
DH	0	0	0.00852216	1
TD	0	0	0.00859343	1
AK	0	0	0.00895411	1
QF	0	0	0.0099276	1
NS	0	0	0.0104051	1
ST	0	0	0.0110119	1
AC	0	0	0.0110724	1
IM	0	0	0.011801	1
VG	0	0	0.0120019	1
EV	0	0	0.0121522	1
TI	0	0	0.0123808	1
SA	0	0	0.0139651	1
KF	0	0	0.014389	1
TA	0	0	0.0148719	1
RS	0	0	0.0152858	1
AT	0	0	0.0162044	1
SS	0	0	0.0163934	1
QL	0	0	0.0166103	1
PI	0	0	0.0176591	1
CR	0	0	0.0191881	1
RM	0	0	0.0193174	1
NL	0	0	0.0195501	1
NV	0	0	0.0199055	1
KV	0	0	0.0201559	1
AS	0	0	0.0202132	1
LD	0	0	0.021409	1
AM	0	0	0.0215649	1
PV	0	0	0.0222615	1
DR	0	0	0.024565	1
IN	0	0	0.0250891	1
CQ	0	0	0.0251184	1
MC	0	0	0.0251184	1
CA	0	0	0.0251187	1
DQ	0	0	0.02578	1
GT	0	0	0.0271706	1
TS	0	0	0.0279661	1
PG	0	0	0.0295011	1
VK	0	0	0.0308948	1
PP	0	0	0.0309797	1
IQ	0	0	0.0314047	1
ME	0	0	0.0314541	1
MT	0	0	0.0320332	1
KM	0	0	0.0333435	1
LY	0	0	0.0335679	1
FR	0	0	0.0364688	1
FY	0	0	0.0387362	1
PF	0	0	0.0387362	1
KG	0	0	0.0429526	1
DS	0	0	0.0433628	1
DK	0	0	0.044595	1
EC	0	0	0.0452889	1
QC	0	0	0.0452889	1
VC	0	0	0.0452889	1
FT	0	0	0.0468709	1
IF	0	0	0.047539	1
YP	0	0	0.0508915	1
LQ	0	0	0.0511698	1
VN	0	0	0.053912	1
WE	0	0	0.0567608	1
RW	0	0	0.0569982	1
QW	0	0	0.058139	1
HW	0	0	0.058139	1
CS	0	0	0.058139	1
TV	0	0	0.0625791	1
FL	0	0	0.0631746	1
FK	0	0	0.0658318	1
SY	0	0	0.068592	1
VV	0	0	0.0734549	1
EL	0	0	0.0741513	1
ID	0	0	0.0791088	1
GP	0	0	0.0819408	1
CF	0	0	0.0831636	1
CC	0	0	0.0831636	1
CI	0	0	0.0831636	1
IC	0	0	0.0831636	1
WP	0	0	0.0831636	1
DG	0	0	0.0839804	1
YD	0	0	0.0871353	1
RD	0	0	0.0873958	1
QI	0	0	0.0875463	1
QD	0	0	0.0891542	1
WL	0	0	0.0902192	1
AW	0	0	0.0902192	1
RI	0	0	0.0927722	1
FG	0	0	0.093139	1
LA	0	0	0.0944232	1
NQ	0	0	0.0991964	1
CG	0	0	0.101798	1
WF	0	0	0.101798	1
KW	0	0	0.101798	1
RC	0	0	0.101798	1
MN	0	0	0.106673	1
PS	0	0	0.107538	1
PH	0	0	0.107821	1
RF	0	0	0.108755	1
HL	0	0	0.109433	1
DY	0	0	0.115347	1
IE	0	0	0.115352	1
VQ	0	0	0.120021	1
HS	0	0	0.123013	1
SW	0	0	0.123013	1
EQ	0	0	0.125397	1
YK	0	0	0.129928	1
PY	0	0	0.129928	1
FP	0	0	0.130883	1
WI	0	0	0.130883	1
HP	0	0	0.130883	1
PT	0	0	0.13164	1
SQ	0	0	0.132836	1
PD	0	0	0.134014	1
LE	0	0	0.134029	1
TF	0	0	0.135451	1
AF	0	0	0.138749	1
NA	0	0	0.138836	1
NE	0	0	0.142004	1
ML	0	0	0.150681	1
SP	0	0	0.151696	1
HG	0	0	0.155648	1
VL	0	0	0.155755	1
TW	0	0	0.156079	1
VM	0	0	0.156681	1
VE	0	0	0.157464	1
HM	0	0	0.157502	1
GQ	0	0	0.159606	1
YL	0	0	0.159612	1
GS	0	0	0.163541	1
PL	0	0	0.169604	1
FS	0	0	0.174815	1
NK	0	0	0.174968	1
YY	0	0	0.178861	1
FW	0	0	0.179144	1
CH	0	0	0.179144	1
CP	0	0	0.179144	1
EG	0	0	0.180196	1
EH	0	0	0.186272	1
IY	0	0	0.187617	1
GN	0	0	0.191296	1
PQ	0	0	0.192936	1
AL	0	0	0.198367	1
HE	0	0	0.198368	1
EP	0	0	0.20055	1
SC	0	0	0.204123	1
CL	0	0	0.204123	1
ES	0	0	0.212528	1
IP	0	0	0.214168	1
SV	0	0	0.216728	1
KL	0	0	0.216848	1
VW	0	0	0.221785	1
MG	0	0	0.221785	1
WG	0	0	0.221785	1
LG	0	0	0.22458	1
NY	0	0	0.232158	1
EW	0	0	0.24497	1
HQ	0	0	0.246046	1
NW	0	0	0.247332	1
TH	0	0	0.248958	1
AI	0	0	0.252021	1
PW	0	0	0.25575	1
WH	0	0	0.25575	1
MM	0	0	0.25575	1
QA	0	0	0.267232	1
FM	0	0	0.270686	1
LW	0	0	0.270686	1
VD	0	0	0.277973	1
NN	0	0	0.281896	1
WD	0	0	0.282206	1
RH	0	0	0.282206	1
SI	0	0	0.284442	1
VF	0	0	0.295585	1
DT	0	0	0.300712	1
LL	0	0	0.302695	1
NP	0	0	0.306697	1
GY	0	0	0.311755	1
MQ	0	0	0.313973	1
HK	0	0	0.313973	1
DM	0	0	0.313973	1
YF	0	0	0.313973	1
YC	0	0	0.317073	1
HC	0	0	0.317073	1
CM	0	0	0.318257	1
MW	0	0	0.318257	1
VY	0	0	0.325124	1
MA	0	0	0.32989	1
ET	0	0	0.332269	1
FD	0	0	0.356518	1
HY	0	0	0.363669	1
GM	0	0	0.369659	1
AV	0	0	0.398814	1
WT	0	0	0.402914	1
FN	0	0	0.40674	1
VH	0	0	0.409128	1
GF	0	0	0.410893	1
CN	0	0	0.413529	1
CE	0	0	0.413529	1
FC	0	0	0.413529	1
TC	0	0	0.413529	1
DP	0	0	0.414718	1
WS	0	0	0.435718	1
NG	0	0	0.445496	1
QG	0	0	0.447193	1
KH	0	0	0.461595	1
EY	0	0	0.463627	1
WA	0	0	0.464508	1
HV	0	0	0.482623	1
QS	0	0	0.486891	1
MI	0	0	0.487725	1
TM	0	0	0.487725	1
NH	0	0	0.487725	1
FH	0	0	0.487725	1
KD	0	0	0.508852	1
ED	0	0	0.509531	1
LP	0	0	0.517584	1
DA	0	0	0.523375	1
IS	0	0	0.533451	1
GA	0	0	0.540996	1
YA	0	0	0.544004	1
AA	0	0	0.545004	1
TP	0	0	0.557907	1
WC	0	0	0.564084	1
WY	0	0	0.564084	1
CD	0	0	0.564084	1
GI	0	0	0.569578	1
YI	0	0	0.584696	1
YT	0	0	0.584696	1
PE	0	0	0.587218	1
QP	0	0	0.595937	1
IG	0	0	0.612174	1
MF	0	0	0.614813	1
WQ	0	0	0.614813	1
QT	0	0	0.615819	1
YS	0	0	0.615819	1
EF	0	0	0.632901	1
MD	0	0	0.634854	1
QY	0	0	0.634854	1
TQ	0	0	0.637789	1
SE	0	0	0.653582	1
MH	0	0	0.65472	1
CY	0	0	0.65472	1
NC	0	0	0.656617	1
TY	0	0	0.666886	1
YQ	0	0	0.666886	1
LF	0	0	0.674162	1
SH	0	0	0.676719	1
EM	0	0	0.676719	1
QH	0	0	0.688144	1
MV	0	0	0.691569	1
GL	0	0	0.700589	1
AG	0	0	0.70281	1
GC	0	0	0.70518	1
WM	0	0	0.70518	1
WW	0	0	0.70518	1
MY	0	0	0.70518	1
YH	0	0	0.70518	1
AQ	0	0	0.713183	1
YG	0	0	0.724299	1
FE	0	0	0.734719	1
LH	0	0	0.735227	1
FF	0	0	0.735227	1
LC	0	0	0.738387	1
AP	0	0	0.772553	1
VA	0	0	0.774166	1
PM	0	0	0.78067	1
MP	0	0	0.792528	1
HI	0	0	0.795268	1
WV	0	0	0.795268	1
MS	0	0	0.795268	1
QM	0	0	0.795268	1
NM	0	0	0.798405	1
GH	0	0	0.804293	1
HN	0	0	0.807248	1
GG	0	0	0.816955	1
HT	0	0	0.817308	1
GW	0	0	0.825908	1
PN	0	0	0.825908	1
SG	0	0	0.828295	1
DW	0	0	0.839922	1
YN	0	0	0.840235	1
AH	0	0	0.840235	1
YV	0	0	0.863771	1
FQ	0	0	0.869125	1
LM	0	0	0.870622	1
SF	0	0	0.884255	1
TE	0	0	0.88628	1
EN	0	0	0.90712	1
QQ	0	0	0.978882	1
HA	0	0	0.990473	1
QN	0	0	0.995365	1
HH	0	0	0.998341	1
PC	0	0	0.998898	1
KC	0	0	0.998898	1
CK	0	0	0.99922	1
CT	0	0	0.99922	1
YM	0	0	0.999362	1
IW	0	0	0.999362	1
DC	0	0	0.999362	1
WN	0	0	0.999447	1
WK	0	0	0.999505	1
SM	0	0	0.999664	1
HF	0	0	0.999678	1
2. C60: p1.vs.n1
AA	P_Freqency_median	N_Freqency_median	Mann-Whitney U test_P	Bonferroni_Corrected_P
DG	0.0169492	0	1.5873e-25	6.3492e-23
GD	0	0	2.28177e-21	9.1271e-19
DF	0	0	3.67785e-21	1.47114e-18
GS	0	0	1.80682e-19	7.22728e-17
SD	0	0	4.35002e-19	1.74001e-16
RR	0	0	1.18295e-17	4.73181e-15
KK	0	0	2.6005e-17	1.0402e-14
RE	0	0	7.55638e-17	3.02255e-14
EK	0	0	8.83215e-17	3.53286e-14
RA	0	0	2.80075e-16	1.1203e-13
AR	0	0	7.04521e-16	2.81809e-13
DL	0	0	1.92622e-14	7.70488e-12
KR	0	0	3.71751e-14	1.48701e-11
SG	0	0	5.65921e-14	2.26368e-11
RK	0	0	6.69439e-14	2.67776e-11
KA	0	0	2.13795e-13	8.55179e-11
ER	0	0	2.38491e-13	9.53966e-11
SS	0	0	2.48935e-13	9.95738e-11
ND	0	0	2.80928e-13	1.12371e-10
EE	0	0	3.91444e-13	1.56578e-10
VP	0	0	4.16282e-13	1.66513e-10
TG	0	0	6.56467e-13	2.62587e-10
GN	0	0	9.2259e-13	3.69036e-10
DT	0	0	3.66931e-12	1.46772e-09
KE	0	0	3.68108e-12	1.47243e-09
NG	0	0	3.94594e-12	1.57837e-09
DS	0	0	4.06014e-11	1.62406e-08
TL	0	0	8.54665e-11	3.41866e-08
RQ	0	0	1.527e-10	6.10801e-08
KP	0	0	3.2562e-10	1.30248e-07
LK	0	0	3.42811e-10	1.37124e-07
SR	0	0	3.62844e-10	1.45137e-07
TD	0	0	3.71671e-10	1.48668e-07
TN	0	0	4.17617e-10	1.67047e-07
NT	0	0	5.60442e-10	2.24177e-07
RP	0	0	6.13095e-10	2.45238e-07
SN	0	0	8.15698e-10	3.26279e-07
GT	0	0	1.04428e-09	4.17713e-07
RL	0	0	1.79059e-09	7.16237e-07
KN	0	0	2.73608e-09	1.09443e-06
IR	0	0	3.89713e-09	1.55885e-06
AK	0	0	5.02326e-09	2.00931e-06
AD	0	0	5.47308e-09	2.18923e-06
PK	0	0	7.34742e-09	2.93897e-06
DN	0	0	1.14937e-08	4.59748e-06
ST	0	0	1.51404e-08	6.05617e-06
DD	0	0	3.42269e-08	1.36908e-05
LR	0	0	4.80705e-08	1.92282e-05
GK	0	0	9.93556e-08	3.97422e-05
GA	0	0	1.77583e-07	7.10331e-05
PI	0	0	1.897e-07	7.588e-05
KS	0	0	1.95779e-07	7.83117e-05
NS	0	0	2.33072e-07	9.32288e-05
TT	0	0	3.2195e-07	0.00012878
CA	0	0	3.69445e-07	0.000147778
AN	0	0	5.33019e-07	0.000213208
QR	0	0	5.93393e-07	0.000237357
QK	0	0	6.0058e-07	0.000240232
IP	0	0	6.10489e-07	0.000244196
FD	0	0	6.97317e-07	0.000278927
HP	0	0	7.31284e-07	0.000292514
IK	0	0	7.56269e-07	0.000302508
MR	0	0	1.00169e-06	0.000400677
YR	0	0	1.08487e-06	0.000433947
PE	0	0	1.17774e-06	0.000471098
GG	0	0	1.19377e-06	0.000477509
RG	0	0	2.07328e-06	0.000829314
NR	0	0	2.10147e-06	0.000840589
LP	0	0	2.22334e-06	0.000889336
RV	0	0	2.31881e-06	0.000927524
IT	0	0	2.42644e-06	0.000970578
PR	0	0	2.53467e-06	0.00101387
DV	0	0	3.36335e-06	0.00134534
SA	0	0	3.37094e-06	0.00134838
LT	0	0	3.39323e-06	0.00135729
VR	0	0	3.54742e-06	0.00141897
PA	0	0	3.81462e-06	0.00152585
QV	0	0	5.4585e-06	0.0021834
KL	0	0	5.58584e-06	0.00223434
PV	0	0	5.7915e-06	0.0023166
AC	0	0	6.2229e-06	0.00248916
IC	0	0	6.3685e-06	0.0025474
ID	0	0	6.37922e-06	0.00255169
TK	0	0	7.56368e-06	0.00302547
EV	0	0	9.57028e-06	0.00382811
TS	0	0	1.05733e-05	0.00422932
PH	0	0	1.07917e-05	0.00431669
RM	0	0	1.20729e-05	0.00482914
CS	0	0	1.24633e-05	0.00498533
KQ	0	0	1.30261e-05	0.00521045
PL	0	0	1.33272e-05	0.00533086
GV	0	0	1.35072e-05	0.00540288
LE	0	0	1.43666e-05	0.00574663
TF	0	0	1.67719e-05	0.00670874
CI	0	0	1.88687e-05	0.00754748
PQ	0	0	2.05366e-05	0.00821464
VC	0	0	2.82862e-05	0.0113145
ML	0	0	3.1423e-05	0.0125692
VK	0	0	3.33331e-05	0.0133333
GR	0	0	3.93598e-05	0.0157439
QE	0	0	4.51172e-05	0.0180469
RY	0	0	4.77731e-05	0.0191092
DA	0	0	4.8969e-05	0.0195876
MP	0	0	5.45185e-05	0.0218074
TA	0	0	5.5949e-05	0.0223796
LS	0	0	5.62285e-05	0.0224914
EA	0	0	6.82989e-05	0.0273196
CV	0	0	7.16442e-05	0.0286577
HD	0	0	7.39425e-05	0.029577
FV	0	0	7.88199e-05	0.031528
VD	0	0	7.92574e-05	0.031703
ME	0	0	8.73604e-05	0.0349442
SQ	0	0	8.83089e-05	0.0353236
VT	0	0	9.41263e-05	0.0376505
SK	0	0	9.85759e-05	0.0394304
RW	0	0	0.000100044	0.0400175
AT	0	0	0.000104218	0.0416873
MK	0	0	0.000108242	0.0432969
FA	0	0	0.000109078	0.0436314
RS	0	0	0.000110815	0.044326
RH	0	0	0.000117613	0.0470452
CG	0	0	0.000129238	0.0516953
RN	0	0	0.000137639	0.0550557
KY	0	0	0.000145485	0.0581941
AL	0	0	0.000178351	0.0713403
YP	0	0	0.000196633	0.078653
FS	0	0	0.000199471	0.0797884
AS	0	0	0.000210362	0.0841449
TI	0	0	0.000232711	0.0930844
KI	0	0	0.000233478	0.0933911
YK	0	0	0.000243027	0.0972109
AG	0	0	0.000267766	0.107106
KV	0	0	0.000269776	0.10791
EC	0	0	0.000287465	0.114986
CL	0	0	0.000350026	0.14001
EL	0	0	0.000406122	0.162449
NF	0	0	0.000431169	0.172468
FP	0	0	0.000453867	0.181547
KT	0	0	0.000486158	0.194463
MC	0	0	0.000497107	0.198843
CR	0	0	0.000531017	0.212407
WI	0	0	0.000575423	0.230169
TR	0	0	0.000596694	0.238678
EP	0	0	0.000608266	0.243307
HR	0	0	0.000703259	0.281304
LC	0	0	0.000765882	0.306353
VI	0	0	0.000876415	0.350566
QD	0	0	0.000879568	0.351827
SV	0	0	0.000904101	0.36164
LM	0	0	0.00105132	0.420526
LD	0	0	0.00115519	0.462075
QF	0	0	0.00119795	0.479178
WR	0	0	0.00125049	0.500194
LI	0	0	0.00125347	0.501388
QS	0	0	0.00148593	0.594371
DI	0	0	0.00149392	0.597568
QW	0	0	0.00156965	0.627861
IM	0	0	0.0017235	0.689399
WG	0	0	0.00178306	0.713226
RT	0	0	0.00201546	0.806184
EW	0	0	0.00201956	0.807822
CQ	0	0	0.00215238	0.860952
SP	0	0	0.00218402	0.873609
FN	0	0	0.00228931	0.915725
IV	0	0	0.00238111	0.952442
AY	0	0	0.00245464	0.981855
FG	0	0	0.00253404	1
IQ	0	0	0.00258588	1
RC	0	0	0.00261358	1
EH	0	0	0.00272844	1
YN	0	0	0.00275112	1
TQ	0	0	0.00287685	1
PY	0	0	0.00312515	1
YD	0	0	0.00318669	1
KF	0	0	0.00333279	1
PP	0	0	0.00352508	1
EI	0	0	0.00360463	1
PG	0	0	0.00371578	1
PF	0	0	0.00377885	1
EM	0	0	0.00383988	1
DQ	0	0	0.00388486	1
SF	0	0	0.00390142	1
MI	0	0	0.00452049	1
NQ	0	0	0.00498846	1
FW	0	0	0.0054457	1
AE	0	0	0.00573407	1
TV	0	0	0.00574767	1
FR	0	0	0.00574959	1
AP	0	0	0.00613357	1
NN	0	0	0.00641288	1
FT	0	0	0.00652376	1
KM	0	0	0.00666454	1
YE	0	0	0.00678297	1
CP	0	0	0.00717683	1
CD	0	0	0.00717683	1
GC	0	0	0.00734028	1
WL	0	0	0.00738096	1
AV	0	0	0.00775458	1
FK	0	0	0.00786039	1
NL	0	0	0.00787949	1
FM	0	0	0.00804866	1
VM	0	0	0.0085807	1
LG	0	0	0.00915198	1
KD	0	0	0.00956495	1
PM	0	0	0.00983277	1
FQ	0	0	0.00992193	1
SC	0	0	0.0107972	1
CT	0	0	0.0109084	1
DK	0	0	0.0111727	1
FC	0	0	0.011801	1
HK	0	0	0.0118247	1
TY	0	0	0.0121323	1
IE	0	0	0.0128193	1
PW	0	0	0.0131571	1
CM	0	0	0.0141003	1
DY	0	0	0.0147451	1
FI	0	0	0.015372	1
LH	0	0	0.0170781	1
TC	0	0	0.0177943	1
GF	0	0	0.0178776	1
QC	0	0	0.0202679	1
CK	0	0	0.0202679	1
PS	0	0	0.0203874	1
KH	0	0	0.0209341	1
GQ	0	0	0.0237155	1
NV	0	0	0.0240827	1
NW	0	0	0.0249723	1
VG	0	0	0.0261382	1
IH	0	0	0.0272209	1
HG	0	0	0.0272415	1
NA	0	0	0.0276469	1
MN	0	0	0.0278431	1
NK	0	0	0.0299045	1
GP	0	0	0.030514	1
HC	0	0	0.0314541	1
KG	0	0	0.0315439	1
EQ	0	0	0.031562	1
VY	0	0	0.0324306	1
PC	0	0	0.0333435	1
QI	0	0	0.0348986	1
LV	0	0	0.0349041	1
GE	0	0	0.036476	1
QL	0	0	0.036637	1
YY	0	0	0.0368012	1
DH	0	0	0.0369746	1
WE	0	0	0.0377659	1
VN	0	0	0.0422616	1
WP	0	0	0.0439745	1
QN	0	0	0.0451395	1
VQ	0	0	0.0462753	1
HM	0	0	0.0508915	1
II	0	0	0.0521954	1
YL	0	0	0.0527507	1
ES	0	0	0.0531253	1
EY	0	0	0.053912	1
HF	0	0	0.0551777	1
VS	0	0	0.0558296	1
CH	0	0	0.0566009	1
NC	0	0	0.0574099	1
IW	0	0	0.0578638	1
DE	0	0	0.0624245	1
IN	0	0	0.0647164	1
WA	0	0	0.0674102	1
LA	0	0	0.068489	1
CN	0	0	0.0688535	1
PD	0	0	0.069833	1
KW	0	0	0.0706238	1
TP	0	0	0.0710434	1
VA	0	0	0.0710639	1
QP	0	0	0.0867157	1
MQ	0	0	0.093752	1
YS	0	0	0.0965756	1
MG	0	0	0.0972316	1
NY	0	0	0.101383	1
KC	0	0	0.101798	1
GI	0	0	0.104186	1
LL	0	0	0.104921	1
EF	0	0	0.106193	1
CE	0	0	0.106673	1
SI	0	0	0.107494	1
RI	0	0	0.114065	1
FL	0	0	0.117927	1
YI	0	0	0.120044	1
MF	0	0	0.123567	1
YC	0	0	0.129928	1
WM	0	0	0.132271	1
AI	0	0	0.13229	1
RF	0	0	0.137922	1
WN	0	0	0.138504	1
QM	0	0	0.138504	1
VL	0	0	0.147903	1
AW	0	0	0.149129	1
HE	0	0	0.15019	1
WC	0	0	0.155676	1
CY	0	0	0.156079	1
CW	0	0	0.157502	1
DC	0	0	0.162539	1
ET	0	0	0.164789	1
MV	0	0	0.174531	1
SM	0	0	0.177214	1
SL	0	0	0.177828	1
RD	0	0	0.191922	1
YW	0	0	0.193803	1
HN	0	0	0.1999	1
CF	0	0	0.204123	1
WW	0	0	0.204123	1
AM	0	0	0.213629	1
EG	0	0	0.216538	1
VW	0	0	0.22779	1
TW	0	0	0.233671	1
NM	0	0	0.251351	1
FF	0	0	0.251833	1
AH	0	0	0.25937	1
HH	0	0	0.264733	1
HW	0	0	0.270686	1
YT	0	0	0.275786	1
YF	0	0	0.287477	1
NE	0	0	0.28822	1
WK	0	0	0.292087	1
FY	0	0	0.298386	1
HT	0	0	0.298776	1
ED	0	0	0.303831	1
IY	0	0	0.30968	1
WV	0	0	0.31097	1
AA	0	0	0.312781	1
QG	0	0	0.314459	1
TH	0	0	0.317666	1
DP	0	0	0.324754	1
HQ	0	0	0.330891	1
DW	0	0	0.332003	1
MS	0	0	0.341296	1
MH	0	0	0.341971	1
QQ	0	0	0.342816	1
LN	0	0	0.347474	1
HY	0	0	0.36903	1
VE	0	0	0.385661	1
VH	0	0	0.390487	1
QT	0	0	0.404871	1
HS	0	0	0.442432	1
NP	0	0	0.442683	1
TE	0	0	0.457005	1
HL	0	0	0.482419	1
HI	0	0	0.502884	1
MM	0	0	0.503844	1
IS	0	0	0.509493	1
SY	0	0	0.520875	1
YG	0	0	0.543837	1
DR	0	0	0.568048	1
IL	0	0	0.57219	1
MA	0	0	0.585955	1
GM	0	0	0.596152	1
NI	0	0	0.609787	1
GH	0	0	0.612845	1
MY	0	0	0.634854	1
GW	0	0	0.63685	1
IG	0	0	0.643104	1
AF	0	0	0.658542	1
FH	0	0	0.666274	1
IF	0	0	0.677247	1
NH	0	0	0.67816	1
LW	0	0	0.682953	1
QY	0	0	0.682994	1
HA	0	0	0.692675	1
YH	0	0	0.715904	1
VF	0	0	0.724372	1
WD	0	0	0.727595	1
MT	0	0	0.729465	1
WF	0	0	0.732206	1
WT	0	0	0.736905	1
PT	0	0	0.75418	1
AQ	0	0	0.756173	1
WS	0	0	0.758737	1
YA	0	0	0.761429	1
FE	0	0	0.785999	1
QH	0	0	0.788006	1
YQ	0	0	0.796947	1
SH	0	0	0.810291	1
QA	0	0	0.815674	1
GY	0	0	0.826429	1
HV	0	0	0.82862	1
LF	0	0	0.828625	1
YM	0	0	0.83337	1
VV	0	0	0.850504	1
TM	0	0	0.87396	1
PN	0	0	0.87527	1
SW	0	0	0.879358	1
MD	0	0	0.883885	1
GL	0	0	0.884036	1
IA	0	0	0.909377	1
YV	0	0	0.924359	1
LQ	0	0	0.941622	1
LY	0	0	0.94222	1
SE	0	0	0.977754	1
WQ	0	0	0.984785	1
DM	0	0	0.987552	1
EN	0	0	0.98816	1
MW	0	0	0.999362	1
CC	0	0	0.999447	1
WY	0	0	0.999608	1
WH	0	0	0.999678	1
3. C110: p1.vs.n1
AA	P_Freqency_median	N_Freqency_median	Mann-Whitney U test_P	Bonferroni_Corrected_P
DF	0.00917431	0	5.10278e-46	2.04111e-43
GD	0.00917431	0	2.03029e-45	8.12118e-43
DT	0.00917431	0	8.59434e-44	3.43774e-41
GN	0.00917431	0	1.1679e-37	4.6716e-35
GG	0.00917431	0	1.77105e-37	7.08422e-35
ND	0.00917431	0	5.79837e-37	2.31935e-34
GS	0.00917431	0	4.98584e-34	1.99433e-31
DG	0.00917431	0	2.66846e-32	1.06738e-29
DL	0.00917431	0	1.8695e-28	7.47801e-26
RR	0	0	1.94032e-27	7.7613e-25
RE	0	0	2.07051e-27	8.28203e-25
SD	0.00917431	0	4.92809e-27	1.97124e-24
KK	0	0	7.20628e-27	2.88251e-24
RK	0	0	1.05335e-26	4.2134e-24
AR	0	0	5.37178e-25	2.14871e-22
AD	0.00917431	0	1.7652e-24	7.06081e-22
EK	0	0	3.15727e-24	1.26291e-21
SG	0.00917431	0	3.20433e-24	1.28173e-21
TD	0.00917431	0	1.83109e-22	7.32436e-20
NG	0.00917431	0	3.10565e-22	1.24226e-19
VP	0	0	3.91771e-22	1.56709e-19
KR	0	0	7.17561e-22	2.87024e-19
TG	0.00917431	0	8.80945e-22	3.52378e-19
DV	0.00917431	0	3.91617e-20	1.56647e-17
KE	0	0	4.94062e-20	1.97625e-17
DD	0.00917431	0	1.34043e-19	5.36171e-17
LP	0	0	6.86479e-19	2.74591e-16
ER	0	0	1.04297e-18	4.17186e-16
GA	0.00917431	0	1.24999e-18	4.99995e-16
KA	0	0	1.26376e-18	5.05503e-16
RQ	0	0	4.90653e-18	1.96261e-15
RA	0	0	9.34166e-18	3.73666e-15
GT	0.00917431	0	1.17523e-17	4.70092e-15
DS	0	0	6.61191e-16	2.64476e-13
RV	0	0	2.09857e-15	8.39428e-13
IP	0	0	2.94157e-15	1.17663e-12
PK	0	0	3.0326e-15	1.21304e-12
ID	0.00917431	0	3.0642e-15	1.22568e-12
TN	0	0	3.12845e-15	1.25138e-12
QR	0	0	5.37922e-15	2.15169e-12
EE	0	0	9.15363e-15	3.66145e-12
IT	0	0	2.64755e-14	1.05902e-11
LR	0	0	4.63365e-14	1.85346e-11
RL	0	0	4.91481e-14	1.96593e-11
TF	0	0	7.49955e-14	2.99982e-11
AK	0	0	1.22554e-13	4.90215e-11
KP	0	0	1.56424e-13	6.25697e-11
PR	0	0	3.9624e-13	1.58496e-10
EL	0	0.00917431	5.1422e-13	2.05688e-10
SS	0	0	5.35981e-13	2.14392e-10
PQ	0	0	5.76103e-13	2.30441e-10
AG	0.00917431	0.00917431	1.42411e-12	5.69643e-10
TI	0	0	1.497e-12	5.98799e-10
VK	0	0	1.6729e-12	6.69158e-10
PA	0	0	2.59629e-12	1.03852e-09
SN	0	0	3.56329e-12	1.42532e-09
NT	0	0	3.9846e-12	1.59384e-09
PV	0	0	4.07213e-12	1.62885e-09
PL	0	0	4.96124e-12	1.98449e-09
RY	0	0	1.33963e-11	5.35854e-09
VR	0	0	1.51194e-11	6.04776e-09
FN	0	0	1.64658e-11	6.58631e-09
FD	0	0	2.35111e-11	9.40444e-09
LD	0.00917431	0	2.47764e-11	9.91055e-09
HP	0	0	2.50016e-11	1.00006e-08
DN	0	0	4.89412e-11	1.95765e-08
AN	0	0	7.26736e-11	2.90694e-08
MR	0	0	7.50926e-11	3.00371e-08
DQ	0	0	9.79649e-11	3.9186e-08
ST	0	0	1.17625e-10	4.70501e-08
IR	0	0	1.35433e-10	5.4173e-08
AL	0.00917431	0.00917431	1.43673e-10	5.74693e-08
PI	0	0	1.60791e-10	6.43165e-08
SR	0	0	1.7339e-10	6.93558e-08
TL	0.00917431	0	2.27265e-10	9.09059e-08
KV	0	0	2.49339e-10	9.97357e-08
AC	0	0	4.89096e-10	1.95638e-07
MP	0	0	5.22698e-10	2.09079e-07
CV	0	0	5.35555e-10	2.14222e-07
RP	0	0	5.57752e-10	2.23101e-07
QK	0	0	7.34396e-10	2.93759e-07
CA	0	0	9.26621e-10	3.70649e-07
PE	0	0	1.45772e-09	5.83089e-07
FS	0	0	1.60608e-09	6.42434e-07
KQ	0	0	1.76595e-09	7.06379e-07
EP	0	0	2.34742e-09	9.38969e-07
NS	0	0	2.62437e-09	1.04975e-06
PY	0	0	5.69406e-09	2.27762e-06
KN	0	0	5.7965e-09	2.3186e-06
CL	0	0	6.64458e-09	2.65783e-06
FT	0	0	8.22535e-09	3.29014e-06
IK	0	0	8.44476e-09	3.3779e-06
EA	0	0	1.03063e-08	4.12254e-06
ML	0	0	1.06117e-08	4.24469e-06
LE	0	0	1.29354e-08	5.17416e-06
PH	0	0	1.32753e-08	5.31011e-06
DA	0.00917431	0	1.36794e-08	5.47176e-06
LK	0	0	1.38622e-08	5.54488e-06
HR	0	0	1.51157e-08	6.0463e-06
TK	0	0	1.8405e-08	7.362e-06
IC	0	0	1.92256e-08	7.69023e-06
MK	0	0	2.03156e-08	8.12625e-06
YP	0	0	2.06489e-08	8.25955e-06
RH	0	0	2.79976e-08	1.1199e-05
ME	0	0	3.41274e-08	1.36509e-05
QE	0	0	3.68918e-08	1.47567e-05
RM	0	0	6.19355e-08	2.47742e-05
FV	0	0	6.42914e-08	2.57165e-05
DI	0	0	7.10506e-08	2.84202e-05
CI	0	0	7.23734e-08	2.89494e-05
YR	0	0	7.56862e-08	3.02745e-05
CS	0	0	7.62026e-08	3.0481e-05
RT	0	0	8.05239e-08	3.22095e-05
LT	0.00917431	0	8.19122e-08	3.27649e-05
AE	0	0	8.36683e-08	3.34673e-05
KS	0	0	8.87696e-08	3.55079e-05
KM	0	0	1.18009e-07	4.72038e-05
TS	0	0	1.49751e-07	5.99005e-05
YK	0	0	1.75002e-07	7.00009e-05
EV	0	0	1.79095e-07	7.1638e-05
RS	0	0	2.45883e-07	9.83533e-05
CG	0	0	2.82924e-07	0.00011317
VC	0	0	2.9165e-07	0.00011666
PP	0	0	3.23406e-07	0.000129362
QD	0	0	3.40785e-07	0.000136314
PF	0	0	3.85292e-07	0.000154117
TR	0	0	3.99203e-07	0.000159681
RW	0	0	5.33772e-07	0.000213509
FP	0	0	5.56203e-07	0.000222481
WR	0	0	6.73469e-07	0.000269388
NN	0	0	1.07225e-06	0.000428898
TT	0	0	1.40164e-06	0.000560655
EC	0	0	1.88865e-06	0.000755461
SA	0.00917431	0	2.1443e-06	0.00085772
KY	0	0	2.36111e-06	0.000944444
AV	0	0.00917431	2.44678e-06	0.000978714
CR	0	0	2.62947e-06	0.00105179
LC	0	0	2.671e-06	0.0010684
TA	0.00917431	0	3.20759e-06	0.00128304
LA	0.00917431	0.00917431	3.38672e-06	0.00135469
LM	0	0	3.67913e-06	0.00147165
GK	0	0	3.69189e-06	0.00147676
IM	0	0	3.86207e-06	0.00154483
PM	0	0	3.98938e-06	0.00159575
RN	0	0	4.35101e-06	0.0017404
SP	0	0	4.37054e-06	0.00174822
AM	0	0	5.09866e-06	0.00203947
RC	0	0	6.17739e-06	0.00247096
NR	0	0	9.9048e-06	0.00396192
EW	0	0	1.0498e-05	0.00419921
FG	0	0	1.08598e-05	0.00434392
YE	0	0	1.14621e-05	0.00458486
FA	0	0	1.21932e-05	0.00487727
EM	0	0	1.27756e-05	0.00511024
VG	0.00458716	0	1.37952e-05	0.0055181
GR	0	0	1.40433e-05	0.0056173
KT	0	0	2.77498e-05	0.0110999
KL	0	0	3.49139e-05	0.0139656
NF	0	0	3.61198e-05	0.0144479
EI	0	0	4.2771e-05	0.0171084
CT	0	0	4.51572e-05	0.0180629
GC	0	0	4.88815e-05	0.0195526
AY	0	0	5.51501e-05	0.0220601
AI	0	0	6.49355e-05	0.0259742
LH	0	0	6.70841e-05	0.0268337
VD	0	0	6.74877e-05	0.0269951
VM	0	0	6.96477e-05	0.0278591
GF	0	0	7.05066e-05	0.0282026
HD	0	0	7.31223e-05	0.0292489
SC	0	0	7.55851e-05	0.0302341
KH	0	0	8.52511e-05	0.0341004
EY	0	0	8.61635e-05	0.0344654
AS	0.00917431	0	8.90904e-05	0.0356361
EH	0	0	0.000163441	0.0653762
VF	0	0	0.00016783	0.0671321
CK	0	0	0.000179621	0.0718485
PW	0	0	0.000196295	0.0785181
QG	0	0	0.000209197	0.083679
MC	0	0	0.000246042	0.0984168
SK	0	0	0.000268758	0.107503
PC	0	0	0.000304067	0.121627
VE	0	0	0.000311164	0.124466
FC	0	0	0.000325512	0.130205
CP	0	0	0.000347371	0.138948
TC	0	0	0.00035935	0.14374
QW	0	0	0.000386375	0.15455
KF	0	0	0.000407107	0.162843
VA	0	0.00917431	0.00042184	0.168736
SQ	0	0	0.00043988	0.175952
TP	0	0	0.000448418	0.179367
KI	0	0	0.000450371	0.180149
NK	0	0	0.000454649	0.18186
RF	0	0	0.000484946	0.193978
MI	0	0	0.000520142	0.208057
CE	0	0	0.000529454	0.211782
NC	0	0	0.000532704	0.213082
VT	0	0	0.000572442	0.228977
DE	0	0	0.000588362	0.235345
YW	0	0	0.000619334	0.247734
HK	0	0	0.00062103	0.248412
DH	0	0	0.000657836	0.263134
QV	0	0	0.000732956	0.293182
GQ	0	0	0.000791559	0.316624
QM	0	0	0.000797237	0.318895
CQ	0	0	0.000871781	0.348712
MG	0	0	0.000923499	0.369399
MH	0	0	0.000942123	0.376849
WM	0	0	0.000948961	0.379584
FM	0	0	0.000966257	0.386503
RG	0	0	0.00114363	0.457454
QP	0	0	0.00124655	0.498621
AP	0	0	0.0013471	0.53884
EQ	0	0	0.00135882	0.543527
ES	0	0	0.00138306	0.553224
WA	0	0	0.00142373	0.569492
LS	0.00917431	0.00917431	0.00152812	0.61125
HC	0	0	0.00156622	0.626486
IE	0	0	0.00164439	0.657755
QF	0	0	0.00167676	0.670704
EG	0	0	0.00171714	0.686856
VI	0	0	0.00203833	0.81533
MV	0	0	0.00205262	0.821047
YY	0	0	0.00209412	0.837649
YL	0	0	0.00247059	0.988235
AT	0	0	0.00281964	1
GV	0.00917431	0	0.00297593	1
MA	0	0	0.00312939	1
WI	0	0	0.00336303	1
HA	0	0	0.00337588	1
HM	0	0	0.00343333	1
CM	0	0	0.00370989	1
LL	0.00917431	0.00917431	0.00375168	1
WE	0	0	0.00397425	1
CN	0	0	0.00415379	1
CH	0	0	0.00432909	1
QC	0	0	0.00432909	1
YC	0	0	0.00434778	1
FQ	0	0	0.00435224	1
TV	0	0	0.0043695	1
DY	0	0	0.00478666	1
EF	0	0	0.00484293	1
PS	0	0	0.00543654	1
TW	0	0	0.00620117	1
WL	0	0	0.00710575	1
WW	0	0	0.00717683	1
QQ	0	0	0.00778246	1
NA	0	0	0.00790771	1
NV	0	0	0.00824627	1
NI	0	0	0.00857312	1
FY	0	0	0.00943304	1
WP	0	0	0.00952272	1
CD	0	0	0.00952272	1
DK	0	0	0.0111312	1
SF	0	0	0.012402	1
PD	0	0	0.0129186	1
LI	0	0	0.013267	1
GP	0	0	0.0134573	1
TQ	0	0	0.0138408	1
CW	0	0	0.0141003	1
HY	0	0	0.0142051	1
IN	0	0	0.0142526	1
WG	0	0	0.0143516	1
YN	0	0	0.015886	1
NQ	0	0	0.0180854	1
GW	0	0	0.0180922	1
WC	0	0	0.0202075	1
CF	0	0	0.0240277	1
GM	0	0	0.0243013	1
HH	0	0	0.0245401	1
MQ	0	0	0.0245935	1
LG	0.00917431	0.00917431	0.024861	1
VW	0	0	0.025553	1
AW	0	0	0.0332446	1
HG	0	0	0.0334468	1
SV	0	0	0.0336288	1
DR	0	0	0.0337246	1
PG	0	0	0.0348964	1
MF	0	0	0.0357747	1
MN	0	0	0.0358461	1
FK	0	0	0.0363364	1
NL	0	0	0.0370423	1
TE	0	0	0.0377707	1
YI	0	0	0.0395963	1
PT	0	0	0.0441613	1
DW	0	0	0.0448914	1
MM	0	0	0.0460423	1
YF	0	0	0.0469608	1
ET	0	0	0.0504641	1
KC	0	0	0.0508915	1
YV	0	0	0.0516599	1
WK	0	0	0.0540966	1
HE	0	0	0.0551286	1
QI	0	0	0.0555895	1
DC	0	0	0.057487	1
MY	0	0	0.0582028	1
WY	0	0	0.0586652	1
LY	0	0	0.0607202	1
QN	0	0	0.0607877	1
AH	0	0	0.0612124	1
WV	0	0	0.0693087	1
FR	0	0	0.0743542	1
SM	0	0	0.0762381	1
KG	0	0	0.0769225	1
FF	0	0	0.0834919	1
NM	0	0	0.0835852	1
II	0	0	0.0878021	1
TY	0	0	0.0959053	1
YQ	0	0	0.0971406	1
NY	0	0	0.0991208	1
FL	0	0	0.0994275	1
FW	0	0	0.101363	1
RI	0	0	0.1021	1
QS	0	0	0.104001	1
QA	0	0	0.104195	1
WF	0	0	0.107457	1
ED	0	0	0.113885	1
IH	0	0	0.120945	1
VS	0	0	0.122874	1
DM	0	0	0.130995	1
WH	0	0	0.134792	1
YD	0	0	0.156402	1
IA	0	0	0.159083	1
IF	0	0	0.161059	1
CC	0	0	0.163193	1
HW	0	0	0.171308	1
YM	0	0	0.187187	1
CY	0	0	0.193803	1
SW	0	0	0.20342	1
NW	0	0	0.213056	1
TM	0	0	0.221374	1
IW	0	0	0.22779	1
AQ	0	0	0.231937	1
HL	0	0	0.25381	1
VN	0	0	0.265343	1
IL	0	0	0.268248	1
PN	0	0	0.274353	1
VH	0	0	0.276444	1
KW	0	0	0.281187	1
HF	0	0	0.292411	1
LN	0	0	0.298069	1
AF	0	0	0.298151	1
QY	0	0	0.299759	1
YG	0	0	0.300386	1
VV	0	0	0.309808	1
GH	0	0	0.313665	1
WQ	0	0	0.318644	1
SE	0	0	0.321011	1
YA	0	0	0.321247	1
WS	0	0	0.353412	1
MS	0	0	0.40612	1
QH	0	0	0.40797	1
YT	0	0	0.415151	1
GY	0	0	0.41771	1
SI	0	0	0.425962	1
DP	0	0	0.438705	1
MW	0	0	0.463627	1
IV	0	0	0.494403	1
QT	0	0	0.500681	1
VQ	0	0	0.520688	1
HS	0	0	0.528039	1
AA	0.00917431	0.00917431	0.529985	1
NE	0	0	0.537434	1
SL	0	0	0.541624	1
GE	0	0	0.546981	1
HQ	0	0	0.549108	1
SH	0	0	0.556005	1
FE	0	0	0.574437	1
LV	0	0.00917431	0.585715	1
HN	0	0	0.607125	1
IG	0	0	0.628725	1
FH	0	0	0.64673	1
HV	0	0	0.654402	1
HT	0	0	0.659828	1
YH	0	0	0.662516	1
NP	0	0	0.663769	1
WN	0	0	0.666274	1
LF	0	0	0.668111	1
VL	0.00917431	0.00917431	0.675493	1
GL	0.00917431	0.00917431	0.677785	1
SY	0	0	0.68135	1
RD	0	0	0.694878	1
WT	0	0	0.699458	1
LW	0	0	0.738234	1
LQ	0	0	0.75254	1
MT	0	0	0.75502	1
MD	0	0	0.762362	1
YS	0	0	0.764122	1
IS	0	0	0.766559	1
WD	0	0	0.774634	1
HI	0	0	0.78166	1
KD	0	0	0.791811	1
TH	0	0	0.823834	1
FI	0	0	0.832147	1
IY	0	0	0.872901	1
GI	0	0	0.898383	1
IQ	0	0	0.899696	1
VY	0	0	0.912738	1
QL	0	0	0.922788	1
EN	0	0	0.961953	1
NH	0	0	0.993157	1

## Sheet: AxB
1. C20: p1.vs.n1
AA	P_Freqency_median	N_Freqency_median	Mann-Whitney U test_P	Bonferroni_Corrected_P
AxR	0	0	2.51228e-10	1.00491e-07
AxD	0	0	3.41219e-10	1.36487e-07
RxR	0	0	3.49812e-10	1.39925e-07
TxL	0	0	6.3255e-09	2.5302e-06
RxL	0	0	6.72063e-09	2.68825e-06
LxK	0	0	1.94529e-08	7.78116e-06
TxT	0	0	6.01515e-08	2.40606e-05
FxF	0	0	1.48393e-07	5.93572e-05
IxL	0	0	2.48089e-07	9.92354e-05
DxT	0	0	2.56415e-07	0.000102566
DxI	0	0	2.57723e-07	0.000103089
KxK	0	0	2.85918e-07	0.000114367
AxE	0	0	5.03464e-07	0.000201385
DxF	0	0	5.97892e-07	0.000239157
GxR	0	0	6.07765e-07	0.000243106
RxE	0	0	8.28289e-07	0.000331316
SxR	0	0	8.7591e-07	0.000350364
LxG	0	0	1.18775e-06	0.000475101
RxS	0	0	1.39881e-06	0.000559525
KxG	0	0	3.69491e-06	0.00147796
LxN	0	0	4.00658e-06	0.00160263
ExK	0	0	4.98048e-06	0.00199219
AxK	0	0	1.21146e-05	0.00484585
RxK	0	0	1.7152e-05	0.00686079
SxF	0	0	2.5772e-05	0.0103088
KxI	0	0	2.69242e-05	0.0107697
KxR	0	0	2.74242e-05	0.0109697
LxR	0	0	3.42479e-05	0.0136992
LxA	0	0	3.98155e-05	0.0159262
RxG	0	0	4.10895e-05	0.0164358
LxS	0	0	4.19584e-05	0.0167834
FxK	0	0	4.39161e-05	0.0175664
PxE	0	0	4.71683e-05	0.0188673
KxP	0	0	4.85734e-05	0.0194293
DxL	0	0	7.97284e-05	0.0318914
SxI	0	0	8.40118e-05	0.0336047
RxQ	0	0	9.58371e-05	0.0383349
NxQ	0	0	9.58371e-05	0.0383349
YxR	0	0	0.000105666	0.0422665
RxA	0	0	0.000111033	0.0444133
IxK	0	0	0.000117613	0.0470452
TxS	0	0	0.00021834	0.087336
MxK	0	0	0.000246042	0.0984168
NxR	0	0	0.000339573	0.135829
FxR	0	0	0.000347371	0.138948
IxR	0	0	0.000354985	0.141994
VxV	0	0	0.000394476	0.15779
FxL	0	0	0.000419472	0.167789
PxR	0	0	0.000577184	0.230874
FxI	0	0	0.000640349	0.25614
IxQ	0	0	0.00072514	0.290056
DxQ	0	0	0.000764505	0.305802
QxV	0	0	0.000768465	0.307386
SxD	0	0	0.000792388	0.316955
FxE	0	0	0.000831648	0.332659
TxI	0	0	0.000883093	0.353237
RxI	0	0	0.00108074	0.432294
GxF	0	0	0.00121055	0.484219
DxD	0	0	0.00121126	0.484504
KxV	0	0	0.00123705	0.49482
NxD	0	0	0.00140615	0.56246
SxP	0	0	0.00140615	0.56246
RxF	0	0	0.00145962	0.583848
RxW	0	0	0.00148584	0.594335
TxD	0	0	0.00157558	0.630232
LxV	0	0	0.00161984	0.647937
TxA	0	0	0.00162365	0.649459
TxN	0	0	0.00168178	0.672713
KxL	0	0	0.00183942	0.735768
VxD	0	0	0.00204645	0.818581
ExR	0	0	0.00212151	0.848603
GxL	0	0	0.00226373	0.905494
KxN	0	0	0.00238654	0.954617
NxV	0	0	0.00243803	0.975213
DxN	0	0	0.00270461	1
NxI	0	0	0.00290655	1
TxR	0	0	0.00299715	1
KxQ	0	0	0.00345821	1
IxD	0	0	0.00361131	1
KxS	0	0	0.00370088	1
WxE	0	0	0.00370989	1
PxN	0	0	0.00385227	1
NxT	0	0	0.00416714	1
KxY	0	0	0.00417607	1
RxY	0	0	0.00423224	1
FxV	0	0	0.0044586	1
YxY	0	0	0.00454752	1
GxT	0	0	0.004636	1
YxK	0	0	0.0054457	1
GxD	0	0	0.00594234	1
DxS	0	0	0.0063306	1
MxR	0	0	0.00638102	1
ExE	0	0	0.00638591	1
HxE	0	0	0.00716166	1
LxI	0	0	0.00735456	1
NxS	0	0	0.0075896	1
AxT	0	0	0.00762218	1
GxK	0	0	0.00772463	1
NxL	0	0	0.00831868	1
LxD	0	0	0.0083211	1
SxT	0	0	0.00845617	1
HxI	0	0	0.00852216	1
TxV	0	0	0.0106617	1
SxS	0	0	0.0108748	1
PxA	0	0	0.0110372	1
CxK	0	0	0.0110724	1
PxG	0	0	0.0117386	1
MxQ	0	0	0.0117522	1
SxV	0	0	0.0122681	1
SxA	0	0	0.0132055	1
AxC	0	0	0.0141003	1
PxC	0	0	0.0141003	1
YxL	0	0	0.0145378	1
VxK	0	0	0.0156575	1
KxD	0	0	0.0158462	1
ExM	0	0	0.0172049	1
PxK	0	0	0.0172049	1
AxL	0	0	0.0174388	1
RxH	0	0	0.0177943	1
FxT	0	0	0.0178112	1
YxE	0	0	0.0178112	1
CxA	0	0	0.0191549	1
NxN	0	0	0.0191564	1
VxR	0	0	0.0196508	1
ExF	0	0	0.0201559	1
YxP	0	0	0.0202679	1
AxI	0	0	0.0211291	1
ExA	0	0	0.0215093	1
VxF	0	0	0.0216814	1
NxF	0	0	0.0223444	1
RxP	0	0	0.0238915	1
VxG	0	0	0.0246676	1
IxI	0	0	0.0246887	1
ExG	0	0	0.0248168	1
MxA	0	0	0.0260226	1
ExI	0	0	0.0273109	1
RxD	0	0	0.0280979	1
QxR	0	0	0.0305446	1
NxG	0	0	0.032023	1
ExY	0	0	0.0320332	1
AxP	0	0	0.0332114	1
QxW	0	0	0.0333435	1
CxS	0	0	0.0333435	1
WxR	0	0	0.0337484	1
RxV	0	0	0.0343863	1
VxT	0	0	0.0344396	1
VxQ	0	0	0.0361043	1
TxG	0	0	0.0363865	1
RxM	0	0	0.0372788	1
AxW	0	0	0.0383754	1
VxS	0	0	0.0391733	1
AxV	0	0	0.0393166	1
ExT	0	0	0.0419904	1
KxE	0	0	0.0424898	1
WxG	0	0	0.04377	1
IxC	0	0	0.0452889	1
NxC	0	0	0.0452889	1
YxM	0	0	0.0452889	1
LxM	0	0	0.0471239	1
VxE	0	0	0.0524134	1
QxD	0	0	0.0525431	1
RxN	0	0	0.0530779	1
HxT	0	0	0.0555063	1
HxN	0	0	0.0567608	1
CxE	0	0	0.058139	1
HxP	0	0	0.058139	1
WxM	0	0	0.058139	1
CxL	0	0	0.058139	1
LxE	0	0	0.0588539	1
FxD	0	0	0.0598457	1
SxK	0	0	0.064598	1
AxN	0	0	0.0674831	1
KxH	0	0	0.0688535	1
DxH	0	0	0.0726816	1
NxK	0	0	0.0732653	1
ExD	0	0	0.0739789	1
SxL	0	0	0.0773977	1
KxA	0	0	0.0785143	1
TxK	0	0	0.0813346	1
KxM	0	0	0.0817061	1
PxY	0	0	0.0817061	1
TxC	0	0	0.0831636	1
TxH	0	0	0.0848948	1
ExV	0	0	0.0859877	1
HxA	0	0	0.0867653	1
IxV	0	0	0.0923116	1
IxW	0	0	0.0944123	1
ExC	0	0	0.0944123	1
WxK	0	0	0.0944123	1
SxN	0	0	0.0946543	1
NxA	0	0	0.0953798	1
KxT	0	0	0.0958098	1
SxG	0	0	0.0959362	1
PxP	0	0	0.0980414	1
QxN	0	0	0.100937	1
PxM	0	0	0.106673	1
AxG	0	0	0.107736	1
NxH	0	0	0.11227	1
KxF	0	0	0.113773	1
AxF	0	0	0.11939	1
PxD	0	0	0.123693	1
NxW	0	0	0.129928	1
DxW	0	0	0.129928	1
GxA	0	0	0.13587	1
IxS	0	0	0.139142	1
VxH	0	0	0.139296	1
ExP	0	0	0.14035	1
PxS	0	0	0.142004	1
DxV	0	0	0.150566	1
LxW	0	0	0.15397	1
WxP	0	0	0.155676	1
MxF	0	0	0.156079	1
DxC	0	0	0.156079	1
MxW	0	0	0.157502	1
HxL	0	0	0.161975	1
VxW	0	0	0.162539	1
HxR	0	0	0.163193	1
QxL	0	0	0.166642	1
TxP	0	0	0.169604	1
PxV	0	0	0.173505	1
HxS	0	0	0.175789	1
GxI	0	0	0.177538	1
WxY	0	0	0.179144	1
SxC	0	0	0.179144	1
CxI	0	0	0.179144	1
CxV	0	0	0.179144	1
KxW	0	0	0.179144	1
ExL	0	0	0.180491	1
QxK	0	0	0.18471	1
QxT	0	0	0.186041	1
YxG	0	0	0.187617	1
DxK	0	0	0.188803	1
IxT	0	0	0.190938	1
FxH	0	0	0.193803	1
FxY	0	0	0.194004	1
HxG	0	0	0.196316	1
GxN	0	0	0.196376	1
QxQ	0	0	0.200192	1
MxE	0	0	0.204123	1
WxI	0	0	0.204123	1
AxA	0	0	0.205356	1
ExQ	0	0	0.210603	1
GxW	0	0	0.215588	1
GxE	0	0	0.218899	1
IxM	0	0	0.220706	1
QxI	0	0	0.222176	1
IxF	0	0	0.231706	1
AxY	0	0	0.241492	1
LxP	0	0	0.242812	1
WxA	0	0	0.24956	1
NxY	0	0	0.250644	1
WxF	0	0	0.25575	1
LxF	0	0	0.263679	1
TxE	0	0	0.268132	1
YxD	0	0	0.279565	1
GxH	0	0	0.282206	1
VxP	0	0	0.286246	1
SxH	0	0	0.298882	1
DxE	0	0	0.303005	1
WxT	0	0	0.313973	1
MxY	0	0	0.315726	1
KxC	0	0	0.315726	1
GxM	0	0	0.316346	1
GxC	0	0	0.316676	1
CxQ	0	0	0.317073	1
CxF	0	0	0.317073	1
CxP	0	0	0.317073	1
WxH	0	0	0.317073	1
CxH	0	0	0.318257	1
CxM	0	0	0.318257	1
CxN	0	0	0.318257	1
CxW	0	0	0.318257	1
FxC	0	0	0.318257	1
HxC	0	0	0.318257	1
WxC	0	0	0.318257	1
PxI	0	0	0.321637	1
GxS	0	0	0.332649	1
PxL	0	0	0.334637	1
IxP	0	0	0.335478	1
HxK	0	0	0.341971	1
MxS	0	0	0.344576	1
QxP	0	0	0.344576	1
SxE	0	0	0.34502	1
TxQ	0	0	0.35648	1
HxV	0	0	0.359798	1
LxH	0	0	0.362224	1
HxY	0	0	0.363669	1
QxM	0	0	0.363669	1
WxL	0	0	0.366839	1
PxQ	0	0	0.376705	1
LxY	0	0	0.389088	1
QxS	0	0	0.396562	1
MxP	0	0	0.401386	1
VxY	0	0	0.409128	1
GxG	0	0	0.410846	1
QxH	0	0	0.413529	1
HxW	0	0	0.413529	1
CxR	0	0	0.413529	1
VxC	0	0	0.413529	1
YxW	0	0	0.413529	1
AxS	0	0	0.422694	1
DxR	0	0	0.425865	1
VxN	0	0	0.426138	1
IxG	0	0	0.433069	1
MxN	0	0	0.435718	1
FxQ	0	0	0.443836	1
DxM	0	0	0.447412	1
NxP	0	0	0.45899	1
TxW	0	0	0.466548	1
VxL	0	0	0.470595	1
DxP	0	0	0.47293	1
HxF	0	0	0.47842	1
HxM	0	0	0.47842	1
MxV	0	0	0.485807	1
QxY	0	0	0.487725	1
SxW	0	0	0.487725	1
YxT	0	0	0.490853	1
PxT	0	0	0.497746	1
WxV	0	0	0.508793	1
IxE	0	0	0.512002	1
FxS	0	0	0.515558	1
WxD	0	0	0.525666	1
WxQ	0	0	0.525666	1
FxM	0	0	0.525666	1
WxS	0	0	0.525666	1
MxD	0	0	0.527408	1
FxA	0	0	0.527836	1
DxA	0	0	0.533438	1
SxM	0	0	0.544004	1
HxD	0	0	0.544004	1
YxI	0	0	0.544004	1
YxQ	0	0	0.544004	1
MxL	0	0	0.558918	1
ExW	0	0	0.561973	1
CxC	0	0	0.564084	1
QxC	0	0	0.564084	1
MxC	0	0	0.564084	1
AxH	0	0	0.572656	1
GxV	0	0	0.576846	1
FxP	0	0	0.590973	1
DxG	0	0	0.605929	1
YxV	0	0	0.615819	1
TxF	0	0	0.616582	1
RxT	0	0	0.628705	1
QxA	0	0	0.631766	1
AxM	0	0	0.634854	1
TxM	0	0	0.634854	1
IxN	0	0	0.63685	1
WxW	0	0	0.65472	1
CxD	0	0	0.65472	1
LxL	0	0	0.657572	1
QxE	0	0	0.665094	1
IxY	0	0	0.666886	1
VxM	0	0	0.666886	1
AxQ	0	0	0.69377	1
TxY	0	0	0.701958	1
PxW	0	0	0.703532	1
RxC	0	0	0.70518	1
WxN	0	0	0.70518	1
GxY	0	0	0.711327	1
NxE	0	0	0.711327	1
LxQ	0	0	0.714076	1
MxT	0	0	0.738387	1
MxH	0	0	0.738387	1
GxQ	0	0	0.762739	1
SxQ	0	0	0.762739	1
NxM	0	0	0.78067	1
ExS	0	0	0.783429	1
YxN	0	0	0.795268	1
PxH	0	0	0.807248	1
GxP	0	0	0.815879	1
ExH	0	0	0.817308	1
IxA	0	0	0.819742	1
HxQ	0	0	0.825908	1
IxH	0	0	0.825908	1
VxA	0	0	0.828046	1
YxF	0	0	0.839922	1
SxY	0	0	0.839922	1
PxF	0	0	0.845735	1
QxF	0	0	0.855266	1
FxN	0	0	0.868795	1
QxG	0	0	0.888318	1
FxG	0	0	0.890462	1
VxI	0	0	0.906326	1
LxT	0	0	0.99192	1
ExN	0	0	0.995507	1
YxA	0	0	0.996287	1
MxI	0	0	0.997037	1
HxH	0	0	0.998341	1
CxY	0	0	0.998898	1
CxT	0	0	0.99922	1
YxC	0	0	0.99922	1
YxH	0	0	0.999362	1
CxG	0	0	0.999362	1
MxM	0	0	0.999362	1
LxC	0	0	0.999362	1
FxW	0	0	0.999447	1
DxY	0	0	0.999608	1
MxG	0	0	0.999648	1
YxS	0	0	0.999648	1
2. C60: p1.vs.n1
AA	P_Freqency_median	N_Freqency_median	Mann-Whitney U test_P	Bonferroni_Corrected_P
GxD	0	0	8.43286e-22	3.37314e-19
AxR	0	0	1.27051e-19	5.08203e-17
RxL	0	0	1.173e-18	4.692e-16
KxK	0	0	2.20438e-16	8.81752e-14
DxS	0	0	2.89052e-16	1.15621e-13
NxD	0	0	4.95604e-16	1.98242e-13
TxT	0	0	1.29762e-15	5.19046e-13
LxK	0	0	2.19235e-15	8.76941e-13
DxT	0	0	6.34511e-15	2.53804e-12
RxK	0	0	1.23988e-14	4.95952e-12
RxR	0	0	1.05699e-13	4.22795e-11
GxG	0	0	2.50605e-13	1.00242e-10
DxD	0	0	3.26318e-13	1.30527e-10
RxA	0	0	3.58613e-13	1.43445e-10
LxR	0	0	3.61233e-13	1.44493e-10
DxI	0	0	3.95281e-13	1.58112e-10
ExK	0	0	1.06637e-12	4.26548e-10
LxG	0.0172414	0	1.10739e-12	4.42955e-10
GxN	0	0	1.41352e-12	5.65409e-10
TxS	0	0	2.81144e-12	1.12457e-09
AxD	0	0	8.05911e-12	3.22364e-09
KxL	0	0	8.78331e-12	3.51332e-09
SxD	0	0	1.32666e-11	5.30662e-09
AxK	0	0	3.21222e-11	1.28489e-08
SxG	0	0	3.6611e-11	1.46444e-08
SxT	0	0	6.0478e-11	2.41912e-08
KxR	0	0	1.14558e-10	4.58233e-08
LxE	0	0	1.2035e-10	4.814e-08
KxI	0	0	1.77282e-10	7.09127e-08
FxK	0	0	1.89831e-10	7.59323e-08
DxL	0	0	2.75704e-10	1.10282e-07
NxT	0	0	3.93237e-10	1.57295e-07
GxT	0	0	5.73015e-10	2.29206e-07
KxP	0	0	6.54918e-10	2.61967e-07
SxS	0	0	1.12747e-09	4.50988e-07
FxD	0	0	2.63763e-09	1.05505e-06
FxF	0	0	2.89544e-09	1.15818e-06
DxQ	0	0	3.07176e-09	1.2287e-06
DxN	0	0	4.65075e-09	1.8603e-06
TxG	0	0	5.08649e-09	2.0346e-06
VxR	0	0	5.97421e-09	2.38969e-06
GxL	0	0	7.30699e-09	2.9228e-06
MxK	0	0	8.25079e-09	3.30032e-06
IxR	0	0	9.10588e-09	3.64235e-06
KxG	0	0	1.18983e-08	4.75934e-06
DxV	0	0	1.74769e-08	6.99077e-06
ExE	0	0	2.47524e-08	9.90095e-06
AxE	0	0	2.7622e-08	1.10488e-05
GxS	0	0	4.30292e-08	1.72117e-05
VxS	0	0	4.6967e-08	1.87868e-05
PxK	0	0	7.89913e-08	3.15965e-05
GxR	0	0	8.42848e-08	3.37139e-05
TxA	0	0	1.26672e-07	5.06687e-05
TxD	0	0	1.30961e-07	5.23846e-05
VxP	0	0	1.46678e-07	5.86714e-05
DxG	0	0	2.08854e-07	8.35418e-05
PxV	0	0	2.09477e-07	8.37906e-05
AxT	0	0	2.28014e-07	9.12057e-05
DxF	0	0	2.43078e-07	9.7231e-05
QxD	0	0	2.44496e-07	9.77985e-05
KxQ	0	0	2.91908e-07	0.000116763
SxN	0	0	3.64363e-07	0.000145745
RxF	0	0	5.59949e-07	0.00022398
KxE	0	0	6.99054e-07	0.000279622
NxG	0	0	8.20434e-07	0.000328174
TxN	0	0	8.51104e-07	0.000340442
RxG	0	0	9.01881e-07	0.000360752
RxY	0	0	9.13676e-07	0.000365471
NxS	0	0	9.93272e-07	0.000397309
PxE	0	0	1.20394e-06	0.000481574
ExA	0	0	1.86871e-06	0.000747484
IxE	0	0	1.87394e-06	0.000749577
CxA	0	0	1.87929e-06	0.000751716
LxP	0	0	1.89509e-06	0.000758035
SxA	0	0	2.41479e-06	0.000965917
ExR	0	0	2.65493e-06	0.00106197
QxG	0	0	3.09806e-06	0.00123922
KxA	0	0	3.41175e-06	0.0013647
TxL	0	0	3.83059e-06	0.00153224
MxE	0	0	3.86472e-06	0.00154589
DxA	0	0	4.15776e-06	0.0016631
FxR	0	0	4.30545e-06	0.00172218
RxP	0	0	4.49984e-06	0.00179994
ExL	0	0	4.70996e-06	0.00188398
SxF	0	0	4.95278e-06	0.00198111
VxD	0	0	5.63891e-06	0.00225556
ExM	0	0	6.89851e-06	0.0027594
HxP	0	0	1.05419e-05	0.00421676
VxK	0	0	1.26807e-05	0.00507228
TxI	0	0	1.33766e-05	0.00535064
WxI	0	0	1.63692e-05	0.00654768
RxE	0	0	1.65525e-05	0.006621
TxR	0	0	1.85649e-05	0.00742598
SxR	0	0	2.06225e-05	0.00824901
PxR	0	0	2.16644e-05	0.00866575
KxM	0	0	2.72184e-05	0.0108874
RxH	0	0	2.7483e-05	0.0109932
QxP	0	0	2.82425e-05	0.011297
RxW	0	0	2.86512e-05	0.0114605
IxK	0	0	3.27685e-05	0.0131074
IxD	0	0	3.73089e-05	0.0149235
ExV	0	0	3.90495e-05	0.0156198
NxN	0	0	4.21397e-05	0.0168559
AxP	0	0	4.60828e-05	0.0184331
KxH	0	0	6.61692e-05	0.0264677
PxA	0	0	6.70328e-05	0.0268131
NxV	0	0	7.12023e-05	0.0284809
NxA	0	0	8.10068e-05	0.0324027
PxC	0	0	8.32646e-05	0.0333058
KxY	0	0	8.99555e-05	0.0359822
RxQ	0	0	9.09832e-05	0.0363933
AxC	0	0	0.000123556	0.0494225
RxI	0	0	0.000126407	0.0505627
WxR	0	0	0.000133279	0.0533115
GxK	0	0	0.000136615	0.054646
CxV	0	0	0.000179621	0.0718485
YxE	0	0	0.000203375	0.0813501
QxT	0	0	0.000269906	0.107962
PxQ	0	0	0.000279092	0.111637
HxE	0	0	0.000282117	0.112847
CxK	0	0	0.000304067	0.121627
PxM	0	0	0.000306419	0.122568
TxV	0	0	0.000328074	0.131229
SxK	0	0	0.000333027	0.133211
RxM	0	0	0.00033426	0.133704
CxE	0	0	0.000339573	0.135829
LxC	0	0	0.000342642	0.137057
CxL	0	0	0.000350026	0.14001
KxN	0	0	0.000373886	0.149554
SxV	0	0	0.000374719	0.149887
MxP	0	0	0.000386375	0.15455
QxR	0	0	0.000399994	0.159998
KxV	0	0	0.000429354	0.171742
RxV	0	0	0.000448638	0.179455
PxL	0	0	0.000506904	0.202761
MxA	0	0	0.000540073	0.216029
RxN	0	0	0.000550301	0.22012
PxN	0	0	0.000551599	0.220639
PxP	0	0	0.000598644	0.239458
YxK	0	0	0.000665797	0.266319
YxM	0	0	0.000725468	0.290187
YxR	0	0	0.000768475	0.30739
CxI	0	0	0.000874615	0.349846
RxC	0	0	0.000971011	0.388404
AxG	0	0	0.00104096	0.416384
SxP	0	0	0.00115781	0.463123
ExQ	0	0	0.00116291	0.465162
PxT	0	0	0.0012838	0.513518
PxY	0	0	0.00129267	0.517068
FxS	0	0	0.00133945	0.535782
AxF	0	0	0.00134041	0.536162
KxS	0	0	0.0014382	0.575279
QxW	0	0	0.00148075	0.592301
DxC	0	0	0.00148584	0.594335
NxC	0	0	0.00149503	0.598012
LxH	0	0	0.00150174	0.600696
CxS	0	0	0.0015802	0.632081
YxN	0	0	0.00171122	0.684489
NxK	0	0	0.00172557	0.69023
ExP	0	0	0.00179076	0.716302
LxN	0	0	0.00185513	0.742051
FxC	0	0	0.00215238	0.860952
QxK	0	0	0.0022388	0.89552
VxE	0	0	0.00227855	0.911418
IxC	0	0	0.0025132	1
TxK	0	0	0.00274541	1
GxA	0	0	0.00298607	1
MxR	0	0	0.00300649	1
IxM	0	0	0.00302824	1
VxN	0	0	0.00314567	1
VxT	0	0	0.00323331	1
ExY	0	0	0.00324778	1
IxP	0	0	0.00330416	1
ExI	0	0	0.00349719	1
AxN	0	0	0.0034975	1
LxS	0	0	0.00364157	1
LxW	0	0	0.00370088	1
CxY	0	0	0.00370336	1
HxC	0	0	0.00370989	1
HxR	0	0	0.00371277	1
VxG	0	0	0.00386032	1
MxQ	0	0	0.0044597	1
KxF	0	0	0.00460494	1
IxL	0	0	0.00471827	1
RxS	0	0	0.00532377	1
NxQ	0	0	0.00541371	1
WxK	0	0	0.0054457	1
FxN	0	0	0.00549085	1
MxL	0	0	0.00598542	1
IxW	0	0	0.00659915	1
DxP	0	0	0.00674325	1
VxC	0	0	0.00676673	1
KxC	0	0	0.00714655	1
TxC	0	0	0.00716166	1
WxY	0	0	0.00716166	1
CxT	0	0	0.00716166	1
ExH	0	0	0.00782316	1
CxM	0	0	0.00798262	1
CxW	0	0	0.00798262	1
RxT	0	0	0.00801869	1
SxI	0	0	0.00825983	1
NxF	0	0	0.00873567	1
LxD	0	0	0.00887906	1
TxP	0	0	0.00932684	1
QxV	0	0	0.00975445	1
PxD	0	0	0.0100343	1
QxL	0	0	0.0104748	1
YxS	0	0	0.0105256	1
IxV	0	0	0.0106744	1
PxF	0	0	0.0107759	1
CxG	0	0	0.0108527	1
CxH	0	0	0.0110724	1
CxR	0	0	0.0111962	1
VxQ	0	0	0.0114506	1
KxW	0	0	0.0131571	1
NxR	0	0	0.0134871	1
CxN	0	0	0.0141003	1
WxA	0	0	0.0152003	1
WxM	0	0	0.0153599	1
IxS	0	0	0.0157613	1
TxQ	0	0	0.0173504	1
IxG	0	0	0.0182506	1
QxE	0	0	0.0184308	1
NxL	0	0	0.0193409	1
CxP	0	0	0.0196356	1
YxY	0	0	0.020099	1
FxT	0	0	0.0206816	1
WxL	0	0	0.0217186	1
HxK	0	0	0.0237735	1
PxS	0	0	0.0238735	1
CxD	0	0	0.0238915	1
FxG	0	0	0.0239967	1
GxC	0	0	0.0241694	1
VxM	0	0	0.0267378	1
WxE	0	0	0.027186	1
ExC	0	0	0.0278342	1
KxT	0	0	0.0284268	1
NxI	0	0	0.0302743	1
PxG	0	0	0.0308833	1
FxM	0	0	0.0315524	1
GxQ	0	0	0.0353173	1
FxE	0	0	0.0363941	1
LxF	0	0	0.0369387	1
YxW	0	0	0.0372788	1
LxM	0	0	0.0394448	1
FxV	0	0	0.0399547	1
DxR	0	0	0.0441713	1
WxC	0	0	0.0452889	1
VxV	0	0	0.0458259	1
AxS	0	0	0.0463341	1
YxT	0	0	0.0486013	1
GxW	0	0	0.0523879	1
TxW	0	0	0.05936	1
VxF	0	0	0.060221	1
GxI	0	0	0.0612519	1
HxL	0	0	0.0622798	1
TxF	0	0	0.0678638	1
NxP	0	0	0.0692447	1
HxT	0	0	0.0733493	1
IxQ	0	0	0.0736855	1
PxH	0	0	0.073942	1
GxP	0	0	0.0749757	1
SxY	0	0	0.0781961	1
GxE	0	0	0.0823703	1
IxA	0	0	0.08276	1
AxM	0	0	0.0841286	1
SxC	0	0	0.0848948	1
YxQ	0	0	0.0868189	1
IxI	0	0	0.0880457	1
VxA	0	0	0.0883066	1
KxD	0	0	0.0892767	1
YxH	0	0	0.0914205	1
QxC	0	0	0.0944123	1
CxQ	0	0	0.0944123	1
LxL	0	0	0.0969931	1
ExT	0	0	0.0987009	1
GxF	0	0	0.105211	1
SxW	0	0	0.107538	1
SxQ	0	0	0.11038	1
ExD	0	0	0.114889	1
ExF	0	0	0.115751	1
IxF	0	0	0.118128	1
YxI	0	0	0.127024	1
CxF	0	0	0.12948	1
QxN	0	0	0.134952	1
NxH	0	0	0.135451	1
LxY	0	0	0.136002	1
YxL	0	0	0.137118	1
MxY	0	0	0.138231	1
PxW	0	0	0.139296	1
MxT	0	0	0.13956	1
LxI	0	0	0.143228	1
DxM	0	0	0.143785	1
QxS	0	0	0.145338	1
HxI	0	0	0.148311	1
CxC	0	0	0.156079	1
QxY	0	0	0.158552	1
MxI	0	0	0.161086	1
IxY	0	0	0.176846	1
DxY	0	0	0.177732	1
WxH	0	0	0.193803	1
FxA	0	0	0.201271	1
HxQ	0	0	0.202428	1
GxM	0	0	0.202978	1
MxW	0	0	0.204123	1
QxF	0	0	0.211041	1
SxM	0	0	0.214598	1
AxV	0	0	0.227963	1
ExW	0	0	0.228958	1
GxY	0	0	0.233735	1
NxM	0	0	0.234978	1
YxF	0	0	0.243353	1
WxG	0	0	0.244913	1
WxP	0	0	0.246046	1
FxQ	0	0	0.248233	1
YxP	0	0	0.24827	1
ExS	0	0	0.258245	1
HxG	0	0	0.258633	1
AxL	0	0	0.269411	1
VxL	0	0	0.270527	1
DxH	0	0	0.274344	1
AxA	0	0	0.288676	1
WxF	0	0	0.290398	1
FxI	0	0	0.290472	1
AxI	0	0	0.298722	1
RxD	0	0	0.299107	1
YxC	0	0	0.315726	1
MxC	0	0	0.315726	1
ExN	0	0	0.318477	1
MxM	0	0	0.337053	1
YxA	0	0	0.351741	1
YxD	0	0	0.352868	1
PxI	0	0	0.374604	1
WxS	0	0	0.376705	1
SxH	0	0	0.39078	1
AxH	0	0	0.400727	1
QxH	0	0	0.410054	1
ExG	0	0	0.410849	1
TxE	0	0	0.412965	1
FxH	0	0	0.414718	1
QxQ	0	0	0.416873	1
FxL	0	0	0.457805	1
MxS	0	0	0.469914	1
IxN	0	0	0.495695	1
FxP	0	0	0.521247	1
VxW	0	0	0.521313	1
WxW	0	0	0.525666	1
VxH	0	0	0.535531	1
MxF	0	0	0.544004	1
QxM	0	0	0.547611	1
NxE	0	0	0.559356	1
VxI	0	0	0.584214	1
TxM	0	0	0.589035	1
HxW	0	0	0.590973	1
YxV	0	0	0.594592	1
MxV	0	0	0.609522	1
LxV	0	0	0.621427	1
YxG	0	0	0.627811	1
DxW	0	0	0.632901	1
QxI	0	0	0.635224	1
GxV	0	0	0.642709	1
FxW	0	0	0.652001	1
SxL	0	0	0.663063	1
TxY	0	0	0.663746	1
HxH	0	0	0.663832	1
IxH	0	0	0.667509	1
WxV	0	0	0.673012	1
WxQ	0	0	0.687669	1
TxH	0	0	0.695196	1
QxA	0	0	0.699045	1
AxW	0	0	0.703342	1
DxK	0	0	0.703687	1
WxD	0	0	0.727595	1
WxN	0	0	0.727595	1
LxQ	0	0	0.735588	1
HxV	0	0	0.737043	1
HxF	0	0	0.738326	1
WxT	0	0	0.746172	1
GxH	0	0	0.761354	1
MxN	0	0	0.762739	1
SxE	0	0	0.782546	1
AxY	0	0	0.785216	1
MxD	0	0	0.790528	1
IxT	0	0	0.828988	1
MxG	0	0	0.83588	1
MxH	0	0	0.859885	1
AxQ	0	0	0.862246	1
HxY	0	0	0.863771	1
LxT	0	0	0.864288	1
HxN	0	0	0.872228	1
HxS	0	0	0.89097	1
DxE	0	0	0.89279	1
HxD	0	0	0.893445	1
VxY	0	0	0.909575	1
NxY	0	0	0.91613	1
HxA	0	0	0.917961	1
LxA	0	0	0.92843	1
FxY	0	0	0.979327	1
HxM	0	0	0.996643	1
NxW	0	0	0.999711	1
3. C110: p1.vs.n1
AA	P_Freqency_median	N_Freqency_median	Mann-Whitney U test_P	Bonferroni_Corrected_P
GxD	0.0185185	0	5.40601e-86	2.1624e-83
GxG	0.0185185	0	1.9409e-46	7.76359e-44
DxI	0.00925926	0	1.96774e-46	7.87097e-44
DxL	0.00925926	0	1.11342e-38	4.45367e-36
DxF	0.00925926	0	2.97405e-34	1.18962e-31
RxL	0	0	1.77096e-28	7.08384e-26
LxG	0.0185185	0.00925926	2.16269e-28	8.65076e-26
DxT	0.00925926	0	2.49002e-28	9.96007e-26
LxR	0	0	6.98707e-27	2.79483e-24
TxT	0.00925926	0	4.07584e-26	1.63034e-23
GxN	0.00925926	0	4.51759e-25	1.80704e-22
AxR	0	0	7.87074e-25	3.14829e-22
RxR	0	0	1.19325e-24	4.773e-22
DxS	0.00925926	0	1.4062e-23	5.6248e-21
DxN	0	0	6.12428e-23	2.44971e-20
TxG	0.00925926	0	1.24611e-21	4.98445e-19
LxK	0	0	1.66403e-21	6.65614e-19
RxK	0	0	4.38493e-20	1.75397e-17
NxD	0	0	4.60888e-20	1.84355e-17
AxD	0.00925926	0	2.2127e-19	8.85078e-17
FxF	0	0	6.11839e-19	2.44736e-16
IxD	0.00925926	0	6.66221e-19	2.66488e-16
DxD	0.00925926	0	8.74761e-19	3.49904e-16
KxL	0	0	1.11463e-18	4.45853e-16
KxK	0	0	1.87031e-18	7.48125e-16
NxT	0	0	3.29631e-18	1.31852e-15
SxN	0	0	1.66128e-17	6.64511e-15
LxE	0	0.00925926	2.933e-17	1.1732e-14
DxG	0.00925926	0	3.71556e-17	1.48622e-14
PxL	0	0	4.33314e-17	1.73326e-14
ExK	0	0	5.4537e-17	2.18148e-14
RxA	0	0	9.22041e-17	3.68816e-14
TxS	0	0	6.27117e-16	2.50847e-13
KxP	0	0	1.11333e-15	4.45333e-13
RxP	0	0	1.67603e-15	6.70411e-13
VxR	0	0	4.48813e-15	1.79525e-12
SxD	0.00925926	0	5.22564e-15	2.09026e-12
ExE	0	0	6.56054e-15	2.62421e-12
KxR	0	0	1.23485e-14	4.93938e-12
SxG	0.00925926	0	3.98528e-14	1.59411e-11
TxD	0.00925926	0	6.27522e-14	2.51009e-11
AxK	0	0	6.96428e-14	2.78571e-11
VxP	0	0	1.01447e-13	4.05788e-11
GxT	0.00925926	0	1.02595e-13	4.1038e-11
NxG	0	0	3.97006e-13	1.58802e-10
PxV	0	0	4.07856e-13	1.63143e-10
NxS	0	0	4.13862e-13	1.65545e-10
DxV	0.00925926	0	7.37025e-13	2.9481e-10
GxS	0.00925926	0	1.3392e-12	5.3568e-10
ExR	0	0	1.48986e-12	5.95946e-10
KxA	0	0	1.76991e-12	7.07962e-10
ExM	0	0	1.78021e-12	7.12084e-10
SxT	0	0	2.21244e-12	8.84976e-10
KxI	0	0	6.53695e-12	2.61478e-09
TxN	0	0	1.57248e-11	6.28991e-09
IxR	0	0	1.63445e-11	6.53781e-09
RxE	0	0	2.36495e-11	9.45981e-09
IxE	0	0	2.38139e-11	9.52555e-09
MxE	0	0	4.60168e-11	1.84067e-08
LxP	0	0	5.24861e-11	2.09944e-08
PxK	0	0	6.74189e-11	2.69676e-08
VxD	0.00925926	0	1.24027e-10	4.96108e-08
AxP	0	0	1.42771e-10	5.71083e-08
ExV	0	0	2.68118e-10	1.07247e-07
RxI	0	0	2.79285e-10	1.11714e-07
IxP	0	0	2.8993e-10	1.15972e-07
AxE	0	0	3.0465e-10	1.2186e-07
KxE	0	0	3.05392e-10	1.22157e-07
MxK	0	0	3.3029e-10	1.32116e-07
TxF	0	0	6.33954e-10	2.53581e-07
PxY	0	0	8.08551e-10	3.2342e-07
AxC	0	0	8.84763e-10	3.53905e-07
FxK	0	0	9.49946e-10	3.79978e-07
RxH	0	0	1.28751e-09	5.15003e-07
ExL	0	0.00925926	1.58398e-09	6.33593e-07
AxN	0	0	1.71652e-09	6.86608e-07
GxA	0.00925926	0.00925926	2.28434e-09	9.13735e-07
MxR	0	0	2.61121e-09	1.04448e-06
HxP	0	0	4.46979e-09	1.78792e-06
CxA	0	0	5.71171e-09	2.28468e-06
WxI	0	0	7.79175e-09	3.1167e-06
NxN	0	0	9.33822e-09	3.73529e-06
SxS	0	0	1.00574e-08	4.02297e-06
TxI	0	0	1.03392e-08	4.13568e-06
QxG	0	0	1.55905e-08	6.23621e-06
VxK	0	0	1.97225e-08	7.88898e-06
CxE	0	0	2.43965e-08	9.7586e-06
RxY	0	0	3.52111e-08	1.40844e-05
NxA	0	0	3.69406e-08	1.47762e-05
TxA	0.00925926	0	3.87138e-08	1.54855e-05
AxT	0.00925926	0	6.51361e-08	2.60544e-05
ExA	0	0	6.76542e-08	2.70617e-05
KxH	0	0	8.11486e-08	3.24594e-05
RxM	0	0	9.71412e-08	3.88565e-05
PxM	0	0	1.01354e-07	4.05415e-05
NxV	0	0	1.05074e-07	4.20295e-05
CxL	0	0	1.13658e-07	4.54631e-05
FxS	0	0	1.67835e-07	6.71339e-05
VxE	0	0	1.82103e-07	7.28412e-05
SxR	0	0	1.82246e-07	7.28983e-05
MxP	0	0	2.12957e-07	8.51827e-05
RxQ	0	0	2.49279e-07	9.97116e-05
KxM	0	0	2.93254e-07	0.000117302
KxQ	0	0	3.67839e-07	0.000147135
GxR	0	0	3.77485e-07	0.000150994
QxP	0	0	4.08444e-07	0.000163378
CxV	0	0	4.19962e-07	0.000167985
LxM	0	0	4.58519e-07	0.000183408
PxA	0	0	5.02162e-07	0.000200865
KxG	0	0	5.53286e-07	0.000221315
PxR	0	0	6.15105e-07	0.000246042
PxC	0	0	6.36043e-07	0.000254417
DxA	0.00925926	0	6.37759e-07	0.000255104
RxN	0	0	7.2471e-07	0.000289884
DxP	0	0	9.77729e-07	0.000391091
RxW	0	0	1.01684e-06	0.000406735
DxQ	0	0	1.07557e-06	0.000430227
IxG	0.00925926	0	1.19507e-06	0.000478029
HxE	0	0	1.31516e-06	0.000526064
PxE	0	0	1.35698e-06	0.000542791
LxC	0	0	1.35817e-06	0.000543266
TxC	0	0	1.46003e-06	0.000584013
QxR	0	0	1.71746e-06	0.000686985
ExP	0	0	1.92827e-06	0.000771307
CxS	0	0	2.14042e-06	0.000856169
YxR	0	0	2.27334e-06	0.000909337
RxC	0	0	2.30998e-06	0.000923992
IxM	0	0	2.8048e-06	0.00112192
VxT	0	0	3.4706e-06	0.00138824
KxN	0	0	3.657e-06	0.0014628
PxP	0	0	3.75319e-06	0.00150128
QxD	0	0	3.84357e-06	0.00153743
FxG	0	0	3.90692e-06	0.00156277
KxY	0	0	4.13358e-06	0.00165343
KxV	0	0	4.77552e-06	0.00191021
PxQ	0	0	5.88541e-06	0.00235416
PxF	0	0	7.08331e-06	0.00283332
YxY	0	0	8.30424e-06	0.00332169
AxL	0.00925926	0.00925926	8.33322e-06	0.00333329
PxI	0	0	8.43872e-06	0.00337549
FxD	0	0	8.96446e-06	0.00358578
CxI	0	0	9.69217e-06	0.00387687
IxK	0	0	1.24032e-05	0.00496129
YxK	0	0	1.51593e-05	0.00606372
GxI	0	0	1.53548e-05	0.00614192
ExC	0	0	1.59758e-05	0.00639033
ExQ	0	0	1.7496e-05	0.0069984
KxS	0	0	1.79378e-05	0.00717514
TxR	0	0	1.96507e-05	0.00786028
GxQ	0	0	2.14677e-05	0.0085871
SxA	0.00925926	0	2.28374e-05	0.00913497
HxR	0	0	2.32891e-05	0.00931564
PxH	0	0	2.4666e-05	0.00986641
MxA	0	0	2.5331e-05	0.0101324
MxL	0	0	2.74942e-05	0.0109977
RxS	0	0	2.75444e-05	0.0110178
LxV	0	0.00925926	3.1833e-05	0.0127332
VxN	0	0	3.29054e-05	0.0131622
WxK	0	0	3.88729e-05	0.0155492
LxD	0.00925926	0	4.47731e-05	0.0179092
LxW	0	0	4.93518e-05	0.0197407
RxF	0	0	5.53307e-05	0.0221323
YxE	0	0	6.12653e-05	0.0245061
LxL	0.00925926	0.00925926	6.1317e-05	0.0245268
ExY	0	0	7.37456e-05	0.0294982
CxP	0	0	7.43899e-05	0.0297559
MxQ	0	0	8.83735e-05	0.0353494
TxL	0.00925926	0	9.72606e-05	0.0389042
QxE	0	0	0.000100805	0.0403219
TxV	0	0	0.000100834	0.0403337
GxM	0	0	0.000113436	0.0453745
VxM	0	0	0.000113662	0.0454646
VxC	0	0	0.000118509	0.0474037
AxG	0.00925926	0.00925926	0.000126	0.0504
AxM	0	0	0.000137612	0.0550448
CxY	0	0	0.000142992	0.0571966
LxH	0	0	0.000157528	0.0630112
MxV	0	0	0.000163785	0.0655138
CxM	0	0	0.000166459	0.0665836
RxG	0	0	0.000186423	0.074569
SxF	0	0	0.000193611	0.0774444
IxC	0	0	0.000199309	0.0797236
CxK	0	0	0.000211376	0.0845502
KxC	0	0	0.000211376	0.0845502
IxW	0	0	0.000238248	0.0952993
YxI	0	0	0.000238822	0.0955288
CxN	0	0	0.000245611	0.0982442
LxF	0	0	0.00026587	0.106348
WxR	0	0	0.000283752	0.113501
PxS	0	0	0.000288534	0.115414
ExI	0	0	0.000292875	0.11715
VxG	0.00925926	0	0.000294833	0.117933
QxC	0	0	0.000305063	0.122025
GxP	0	0	0.000342397	0.136959
DxC	0	0	0.000347371	0.138948
CxR	0	0	0.000378324	0.151329
SxC	0	0	0.000390452	0.156181
YxP	0	0	0.000405646	0.162258
CxH	0	0	0.000422758	0.169103
YxL	0	0	0.000427324	0.170929
HxL	0	0	0.000441125	0.17645
VxS	0	0	0.00044398	0.177592
NxF	0	0	0.000445056	0.178022
FxC	0	0	0.000517628	0.207051
PxG	0	0	0.000524218	0.209687
QxK	0	0	0.000535931	0.214372
QxL	0	0	0.000542468	0.216987
FxN	0	0	0.000555316	0.222126
GxW	0	0	0.000572156	0.228863
PxD	0	0	0.000586431	0.234573
SxK	0	0	0.000605198	0.242079
TxP	0	0	0.000701164	0.280466
FxR	0	0	0.000794469	0.317788
CxD	0	0	0.000850875	0.34035
CxQ	0	0	0.000877448	0.350979
HxC	0	0	0.000877448	0.350979
WxM	0	0	0.000912789	0.365116
RxV	0	0	0.00100023	0.400092
VxA	0	0.00925926	0.00102701	0.410804
PxT	0	0	0.00104072	0.416289
FxM	0	0	0.00114772	0.459087
TxK	0	0	0.00133397	0.533589
CxW	0	0	0.00149496	0.597984
FxA	0	0	0.00151018	0.604073
NxC	0	0	0.0015732	0.629281
MxI	0	0	0.00158105	0.632419
FxE	0	0	0.00170191	0.680764
KxF	0	0	0.00185657	0.742627
LxS	0.00925926	0	0.00189024	0.756097
WxP	0	0	0.00189311	0.757245
QxH	0	0	0.00203714	0.814855
CxT	0	0	0.00218361	0.873445
YxM	0	0	0.00229441	0.917765
CxF	0	0	0.0023712	0.948478
WxY	0	0	0.00240195	0.960782
YxW	0	0	0.0024105	0.964202
FxT	0	0	0.00252305	1
MxY	0	0	0.00255174	1
CxG	0	0	0.00274933	1
ExD	0	0	0.0029007	1
SxP	0	0	0.00349242	1
GxK	0	0	0.00393086	1
WxE	0	0	0.00464774	1
WxH	0	0	0.0047431	1
LxA	0.00925926	0.00925926	0.00479793	1
VxL	0	0.00925926	0.00497983	1
WxL	0	0	0.00600565	1
MxW	0	0	0.00614576	1
GxC	0	0	0.00619747	1
IxL	0.00925926	0	0.00630131	1
NxL	0	0	0.00656994	1
PxN	0	0	0.00668415	1
YxC	0	0	0.00717683	1
NxI	0	0	0.00737829	1
WxC	0	0	0.00798262	1
MxS	0	0	0.00801918	1
AxF	0	0	0.00806065	1
KxT	0	0	0.00869546	1
HxK	0	0	0.00872771	1
QxQ	0	0	0.00965991	1
ExH	0	0	0.0110593	1
KxW	0	0	0.0116543	1
MxT	0	0	0.0130621	1
HxT	0	0	0.0162037	1
ExT	0	0	0.0173413	1
LxN	0	0	0.0176442	1
HxQ	0	0	0.0189277	1
PxW	0	0	0.0190756	1
HxF	0	0	0.0205324	1
QxT	0	0	0.0211811	1
FxV	0	0	0.0220039	1
GxF	0	0	0.0237251	1
ExW	0	0	0.0251077	1
NxK	0	0	0.0257969	1
QxS	0	0	0.0259881	1
DxM	0	0	0.0261671	1
GxL	0.00925926	0.00925926	0.0270862	1
MxM	0	0	0.0284493	1
NxP	0	0	0.0309338	1
SxV	0	0	0.0335357	1
YxN	0	0	0.0396598	1
MxC	0	0	0.0439745	1
AxS	0.00925926	0	0.0452438	1
IxN	0	0	0.0551337	1
TxQ	0	0	0.0586606	1
HxY	0	0	0.0595306	1
YxF	0	0	0.0602012	1
DxR	0	0	0.0611029	1
IxH	0	0	0.0636921	1
QxN	0	0	0.0657043	1
ExS	0	0	0.0657818	1
TxW	0	0	0.066673	1
VxF	0	0	0.066784	1
VxQ	0	0	0.07004	1
SxI	0	0	0.0715486	1
WxV	0	0	0.073264	1
NxR	0	0	0.0766511	1
YxD	0	0	0.0778873	1
RxT	0	0	0.0804528	1
VxH	0	0	0.0884579	1
ExF	0	0	0.0925739	1
SxE	0	0	0.093174	1
CxC	0	0	0.0944123	1
LxQ	0	0	0.0997082	1
VxY	0	0	0.103104	1
HxA	0	0	0.111167	1
QxA	0	0	0.112351	1
FxL	0	0	0.122717	1
AxW	0	0	0.140826	1
IxT	0	0	0.141723	1
MxF	0	0	0.144907	1
IxA	0	0	0.148648	1
WxS	0	0	0.149118	1
YxG	0	0	0.149572	1
NxQ	0	0	0.15274	1
QxM	0	0	0.161101	1
QxV	0	0	0.162788	1
VxW	0	0	0.167947	1
YxV	0	0	0.174463	1
DxH	0	0	0.175678	1
VxI	0	0	0.178836	1
AxA	0.00925926	0.00925926	0.189988	1
RxD	0	0	0.191216	1
GxE	0	0	0.192493	1
FxI	0	0	0.193234	1
SxQ	0	0	0.194532	1
YxT	0	0	0.19552	1
DxK	0	0	0.20354	1
SxW	0	0	0.20776	1
DxY	0	0	0.216974	1
YxA	0	0	0.22421	1
AxH	0	0	0.234215	1
NxM	0	0	0.238257	1
IxS	0	0	0.256029	1
DxW	0	0	0.256683	1
QxW	0	0	0.263194	1
FxW	0	0	0.276636	1
MxN	0	0	0.277855	1
HxM	0	0	0.303604	1
ExN	0	0	0.313782	1
SxL	0	0	0.321645	1
AxY	0	0	0.322753	1
TxM	0	0	0.32411	1
WxG	0	0	0.338279	1
WxA	0	0	0.358186	1
HxG	0	0	0.370324	1
KxD	0	0	0.379803	1
WxD	0	0	0.387937	1
IxF	0	0	0.412111	1
NxH	0	0	0.415124	1
WxF	0	0	0.438199	1
FxH	0	0	0.469416	1
TxH	0	0	0.485687	1
HxD	0	0	0.53232	1
MxG	0	0	0.53476	1
MxH	0	0	0.547384	1
SxH	0	0	0.557814	1
IxV	0	0	0.564691	1
IxI	0	0	0.56804	1
SxM	0	0	0.572745	1
GxY	0	0	0.578764	1
AxQ	0	0	0.593098	1
YxS	0	0	0.600026	1
HxI	0	0	0.610688	1
HxH	0	0	0.61204	1
NxE	0	0	0.620042	1
TxY	0	0	0.635478	1
GxV	0	0	0.656779	1
TxE	0	0	0.666412	1
WxT	0	0	0.681788	1
HxV	0	0	0.682382	1
IxQ	0	0	0.683337	1
AxI	0	0	0.689712	1
HxW	0	0	0.706127	1
HxN	0	0	0.707251	1
LxT	0	0	0.710194	1
YxH	0	0	0.713595	1
FxP	0	0	0.727436	1
YxQ	0	0	0.731127	1
ExG	0	0	0.731418	1
DxE	0	0	0.742839	1
AxV	0.00925926	0	0.759322	1
WxN	0	0	0.760311	1
VxV	0	0	0.766074	1
FxY	0	0	0.768887	1
SxY	0	0	0.776541	1
IxY	0	0	0.776616	1
GxH	0	0	0.782981	1
QxF	0	0	0.78837	1
WxW	0	0	0.807248	1
HxS	0	0	0.838308	1
WxQ	0	0	0.900839	1
FxQ	0	0	0.900932	1
QxY	0	0	0.910535	1
QxI	0	0	0.914099	1
LxY	0	0	0.920623	1
LxI	0	0	0.931347	1
NxY	0	0	0.957123	1
MxD	0	0	0.973446	1
NxW	0	0	0.99399	1

## Sheet: AxxB
1. C20: p1.vs.n1
AA	P_Freqency_median	N_Freqency_median	Mann-Whitney U test_P	Bonferroni_Corrected_P
TxxD	0	0	4.6909e-15	1.87636e-12
DxxF	0	0	1.82289e-10	7.29155e-08
DxxI	0	0	2.71123e-10	1.08449e-07
AxxR	0	0	9.43421e-09	3.77368e-06
KxxK	0	0	1.4047e-08	5.61879e-06
LxxV	0	0	1.7912e-08	7.16482e-06
RxxQ	0	0	2.94473e-08	1.17789e-05
RxxR	0	0	6.19177e-08	2.47671e-05
NxxI	0	0	6.22363e-08	2.48945e-05
KxxE	0	0	1.0042e-07	4.01678e-05
AxxF	0	0	1.97287e-07	7.8915e-05
LxxN	0	0	5.8351e-07	0.000233404
ExxK	0	0	7.02504e-07	0.000281002
RxxA	0	0	9.35807e-07	0.000374323
RxxG	0	0	1.56168e-06	0.00062467
TxxN	0	0	2.07902e-06	0.000831606
QxxR	0	0	2.31688e-06	0.000926753
TxxT	0	0	2.78781e-06	0.00111512
DxxT	0	0	6.68297e-06	0.00267319
KxxR	0	0	7.2763e-06	0.00291052
AxxK	0	0	8.24142e-06	0.00329657
RxxV	0	0	8.45147e-06	0.00338059
DxxL	0	0	1.43142e-05	0.00572568
RxxP	0	0	1.63692e-05	0.00654768
NxxL	0	0	2.48263e-05	0.00993054
KxxS	0	0	2.49393e-05	0.00997571
SxxR	0	0	2.59104e-05	0.0103641
KxxA	0	0	2.68583e-05	0.0107433
LxxR	0	0	2.94395e-05	0.0117758
ExxR	0	0	3.00792e-05	0.0120317
DxxV	0	0	6.23889e-05	0.0249555
SxxD	0	0	6.66015e-05	0.0266406
LxxS	0	0	6.80351e-05	0.027214
RxxL	0	0	9.69705e-05	0.0387882
DxxR	0	0	0.000106013	0.0424052
LxxT	0	0	0.000125802	0.0503208
RxxE	0	0	0.000128336	0.0513345
KxxN	0	0	0.000152124	0.0608497
GxxD	0	0	0.000156049	0.0624195
SxxN	0	0	0.000157152	0.062861
VxxS	0	0	0.000319178	0.127671
DxxA	0	0	0.000325786	0.130314
NxxK	0	0	0.000378324	0.151329
SxxA	0	0	0.00043811	0.175244
MxxR	0	0	0.000497107	0.198843
RxxT	0	0	0.000566628	0.226651
LxxK	0	0	0.000608716	0.243487
NxxA	0	0	0.000615608	0.246243
VxxN	0	0	0.000667783	0.267113
VxxK	0	0	0.000793746	0.317499
NxxV	0	0	0.000938308	0.375323
IxxK	0	0	0.000942123	0.376849
VxxR	0	0	0.000942123	0.376849
ExxS	0	0	0.00116811	0.467244
LxxD	0	0	0.0011845	0.4738
SxxL	0	0	0.00146683	0.586733
RxxN	0	0	0.00147423	0.589693
PxxK	0	0	0.00148075	0.592301
WxxR	0	0	0.00148108	0.592432
CxxL	0	0	0.00149496	0.597984
WxxE	0	0	0.00149496	0.597984
TxxL	0	0	0.00167768	0.671071
FxxV	0	0	0.00174049	0.696196
RxxF	0	0	0.00191326	0.765305
TxxA	0	0	0.00207896	0.831585
ExxY	0	0	0.0025132	1
YxxE	0	0	0.00255157	1
IxxW	0	0	0.00260264	1
RxxW	0	0	0.00260264	1
AxxE	0	0	0.00289644	1
QxxV	0	0	0.00307112	1
TxxF	0	0	0.00309096	1
PxxG	0	0	0.00376993	1
KxxY	0	0	0.00377791	1
PxxF	0	0	0.00385227	1
ExxA	0	0	0.00403131	1
MxxV	0	0	0.00415379	1
PxxR	0	0	0.00415384	1
KxxH	0	0	0.00454739	1
IxxR	0	0	0.0047431	1
TxxG	0	0	0.00532393	1
AxxT	0	0	0.00550102	1
NxxQ	0	0	0.00614887	1
SxxT	0	0	0.00620178	1
FxxE	0	0	0.00646996	1
KxxI	0	0	0.00648571	1
GxxR	0	0	0.00658667	1
NxxT	0	0	0.00691674	1
LxxW	0	0	0.00717683	1
IxxH	0	0	0.00728382	1
AxxQ	0	0	0.0073186	1
GxxK	0	0	0.00772463	1
LxxH	0	0	0.00811886	1
TxxK	0	0	0.00820608	1
NxxR	0	0	0.00852216	1
RxxS	0	0	0.00990427	1
SxxV	0	0	0.0108792	1
ExxM	0	0	0.0109084	1
TxxH	0	0	0.0111962	1
QxxP	0	0	0.0117522	1
YxxK	0	0	0.0117522	1
ExxH	0	0	0.011801	1
NxxH	0	0	0.0120603	1
GxxT	0	0	0.0127342	1
IxxT	0	0	0.0137324	1
FxxK	0	0	0.0153599	1
SxxK	0	0	0.0156575	1
LxxG	0	0	0.0159775	1
RxxD	0	0	0.0166624	1
HxxT	0	0	0.0173961	1
HxxK	0	0	0.0191881	1
RxxH	0	0	0.0193174	1
RxxM	0	0	0.0202679	1
ExxP	0	0	0.0204322	1
KxxP	0	0	0.0204322	1
TxxI	0	0	0.0206502	1
DxxP	0	0	0.0207228	1
KxxQ	0	0	0.0213969	1
QxxI	0	0	0.0222615	1
VxxD	0	0	0.0226974	1
SxxF	0	0	0.0233003	1
PxxS	0	0	0.0240256	1
DxxD	0	0	0.0245261	1
NxxF	0	0	0.0245872	1
AxxP	0	0	0.0250345	1
CxxE	0	0	0.0251184	1
CxxG	0	0	0.0251184	1
ExxC	0	0	0.0251184	1
KxxC	0	0	0.0251184	1
SxxC	0	0	0.0251184	1
DxxN	0	0	0.0253686	1
IxxS	0	0	0.0274469	1
IxxQ	0	0	0.0274839	1
HxxS	0	0	0.0282791	1
TxxE	0	0	0.0298033	1
IxxV	0	0	0.0304158	1
HxxR	0	0	0.031331	1
FxxY	0	0	0.0314541	1
QxxK	0	0	0.0320332	1
VxxC	0	0	0.0333435	1
MxxY	0	0	0.0339741	1
KxxV	0	0	0.0342683	1
SxxS	0	0	0.0344507	1
VxxG	0	0	0.0351363	1
ExxE	0	0	0.0359676	1
SxxH	0	0	0.0370748	1
IxxL	0	0	0.0371266	1
PxxP	0	0	0.0380697	1
RxxK	0	0	0.0387603	1
ExxI	0	0	0.0412433	1
DxxK	0	0	0.0424898	1
HxxF	0	0	0.0439745	1
AxxL	0	0	0.0442074	1
GxxS	0	0	0.0444268	1
PxxE	0	0	0.044595	1
LxxM	0	0	0.044595	1
AxxW	0	0	0.0449712	1
AxxY	0	0	0.0449712	1
IxxC	0	0	0.0452889	1
FxxR	0	0	0.0474208	1
FxxI	0	0	0.0476251	1
IxxD	0	0	0.0529185	1
QxxE	0	0	0.0545787	1
RxxY	0	0	0.0567608	1
GxxW	0	0	0.0572995	1
VxxE	0	0	0.0640975	1
YxxT	0	0	0.068592	1
MxxG	0	0	0.0710339	1
ExxQ	0	0	0.0719911	1
FxxG	0	0	0.0723253	1
IxxY	0	0	0.0726816	1
FxxQ	0	0	0.0726816	1
DxxG	0	0	0.0793868	1
MxxF	0	0	0.0817061	1
ExxW	0	0	0.0817061	1
CxxH	0	0	0.0831636	1
CxxK	0	0	0.0831636	1
CxxP	0	0	0.0831636	1
WxxW	0	0	0.0831636	1
DxxH	0	0	0.0848948	1
DxxE	0	0	0.0868165	1
YxxR	0	0	0.0871353	1
VxxW	0	0	0.0871353	1
HxxA	0	0	0.0902192	1
AxxD	0	0	0.0938557	1
MxxK	0	0	0.0944123	1
WxxT	0	0	0.0953184	1
NxxE	0	0	0.0967083	1
NxxD	0	0	0.100681	1
WxxK	0	0	0.101798	1
FxxW	0	0	0.101798	1
QxxL	0	0	0.107656	1
SxxI	0	0	0.108908	1
QxxT	0	0	0.11057	1
AxxA	0	0	0.112886	1
DxxS	0	0	0.114642	1
KxxF	0	0	0.121895	1
VxxM	0	0	0.122286	1
GxxN	0	0	0.12313	1
FxxD	0	0	0.124317	1
IxxP	0	0	0.125562	1
SxxG	0	0	0.127744	1
YxxQ	0	0	0.130883	1
DxxW	0	0	0.130883	1
VxxV	0	0	0.13255	1
NxxN	0	0	0.134709	1
YxxA	0	0	0.138504	1
HxxL	0	0	0.140718	1
TxxR	0	0	0.142799	1
PxxD	0	0	0.151062	1
CxxR	0	0	0.156079	1
LxxC	0	0	0.156079	1
CxxA	0	0	0.156079	1
MxxH	0	0	0.157502	1
QxxC	0	0	0.157502	1
KxxL	0	0	0.160556	1
YxxP	0	0	0.163193	1
HxxW	0	0	0.179144	1
CxxQ	0	0	0.179144	1
CxxD	0	0	0.179144	1
PxxQ	0	0	0.187617	1
IxxA	0	0	0.191343	1
FxxP	0	0	0.193803	1
RxxI	0	0	0.20055	1
MxxM	0	0	0.204123	1
FxxM	0	0	0.204123	1
IxxE	0	0	0.205933	1
QxxQ	0	0	0.208601	1
KxxT	0	0	0.212523	1
VxxF	0	0	0.217876	1
HxxQ	0	0	0.221785	1
VxxT	0	0	0.232414	1
PxxA	0	0	0.240352	1
QxxS	0	0	0.240484	1
AxxG	0	0	0.244741	1
HxxD	0	0	0.244763	1
WxxG	0	0	0.245889	1
PxxH	0	0	0.245889	1
NxxM	0	0	0.247332	1
LxxE	0	0	0.250472	1
GxxE	0	0	0.255181	1
TxxC	0	0	0.25575	1
RxxC	0	0	0.257303	1
AxxM	0	0	0.270686	1
GxxL	0	0	0.271198	1
LxxP	0	0	0.276904	1
VxxI	0	0	0.279635	1
HxxE	0	0	0.282206	1
KxxM	0	0	0.282206	1
MxxD	0	0	0.282206	1
KxxG	0	0	0.286246	1
SxxQ	0	0	0.286246	1
HxxV	0	0	0.287039	1
ExxV	0	0	0.291729	1
VxxA	0	0	0.295864	1
NxxS	0	0	0.296243	1
DxxQ	0	0	0.297209	1
AxxI	0	0	0.300291	1
VxxY	0	0	0.311755	1
WxxA	0	0	0.313973	1
MxxN	0	0	0.313973	1
WxxN	0	0	0.315726	1
SxxW	0	0	0.315726	1
WxxM	0	0	0.317073	1
WxxY	0	0	0.317073	1
MxxC	0	0	0.317073	1
YxxM	0	0	0.317073	1
NxxC	0	0	0.318257	1
CxxW	0	0	0.318257	1
CxxF	0	0	0.318257	1
CxxT	0	0	0.318257	1
CxxY	0	0	0.318257	1
WxxC	0	0	0.318257	1
WxxH	0	0	0.318257	1
DxxY	0	0	0.332929	1
TxxS	0	0	0.342241	1
FxxL	0	0	0.349303	1
VxxL	0	0	0.350161	1
WxxS	0	0	0.363669	1
MxxP	0	0	0.363669	1
MxxT	0	0	0.364612	1
TxxV	0	0	0.368823	1
FxxA	0	0	0.375804	1
AxxS	0	0	0.376863	1
ExxL	0	0	0.377343	1
PxxI	0	0	0.387011	1
PxxY	0	0	0.402914	1
NxxW	0	0	0.402914	1
VxxH	0	0	0.409128	1
AxxC	0	0	0.413529	1
CxxS	0	0	0.413529	1
CxxV	0	0	0.413529	1
CxxC	0	0	0.413529	1
CxxI	0	0	0.413529	1
ExxD	0	0	0.413744	1
IxxG	0	0	0.423213	1
LxxQ	0	0	0.429147	1
YxxY	0	0	0.433929	1
LxxA	0	0	0.441363	1
YxxV	0	0	0.443836	1
SxxY	0	0	0.45899	1
AxxN	0	0	0.459592	1
KxxD	0	0	0.462735	1
PxxN	0	0	0.462735	1
NxxY	0	0	0.463627	1
YxxD	0	0	0.463627	1
WxxV	0	0	0.463627	1
YxxL	0	0	0.464553	1
PxxM	0	0	0.47842	1
TxxQ	0	0	0.480763	1
IxxN	0	0	0.486891	1
SxxP	0	0	0.505347	1
TxxY	0	0	0.508793	1
LxxF	0	0	0.512988	1
GxxV	0	0	0.541443	1
PxxW	0	0	0.561973	1
KxxW	0	0	0.561973	1
YxxH	0	0	0.564084	1
MxxW	0	0	0.564084	1
FxxC	0	0	0.564084	1
CxxM	0	0	0.564084	1
IxxI	0	0	0.566658	1
FxxN	0	0	0.576428	1
GxxA	0	0	0.578407	1
FxxH	0	0	0.590973	1
LxxI	0	0	0.591909	1
TxxM	0	0	0.614813	1
HxxH	0	0	0.615164	1
MxxS	0	0	0.632211	1
YxxI	0	0	0.634854	1
TxxP	0	0	0.649908	1
VxxP	0	0	0.652925	1
YxxC	0	0	0.65472	1
ExxG	0	0	0.656758	1
NxxG	0	0	0.665094	1
SxxM	0	0	0.666886	1
YxxS	0	0	0.679963	1
YxxN	0	0	0.679963	1
HxxG	0	0	0.683812	1
MxxA	0	0	0.698359	1
HxxY	0	0	0.70518	1
QxxF	0	0	0.719831	1
MxxQ	0	0	0.738387	1
WxxI	0	0	0.738387	1
MxxL	0	0	0.741286	1
LxxY	0	0	0.747363	1
IxxF	0	0	0.747849	1
QxxN	0	0	0.753008	1
PxxL	0	0	0.758737	1
WxxQ	0	0	0.762344	1
WxxF	0	0	0.762344	1
PxxV	0	0	0.763188	1
QxxA	0	0	0.790865	1
HxxN	0	0	0.792528	1
QxxM	0	0	0.795268	1
YxxF	0	0	0.795268	1
SxxE	0	0	0.799897	1
HxxP	0	0	0.804293	1
WxxL	0	0	0.807248	1
QxxH	0	0	0.807248	1
GxxY	0	0	0.83337	1
GxxH	0	0	0.855628	1
YxxG	0	0	0.859288	1
ExxN	0	0	0.865858	1
AxxH	0	0	0.868527	1
PxxT	0	0	0.870877	1
FxxT	0	0	0.875646	1
QxxD	0	0	0.883885	1
GxxI	0	0	0.886813	1
QxxG	0	0	0.888095	1
FxxS	0	0	0.898173	1
GxxQ	0	0	0.902016	1
GxxG	0	0	0.910948	1
LxxL	0	0	0.960531	1
GxxP	0	0	0.98968	1
ExxF	0	0	0.991035	1
ExxT	0	0	0.99483	1
FxxF	0	0	0.995804	1
TxxW	0	0	0.997253	1
GxxC	0	0	0.998724	1
HxxC	0	0	0.998898	1
PxxC	0	0	0.998898	1
YxxW	0	0	0.998898	1
QxxW	0	0	0.999362	1
DxxC	0	0	0.999362	1
HxxM	0	0	0.999362	1
MxxE	0	0	0.999362	1
WxxP	0	0	0.999362	1
QxxY	0	0	0.999581	1
WxxD	0	0	0.999581	1
MxxI	0	0	0.999608	1
GxxM	0	0	0.99963	1
IxxM	0	0	0.99963	1
HxxI	0	0	0.999648	1
DxxM	0	0	0.999648	1
NxxP	0	0	0.999664	1
VxxQ	0	0	0.999765	1
GxxF	0	0	0.999774	1
AxxV	0	0	0.999843	1
2. C60: p1.vs.n1
AxxA	P_Freqency_median	N_Freqency_median	Mann-Whitney U test_P	Bonferroni_Corrected_P
DxxxxG	0	0	1.31287e-22	5.25149e-20
RxxxxR	0	0	2.87104e-20	1.14842e-17
DxxxxI	0	0	1.56171e-19	6.24685e-17
LxxxxR	0	0	5.52604e-18	2.21042e-15
GxxxxD	0	0	1.67424e-17	6.69694e-15
TxxxxD	0	0	4.33651e-16	1.7346e-13
GxxxxT	0	0	1.62695e-15	6.50781e-13
KxxxxK	0	0	2.8042e-15	1.12168e-12
ExxxxK	0	0	4.92862e-14	1.97145e-11
TxxxxG	0	0	9.13282e-14	3.65313e-11
RxxA	0	0	1.22824e-13	4.91296e-11
GxxS	0	0	3.62007e-13	1.44803e-10
SxxD	0	0	4.08666e-13	1.63466e-10
KxxE	0	0	5.20728e-13	2.08291e-10
LxxN	0	0	9.52786e-13	3.81114e-10
RxxE	0	0	1.73525e-12	6.94101e-10
RxxP	0	0	2.62779e-12	1.05112e-09
DxxD	0	0	1.14996e-11	4.59983e-09
KxxA	0	0	1.15894e-11	4.63577e-09
SxxN	0	0	1.74082e-11	6.96328e-09
AxxR	0	0	2.8743e-11	1.14972e-08
DxxS	0	0	3.21265e-11	1.28506e-08
ExxR	0	0	6.64081e-11	2.65632e-08
LxxK	0	0	7.68326e-11	3.0733e-08
MxxR	0	0	8.68377e-11	3.47351e-08
DxxV	0	0	1.45388e-10	5.81553e-08
FxxG	0	0	1.76808e-10	7.07231e-08
KxxR	0	0	4.44802e-10	1.77921e-07
DxxT	0	0	4.53878e-10	1.81551e-07
KxxI	0	0	1.42596e-09	5.70382e-07
AxxT	0	0	1.45292e-09	5.81169e-07
AxxK	0	0	1.81937e-09	7.27747e-07
VxxD	0	0	2.1005e-09	8.40201e-07
PxxR	0	0	2.46995e-09	9.87982e-07
NxxI	0	0	2.85264e-09	1.14106e-06
TxxS	0	0	3.45368e-09	1.38147e-06
DxxL	0	0	3.63512e-09	1.45405e-06
RxxL	0	0	3.79816e-09	1.51927e-06
SxxL	0	0	5.56946e-09	2.22778e-06
DxxF	0	0	1.22437e-08	4.89747e-06
RxxK	0	0	1.54652e-08	6.1861e-06
VxxN	0	0	1.6038e-08	6.41521e-06
LxxP	0	0	1.60822e-08	6.43289e-06
RxxQ	0	0	1.63094e-08	6.52377e-06
DxxN	0	0	1.75786e-08	7.03144e-06
NxxG	0	0	2.55684e-08	1.02274e-05
SxxT	0	0	4.66321e-08	1.86528e-05
RxxV	0	0	4.74829e-08	1.89931e-05
SxxS	0	0	6.90784e-08	2.76314e-05
TxxT	0	0	7.00372e-08	2.80149e-05
IxxD	0	0	7.96142e-08	3.18457e-05
QxxP	0	0	9.57867e-08	3.83147e-05
LxxS	0	0	1.01351e-07	4.05404e-05
IxxK	0	0	1.19566e-07	4.78266e-05
PxxK	0	0	1.28826e-07	5.15305e-05
PxxA	0	0	1.41945e-07	5.67778e-05
LxxT	0	0	1.46349e-07	5.85397e-05
VxxR	0	0	1.62842e-07	6.51368e-05
PxxP	0	0	1.85333e-07	7.41331e-05
RxxG	0	0	1.92214e-07	7.68855e-05
ExxE	0	0	2.05472e-07	8.21888e-05
CxxL	0	0	2.15145e-07	8.6058e-05
ExxP	0	0	2.4366e-07	9.7464e-05
VxxK	0	0	2.72188e-07	0.000108875
TxxN	0	0	3.19971e-07	0.000127988
TxxA	0	0	3.26987e-07	0.000130795
NxxL	0	0	3.5413e-07	0.000141652
DxxA	0	0	5.96025e-07	0.00023841
QxxR	0	0	6.58849e-07	0.00026354
HxxR	0	0	6.87548e-07	0.000275019
SxxG	0	0	8.09543e-07	0.000323817
LxxM	0	0	1.08293e-06	0.000433172
NxxD	0	0	1.60321e-06	0.000641284
PxxF	0	0	1.7691e-06	0.000707641
ExxM	0	0	1.99564e-06	0.000798256
FxxK	0	0	2.23909e-06	0.000895636
LxxD	0	0	2.24046e-06	0.000896185
TxxL	0	0	2.44641e-06	0.000978565
NxxT	0	0	2.52258e-06	0.00100903
GxxG	0	0	2.58386e-06	0.00103354
LxxC	0	0	3.17992e-06	0.00127197
WxxR	0	0	3.59639e-06	0.00143856
NxxA	0	0	3.79831e-06	0.00151932
RxxW	0	0	4.28716e-06	0.00171487
IxxR	0	0	4.48209e-06	0.00179284
KxxN	0	0	6.02008e-06	0.00240803
SxxA	0	0	6.29124e-06	0.00251649
YxxK	0	0	6.5515e-06	0.0026206
KxxV	0	0	7.1001e-06	0.00284004
VxxC	0	0	1.25462e-05	0.0050185
NxxK	0	0	1.26856e-05	0.00507425
AxxP	0	0	1.56668e-05	0.00626673
RxxT	0	0	1.79503e-05	0.00718011
NxxV	0	0	2.11185e-05	0.0084474
AxxD	0	0	2.22267e-05	0.00889066
LxxE	0	0	2.81758e-05	0.0112703
KxxY	0	0	3.63977e-05	0.0145591
RxxN	0	0	4.14862e-05	0.0165945
GxxA	0	0	4.57996e-05	0.0183198
AxxE	0	0	4.90197e-05	0.0196079
KxxP	0	0	5.2287e-05	0.0209148
KxxC	0	0	5.59765e-05	0.0223906
IxxP	0	0	5.94864e-05	0.0237946
IxxC	0	0	6.21063e-05	0.0248425
KxxH	0	0	6.7455e-05	0.026982
VxxP	0	0	8.73501e-05	0.03494
LxxW	0	0	8.74171e-05	0.0349668
PxxL	0	0	9.09433e-05	0.0363773
PxxE	0	0	9.15628e-05	0.0366251
VxxS	0	0	9.52867e-05	0.0381147
GxxN	0	0	9.7176e-05	0.0388704
PxxH	0	0	9.9046e-05	0.0396184
GxxF	0	0	0.000101698	0.0406793
WxxK	0	0	0.000105666	0.0422665
RxxI	0	0	0.000118989	0.0475958
NxxS	0	0	0.000122745	0.0490978
TxxR	0	0	0.000130057	0.0520227
KxxS	0	0	0.000139339	0.0557354
ExxL	0	0	0.000145635	0.0582542
FxxD	0	0	0.000150103	0.060041
CxxV	0	0	0.000177852	0.0711408
YxxE	0	0	0.000195089	0.0780357
SxxF	0	0	0.000199266	0.0797062
CxxA	0	0	0.000207846	0.0831385
HxxK	0	0	0.00021261	0.0850439
KxxF	0	0	0.000217744	0.0870976
YxxR	0	0	0.000235009	0.0940037
ExxA	0	0	0.000236004	0.0944017
KxxL	0	0	0.00026761	0.107044
FxxR	0	0	0.000296235	0.118494
CxxG	0	0	0.000304067	0.121627
RxxF	0	0	0.000305835	0.122334
LxxL	0	0	0.000337393	0.134957
PxxV	0	0	0.000351818	0.140727
DxxQ	0	0	0.000379253	0.151701
TxxQ	0	0	0.000404134	0.161654
CxxE	0	0	0.000422015	0.168806
KxxQ	0	0	0.00045364	0.181456
RxxM	0	0	0.000475226	0.19009
KxxM	0	0	0.000489699	0.195879
QxxC	0	0	0.000497141	0.198856
SxxC	0	0	0.000517628	0.207051
MxxK	0	0	0.000533574	0.21343
NxxR	0	0	0.000569968	0.227987
QxxE	0	0	0.000676407	0.270563
RxxH	0	0	0.000744599	0.297839
IxxG	0	0	0.000800993	0.320397
QxxD	0	0	0.000838395	0.335358
CxxH	0	0	0.000861168	0.344467
CxxN	0	0	0.000861208	0.344483
SxxK	0	0	0.00091979	0.367916
ExxH	0	0	0.000946649	0.37866
CxxR	0	0	0.000971011	0.388404
TxxI	0	0	0.00119154	0.476617
IxxT	0	0	0.00125404	0.501615
FxxS	0	0	0.00132233	0.528934
KxxT	0	0	0.00133635	0.534541
MxxA	0	0	0.00147521	0.590083
MxxV	0	0	0.00148363	0.593453
CxxY	0	0	0.00149496	0.597984
NxxN	0	0	0.00166322	0.665287
QxxS	0	0	0.00179308	0.717231
GxxY	0	0	0.00186838	0.747352
AxxH	0	0	0.00187332	0.749327
AxxC	0	0	0.00216758	0.867032
PxxY	0	0	0.0024719	0.988758
CxxI	0	0	0.0025132	1
ExxC	0	0	0.00260264	1
SxxR	0	0	0.00294777	1
ExxW	0	0	0.00304526	1
VxxE	0	0	0.00360747	1
HxxP	0	0	0.00370088	1
QxxK	0	0	0.00381032	1
ExxQ	0	0	0.00418524	1
SxxV	0	0	0.00432852	1
DxxY	0	0	0.00440262	1
MxxE	0	0	0.00443488	1
MxxM	0	0	0.0054457	1
DxxW	0	0	0.00550243	1
MxxN	0	0	0.00556796	1
AxxF	0	0	0.00575893	1
VxxT	0	0	0.00599286	1
FxxM	0	0	0.00676652	1
DxxC	0	0	0.00717683	1
CxxD	0	0	0.00717683	1
TxxC	0	0	0.00732227	1
DxxK	0	0	0.00778667	1
WxxH	0	0	0.00798262	1
PxxG	0	0	0.00857333	1
GxxQ	0	0	0.00887341	1
TxxF	0	0	0.00901742	1
IxxY	0	0	0.0102249	1
GxxK	0	0	0.0104691	1
PxxI	0	0	0.0105163	1
IxxS	0	0	0.0106156	1
QxxT	0	0	0.0112541	1
FxxT	0	0	0.0118407	1
WxxN	0	0	0.0121447	1
VxxF	0	0	0.0129247	1
PxxW	0	0	0.0135185	1
DxxR	0	0	0.0135612	1
KxxW	0	0	0.0145836	1
TxxK	0	0	0.0150955	1
AxxL	0	0	0.0153155	1
MxxL	0	0	0.0158531	1
IxxN	0	0	0.0167406	1
SxxQ	0	0	0.0174205	1
MxxP	0	0	0.0174269	1
AxxS	0	0	0.0176598	1
IxxM	0	0	0.0181041	1
YxxY	0	0	0.0186329	1
NxxH	0	0	0.0190756	1
CxxQ	0	0	0.0191549	1
CxxM	0	0	0.0191881	1
CxxF	0	0	0.0202075	1
VxxG	0	0	0.0223905	1
IxxE	0	0	0.0233718	1
QxxV	0	0	0.0233917	1
LxxA	0	0	0.0240242	1
LxxI	0	0	0.0248379	1
TxxV	0	0	0.0249016	1
LxxV	0	0	0.025004	1
QxxG	0	0	0.0250721	1
PxxM	0	0	0.0262658	1
AxxQ	0	0	0.0274789	1
KxxD	0	0	0.0277784	1
NxxP	0	0	0.0278544	1
LxxG	0	0	0.0295136	1
RxxS	0	0	0.030705	1
FxxA	0	0	0.0319408	1
HxxC	0	0	0.0333435	1
CxxK	0	0	0.0333435	1
YxxG	0	0	0.0337803	1
SxxH	0	0	0.0357069	1
ExxT	0	0	0.0359121	1
FxxE	0	0	0.0367023	1
WxxY	0	0	0.0372788	1
MxxY	0	0	0.0383754	1
YxxL	0	0	0.0410592	1
QxxM	0	0	0.0418725	1
CxxT	0	0	0.0439745	1
MxxQ	0	0	0.0449712	1
WxxL	0	0	0.0462946	1
QxxN	0	0	0.0494664	1
GxxL	0	0	0.0497928	1
PxxD	0	0	0.0503312	1
FxxV	0	0	0.0524353	1
NxxF	0	0	0.0530717	1
AxxV	0	0	0.0532494	1
HxxA	0	0	0.0542997	1
KxxG	0	0	0.0545288	1
FxxW	0	0	0.0555063	1
IxxF	0	0	0.055809	1
WxxA	0	0	0.0576675	1
RxxC	0	0	0.05798	1
MxxC	0	0	0.058139	1
QxxA	0	0	0.0602302	1
HxxL	0	0	0.0607714	1
AxxN	0	0	0.0618878	1
IxxW	0	0	0.0640514	1
GxxV	0	0	0.0643147	1
ExxS	0	0	0.0650611	1
HxxH	0	0	0.0655309	1
HxxF	0	0	0.0663748	1
PxxT	0	0	0.0674144	1
ExxY	0	0	0.0676345	1
CxxC	0	0	0.0685462	1
PxxQ	0	0	0.0714882	1
ExxV	0	0	0.0736561	1
YxxN	0	0	0.075796	1
FxxH	0	0	0.0797387	1
WxxE	0	0	0.0826567	1
TxxM	0	0	0.0851957	1
FxxP	0	0	0.0876353	1
HxxE	0	0	0.0886113	1
NxxQ	0	0	0.088744	1
FxxC	0	0	0.0944123	1
RxxD	0	0	0.0945568	1
VxxW	0	0	0.0985247	1
CxxS	0	0	0.098685	1
IxxA	0	0	0.109741	1
VxxA	0	0	0.111371	1
GxxP	0	0	0.117459	1
SxxI	0	0	0.119807	1
FxxN	0	0	0.121714	1
WxxV	0	0	0.125567	1
WxxM	0	0	0.130883	1
TxxP	0	0	0.13328	1
MxxG	0	0	0.14141	1
GxxC	0	0	0.141846	1
SxxW	0	0	0.1441	1
AxxA	0	0	0.149243	1
PxxS	0	0	0.150464	1
PxxC	0	0	0.156079	1
CxxP	0	0	0.156079	1
MxxI	0	0	0.160437	1
LxxY	0	0	0.160701	1
WxxI	0	0	0.172498	1
YxxM	0	0	0.175789	1
YxxI	0	0	0.177992	1
GxxR	0	0	0.18054	1
VxxH	0	0	0.182531	1
TxxE	0	0	0.183502	1
AxxG	0	0	0.184137	1
MxxH	0	0	0.192936	1
RxxY	0	0	0.20778	1
TxxH	0	0	0.214176	1
LxxQ	0	0	0.215138	1
AxxI	0	0	0.218251	1
IxxQ	0	0	0.21985	1
WxxD	0	0	0.227837	1
FxxQ	0	0	0.227843	1
TxxW	0	0	0.228834	1
AxxM	0	0	0.244287	1
IxxH	0	0	0.249817	1
WxxC	0	0	0.25575	1
VxxY	0	0	0.263544	1
DxxE	0	0	0.275711	1
YxxD	0	0	0.279049	1
YxxW	0	0	0.282206	1
WxxW	0	0	0.315726	1
CxxW	0	0	0.317073	1
HxxQ	0	0	0.32381	1
HxxT	0	0	0.325154	1
QxxQ	0	0	0.350706	1
QxxL	0	0	0.357428	1
YxxT	0	0	0.358011	1
YxxC	0	0	0.363669	1
HxxI	0	0	0.364979	1
GxxW	0	0	0.366142	1
GxxI	0	0	0.370676	1
LxxF	0	0	0.382622	1
VxxV	0	0	0.398358	1
NxxC	0	0	0.413529	1
HxxD	0	0	0.415596	1
HxxY	0	0	0.427288	1
ExxG	0	0	0.432895	1
WxxG	0	0	0.43298	1
ExxI	0	0	0.444857	1
NxxM	0	0	0.451985	1
HxxM	0	0	0.463627	1
MxxW	0	0	0.463627	1
DxxP	0	0	0.46806	1
FxxY	0	0	0.476918	1
MxxD	0	0	0.482426	1
YxxF	0	0	0.48277	1
NxxY	0	0	0.48735	1
YxxH	0	0	0.487725	1
WxxP	0	0	0.487725	1
TxxY	0	0	0.491085	1
MxxF	0	0	0.495931	1
FxxI	0	0	0.527878	1
ExxN	0	0	0.541087	1
SxxP	0	0	0.546976	1
AxxW	0	0	0.55466	1
IxxL	0	0	0.558729	1
PxxN	0	0	0.561047	1
ExxF	0	0	0.596004	1
WxxT	0	0	0.607704	1
YxxS	0	0	0.611163	1
DxxM	0	0	0.612667	1
WxxS	0	0	0.62062	1
GxxM	0	0	0.630295	1
HxxW	0	0	0.634854	1
HxxN	0	0	0.648431	1
QxxY	0	0	0.649908	1
HxxG	0	0	0.66456	1
NxxE	0	0	0.666122	1
QxxI	0	0	0.683388	1
WxxF	0	0	0.688144	1
VxxQ	0	0	0.695087	1
DxxH	0	0	0.703397	1
HxxV	0	0	0.715321	1
WxxQ	0	0	0.719831	1
FxxL	0	0	0.726046	1
GxxE	0	0	0.735932	1
AxxY	0	0	0.740942	1
GxxH	0	0	0.744852	1
YxxA	0	0	0.758143	1
IxxV	0	0	0.761861	1
YxxQ	0	0	0.766945	1
LxxH	0	0	0.787082	1
MxxT	0	0	0.787589	1
VxxL	0	0	0.809927	1
NxxW	0	0	0.829839	1
SxxY	0	0	0.845031	1
YxxP	0	0	0.881579	1
VxxI	0	0	0.885655	1
SxxM	0	0	0.896983	1
YxxV	0	0	0.910199	1
SxxE	0	0	0.914809	1
VxxM	0	0	0.920947	1
ExxD	0	0	0.953705	1
FxxF	0	0	0.958313	1
MxxS	0	0	0.975344	1
IxxI	0	0	0.979407	1
QxxF	0	0	0.984705	1
HxxS	0	0	0.993878	1
QxxH	0	0	0.995365	1
QxxW	0	0	0.999664	1
3. C110: p1.vs.n1
AxxA	P_Freqency_median	N_Freqency_median	Mann-Whitney U test_P	Bonferroni_Corrected_P
GxxD	0.00934579	0	3.14475e-41	1.2579e-38
DxxD	0.00934579	0	7.70827e-40	3.08331e-37
GxxT	0.00934579	0	9.15819e-40	3.66328e-37
GxxG	0.0186916	0	1.85443e-37	7.41773e-35
TxxD	0.00934579	0	7.76916e-34	3.10767e-31
RxxR	0	0	1.35951e-30	5.43803e-28
DxxV	0.00934579	0	1.61771e-28	6.47086e-26
TxxG	0.00934579	0	2.04466e-28	8.17864e-26
SxxD	0.00934579	0	3.76411e-28	1.50564e-25
DxxI	0.00934579	0	3.79599e-28	1.51839e-25
DxxG	0.00934579	0	1.81601e-25	7.26403e-23
DxxT	0.00934579	0	2.10802e-25	8.43209e-23
DxxS	0.00934579	0	2.94442e-25	1.17777e-22
LxxR	0	0	9.13838e-25	3.65535e-22
FxxG	0.00934579	0	5.43112e-24	2.17245e-21
GxxS	0.00934579	0	8.7685e-22	3.5074e-19
AxxR	0	0	1.62391e-21	6.49565e-19
IxxF	0	0	4.94753e-21	1.97901e-18
NxxD	0	0	1.65562e-20	6.6225e-18
KxxK	0	0	1.7327e-20	6.93079e-18
RxxA	0	0	3.22297e-20	1.28919e-17
RxxK	0	0	3.21961e-19	1.28785e-16
RxxE	0	0	1.45879e-18	5.83515e-16
AxxD	0.00934579	0	2.80525e-18	1.1221e-15
ExxR	0	0	7.50287e-18	3.00115e-15
DxxN	0	0	1.05715e-17	4.22861e-15
ExxK	0	0	1.40438e-17	5.61751e-15
GxxN	0	0	2.93704e-16	1.17482e-13
RxxV	0	0	4.75474e-16	1.9019e-13
KxxE	0	0	6.12043e-16	2.44817e-13
RxxP	0	0	9.50284e-16	3.80114e-13
KxxR	0	0	2.50617e-15	1.00247e-12
PxxR	0	0	3.18413e-15	1.27365e-12
PxxA	0	0	3.2653e-15	1.30612e-12
TxxN	0	0	4.98914e-15	1.99566e-12
LxxP	0	0	9.39808e-15	3.75923e-12
ExxE	0	0	1.6802e-14	6.7208e-12
MxxR	0	0	2.63247e-14	1.05299e-11
VxxR	0	0	3.00012e-14	1.20005e-11
LxxN	0	0	3.05684e-14	1.22273e-11
LxxK	0	0	3.06393e-14	1.22557e-11
ExxP	0	0	4.93947e-14	1.97579e-11
AxxK	0	0	5.04274e-14	2.01709e-11
LxxG	0.00934579	0.00934579	5.82445e-14	2.32978e-11
TxxS	0	0	1.03667e-13	4.14668e-11
KxxA	0	0	2.20165e-13	8.80661e-11
IxxK	0	0	3.53346e-13	1.41339e-10
DxxA	0.00934579	0	6.61412e-13	2.64565e-10
RxxL	0	0	7.89824e-13	3.1593e-10
DxxF	0	0	1.03653e-12	4.14613e-10
DxxL	0.00934579	0	1.14454e-12	4.57815e-10
CxxL	0	0	1.52892e-12	6.11566e-10
LxxM	0	0	1.81582e-12	7.26327e-10
SxxN	0	0	1.9487e-12	7.79482e-10
PxxL	0	0	2.07973e-12	8.31893e-10
NxxL	0.00934579	0	4.08448e-12	1.63379e-09
GxxA	0.00934579	0	5.04524e-12	2.0181e-09
SxxT	0	0	5.74166e-12	2.29667e-09
VxxD	0.00934579	0	7.63887e-12	3.05555e-09
RxxQ	0	0	1.39771e-11	5.59084e-09
PxxK	0	0	2.21507e-11	8.86027e-09
AxxP	0	0	3.01112e-11	1.20445e-08
QxxR	0	0	3.35465e-11	1.34186e-08
LxxE	0	0.00934579	3.36084e-11	1.34434e-08
TxxT	0	0	4.16965e-11	1.66786e-08
NxxI	0	0	4.27647e-11	1.71059e-08
AxxE	0	0	4.65212e-11	1.86085e-08
NxxT	0	0	4.72877e-11	1.89151e-08
KxxP	0	0	6.12642e-11	2.45057e-08
FxxD	0	0	6.37476e-11	2.5499e-08
LxxC	0	0	6.8143e-11	2.72572e-08
VxxK	0	0	7.4804e-11	2.99216e-08
ExxA	0	0	9.35339e-11	3.74136e-08
PxxP	0	0	9.54255e-11	3.81702e-08
IxxD	0	0	1.32689e-10	5.30758e-08
KxxI	0	0	1.65703e-10	6.62811e-08
PxxV	0	0	2.0478e-10	8.19121e-08
NxxA	0	0	3.34035e-10	1.33614e-07
NxxG	0	0	1.10536e-09	4.42144e-07
DxxQ	0	0	2.81467e-09	1.12587e-06
RxxH	0	0	4.18768e-09	1.67507e-06
QxxP	0	0	5.33854e-09	2.13541e-06
RxxT	0	0	5.88283e-09	2.35313e-06
PxxF	0	0	9.39564e-09	3.75826e-06
YxxK	0	0	1.03288e-08	4.13153e-06
KxxY	0	0	1.13986e-08	4.55945e-06
IxxG	0.00934579	0	1.24126e-08	4.96503e-06
VxxP	0	0	1.66906e-08	6.67625e-06
PxxE	0	0	2.17079e-08	8.68316e-06
SxxG	0.00934579	0	2.26518e-08	9.06073e-06
IxxP	0	0	3.53671e-08	1.41468e-05
ExxM	0	0	3.78144e-08	1.51257e-05
LxxL	0.00934579	0.00934579	4.70277e-08	1.88111e-05
TxxR	0	0	5.69792e-08	2.27917e-05
SxxS	0	0	5.73844e-08	2.29537e-05
KxxQ	0	0	7.33943e-08	2.93577e-05
IxxC	0	0	9.71945e-08	3.88778e-05
MxxP	0	0	1.05166e-07	4.20664e-05
TxxF	0	0	1.083e-07	4.33202e-05
ExxC	0	0	1.24439e-07	4.97755e-05
MxxK	0	0	1.62896e-07	6.51585e-05
HxxR	0	0	1.75719e-07	7.02877e-05
IxxR	0	0	1.77874e-07	7.11497e-05
ExxL	0	0	1.82361e-07	7.29443e-05
NxxS	0	0	1.91878e-07	7.67513e-05
KxxC	0	0	2.44274e-07	9.77097e-05
QxxE	0	0	2.79491e-07	0.000111796
CxxA	0	0	2.80689e-07	0.000112276
NxxF	0	0	2.97077e-07	0.000118831
FxxN	0	0	3.54132e-07	0.000141653
SxxF	0	0	4.58436e-07	0.000183374
KxxV	0	0	4.96095e-07	0.000198438
KxxM	0	0	5.58055e-07	0.000223222
LxxD	0.00934579	0	6.72646e-07	0.000269058
AxxT	0.00934579	0	8.9981e-07	0.000359924
MxxA	0	0	9.37284e-07	0.000374914
RxxI	0	0	9.58201e-07	0.00038328
FxxS	0	0	1.06653e-06	0.000426613
RxxW	0	0	1.22767e-06	0.000491067
LxxA	0.00934579	0.00934579	1.46644e-06	0.000586574
VxxN	0	0	1.49396e-06	0.000597582
RxxM	0	0	1.6798e-06	0.000671918
PxxY	0	0	1.73409e-06	0.000693635
TxxA	0.00934579	0	1.88291e-06	0.000753162
WxxL	0	0	2.57688e-06	0.00103075
RxxG	0	0	2.79532e-06	0.00111813
YxxE	0	0	2.87403e-06	0.00114961
MxxV	0	0	2.91992e-06	0.00116797
HxxK	0	0	2.92364e-06	0.00116946
QxxD	0	0	2.92893e-06	0.00117157
IxxE	0	0	3.58265e-06	0.00143306
QxxK	0	0	3.5833e-06	0.00143332
YxxR	0	0	3.6172e-06	0.00144688
CxxR	0	0	3.62035e-06	0.00144814
AxxC	0	0	3.92443e-06	0.00156977
WxxR	0	0	4.06102e-06	0.00162441
SxxK	0	0	4.79751e-06	0.00191901
ExxH	0	0	5.32879e-06	0.00213152
CxxV	0	0	6.00963e-06	0.00240385
LxxS	0.00934579	0	6.07682e-06	0.00243073
VxxC	0	0	6.17739e-06	0.00247096
LxxW	0	0	6.69328e-06	0.00267731
SxxL	0.00934579	0	8.79007e-06	0.00351603
QxxC	0	0	9.55612e-06	0.00382245
SxxR	0	0	1.17552e-05	0.00470206
PxxM	0	0	1.23986e-05	0.00495946
KxxH	0	0	1.46649e-05	0.00586595
YxxL	0	0	1.49981e-05	0.00599923
VxxG	0.00934579	0	1.87007e-05	0.00748026
MxxE	0	0	2.06928e-05	0.00827712
FxxA	0	0	2.12372e-05	0.00849487
CxxF	0	0	2.13297e-05	0.00853189
PxxH	0	0	2.25155e-05	0.00900622
CxxG	0	0	2.79443e-05	0.0111777
PxxI	0	0	2.8809e-05	0.0115236
VxxE	0	0	2.91844e-05	0.0116738
VxxL	0	0.00934579	3.06731e-05	0.0122692
NxxN	0	0	3.07256e-05	0.0122903
FxxR	0	0	3.30383e-05	0.0132153
HxxP	0	0	3.30609e-05	0.0132244
PxxS	0	0	3.30828e-05	0.0132331
RxxY	0	0	3.49214e-05	0.0139686
CxxE	0	0	3.63519e-05	0.0145408
MxxL	0	0	3.846e-05	0.015384
RxxS	0	0	3.8904e-05	0.0155616
FxxK	0	0	3.89399e-05	0.015576
CxxH	0	0	4.23046e-05	0.0169218
TxxC	0	0	4.40136e-05	0.0176054
NxxV	0	0	5.48896e-05	0.0219559
SxxA	0.00934579	0	6.37094e-05	0.0254838
PxxG	0	0	6.47339e-05	0.0258936
RxxF	0	0	8.33364e-05	0.0333346
NxxR	0	0	8.43921e-05	0.0337569
IxxM	0	0	9.64505e-05	0.0385802
FxxM	0	0	0.000110091	0.0440362
HxxE	0	0	0.000111502	0.0446008
KxxW	0	0	0.000122744	0.0490976
MxxQ	0	0	0.00012569	0.0502759
CxxT	0	0	0.000128061	0.0512244
GxxC	0	0	0.00014203	0.056812
AxxH	0	0	0.000146218	0.0584872
KxxS	0	0	0.000161715	0.064686
LxxT	0	0	0.000163155	0.0652619
CxxY	0	0	0.000166459	0.0665836
VxxH	0	0	0.000176044	0.0704177
ExxQ	0	0	0.000182772	0.0731089
CxxD	0	0	0.000189235	0.075694
CxxP	0	0	0.000202526	0.0810103
SxxC	0	0	0.000212222	0.0848888
YxxM	0	0	0.000218712	0.0874849
IxxY	0	0	0.000241521	0.0966084
RxxN	0	0	0.00024531	0.0981239
AxxF	0	0	0.000287101	0.11484
TxxL	0.00934579	0	0.000288946	0.115578
RxxC	0	0	0.000294092	0.117637
PxxQ	0	0	0.000308307	0.123323
GxxQ	0	0	0.00033262	0.133048
MxxI	0	0	0.000332981	0.133192
QxxM	0	0	0.00033426	0.133704
CxxI	0	0	0.000348009	0.139204
VxxF	0	0	0.000351507	0.140603
ExxY	0	0	0.000388331	0.155332
VxxS	0	0	0.000389463	0.155785
CxxQ	0	0	0.000422015	0.168806
ExxW	0	0	0.000443107	0.177243
DxxY	0	0	0.000478192	0.191277
CxxN	0	0	0.000514263	0.205705
KxxN	0	0	0.000560787	0.224315
FxxT	0	0	0.000699024	0.27961
AxxL	0.00934579	0.00934579	0.000734987	0.293995
TxxI	0	0	0.000902828	0.361131
NxxK	0	0	0.000911042	0.364417
KxxD	0	0	0.000994242	0.397697
GxxP	0	0	0.00106864	0.427456
YxxH	0	0	0.00107547	0.430187
IxxS	0	0	0.00113275	0.453099
KxxG	0	0	0.00116299	0.465195
WxxK	0	0	0.00123705	0.49482
VxxV	0	0	0.00124596	0.498382
DxxC	0	0	0.00127232	0.508928
AxxM	0	0	0.00129591	0.518363
MxxN	0	0	0.00141636	0.566544
HxxC	0	0	0.0015802	0.632081
MxxY	0	0	0.00163536	0.654145
MxxM	0	0	0.00178306	0.713226
TxxQ	0	0	0.00187163	0.748652
GxxV	0.00934579	0	0.00188095	0.75238
CxxS	0	0	0.00191326	0.765305
TxxP	0	0	0.00195928	0.783712
WxxE	0	0	0.00203256	0.813023
KxxT	0	0	0.00229271	0.917085
LxxY	0	0	0.00246188	0.984752
ExxV	0	0	0.00252949	1
PxxW	0	0	0.00254982	1
CxxK	0	0	0.00262504	1
MxxS	0	0	0.00271656	1
DxxW	0	0	0.00280503	1
KxxL	0	0	0.00320699	1
PxxT	0	0	0.0035905	1
FxxP	0	0	0.00369538	1
CxxM	0	0	0.00370989	1
QxxT	0	0	0.00397892	1
HxxH	0	0	0.00405078	1
WxxY	0	0	0.00407972	1
CxxC	0	0	0.00413159	1
YxxW	0	0	0.00419026	1
IxxV	0	0	0.00507536	1
WxxP	0	0	0.00550243	1
GxxY	0	0	0.00572616	1
AxxN	0	0	0.00576186	1
LxxQ	0	0	0.00591274	1
VxxA	0	0.00934579	0.00625062	1
MxxC	0	0	0.00640349	1
KxxF	0	0	0.00652595	1
YxxC	0	0	0.00676673	1
PxxC	0	0	0.00714655	1
QxxG	0	0	0.00755488	1
IxxN	0	0	0.00870821	1
TxxM	0	0	0.00872636	1
GxxF	0	0	0.00898613	1
YxxP	0	0	0.0102263	1
VxxM	0	0	0.0102573	1
YxxI	0	0	0.0103256	1
FxxW	0	0	0.0113398	1
LxxI	0	0	0.012372	1
LxxH	0	0	0.0126888	1
NxxP	0	0	0.0135458	1
WxxI	0	0	0.0136057	1
QxxN	0	0	0.0143612	1
VxxY	0	0	0.0164916	1
ExxT	0	0	0.0165748	1
HxxF	0	0	0.0174752	1
ExxD	0	0	0.0181577	1
IxxA	0	0	0.0184612	1
IxxL	0	0	0.0197588	1
GxxI	0	0	0.021974	1
GxxL	0.00934579	0.00934579	0.0226394	1
AxxG	0.00934579	0.00934579	0.0235615	1
DxxH	0	0	0.0251141	1
QxxS	0	0	0.0278546	1
HxxL	0	0	0.0290246	1
WxxA	0	0	0.0291298	1
VxxT	0	0	0.0317851	1
LxxF	0	0	0.0328916	1
GxxW	0	0	0.0348813	1
AxxI	0	0	0.0390782	1
HxxA	0	0	0.0406136	1
IxxT	0	0	0.0409997	1
HxxY	0	0	0.0410275	1
FxxC	0	0	0.0473658	1
SxxI	0	0	0.0488542	1
GxxH	0	0	0.0489312	1
ExxS	0	0	0.0506036	1
YxxG	0	0	0.0513536	1
TxxV	0	0	0.051383	1
QxxW	0	0	0.0556204	1
TxxK	0	0	0.0599588	1
FxxH	0	0	0.0650851	1
WxxV	0	0	0.0676454	1
AxxQ	0	0	0.0707012	1
WxxF	0	0	0.0766032	1
MxxT	0	0	0.0848127	1
AxxS	0	0	0.0863701	1
HxxW	0	0	0.0902192	1
WxxC	0	0	0.0944123	1
FxxY	0	0	0.0951737	1
ExxG	0	0	0.0982514	1
MxxH	0	0	0.0985327	1
SxxP	0	0	0.103372	1
GxxM	0	0	0.111347	1
FxxV	0	0	0.11275	1
AxxA	0.00934579	0.00934579	0.119713	1
HxxM	0	0	0.125562	1
TxxE	0	0	0.128277	1
WxxQ	0	0	0.129832	1
FxxI	0	0	0.131378	1
YxxN	0	0	0.134199	1
PxxN	0	0	0.155042	1
VxxQ	0	0	0.1579	1
HxxI	0	0	0.159472	1
TxxW	0	0	0.16403	1
TxxH	0	0	0.171369	1
DxxP	0	0	0.174971	1
SxxM	0	0	0.178401	1
CxxW	0	0	0.179144	1
NxxY	0	0	0.185488	1
NxxH	0	0	0.192618	1
SxxV	0	0	0.192767	1
YxxQ	0	0	0.196153	1
NxxC	0	0	0.204123	1
GxxR	0	0	0.206677	1
SxxW	0	0	0.20778	1
HxxV	0	0	0.210479	1
NxxQ	0	0	0.210781	1
QxxQ	0	0	0.239624	1
WxxW	0	0	0.247742	1
YxxV	0	0	0.254157	1
YxxA	0	0	0.26242	1
QxxV	0	0	0.264061	1
VxxW	0	0	0.266533	1
ExxI	0	0	0.268632	1
SxxY	0	0	0.272314	1
SxxH	0	0	0.281459	1
WxxM	0	0	0.292087	1
MxxG	0	0	0.295779	1
FxxE	0	0	0.309488	1
ExxF	0	0	0.315479	1
DxxE	0	0	0.317392	1
FxxQ	0	0	0.322112	1
LxxV	0.00934579	0.00934579	0.328627	1
HxxN	0	0	0.346553	1
YxxD	0	0	0.358268	1
ExxN	0	0	0.380964	1
YxxS	0	0	0.387355	1
QxxI	0	0	0.402485	1
AxxW	0	0	0.413573	1
DxxR	0	0	0.429794	1
NxxW	0	0	0.430972	1
PxxD	0	0	0.431467	1
MxxD	0	0	0.478016	1
WxxH	0	0	0.487725	1
WxxS	0	0	0.492163	1
SxxE	0	0	0.514198	1
WxxD	0	0	0.535663	1
HxxS	0	0	0.543148	1
WxxN	0	0	0.569027	1
MxxW	0	0	0.572412	1
GxxK	0	0	0.573018	1
DxxM	0	0	0.573774	1
YxxF	0	0	0.589847	1
FxxF	0	0	0.604359	1
IxxW	0	0	0.612667	1
FxxL	0	0	0.614637	1
GxxE	0	0	0.669615	1
WxxT	0	0	0.689354	1
SxxQ	0	0	0.703392	1
AxxV	0.00934579	0.00934579	0.710239	1
QxxY	0	0	0.723052	1
IxxI	0	0	0.75285	1
VxxI	0	0	0.775492	1
IxxH	0	0	0.783466	1
QxxA	0	0	0.792076	1
MxxF	0	0	0.800485	1
HxxG	0	0	0.802898	1
RxxD	0	0	0.829122	1
YxxT	0	0	0.835888	1
YxxY	0	0	0.852516	1
HxxT	0	0	0.856268	1
TxxY	0	0	0.860072	1
DxxK	0	0	0.869724	1
NxxE	0	0	0.872797	1
AxxY	0	0	0.877413	1
QxxH	0	0	0.880391	1
WxxG	0	0	0.894689	1
IxxQ	0	0	0.901101	1
QxxL	0	0	0.931895	1
HxxD	0	0	0.94344	1
HxxQ	0	0	0.978242	1
QxxF	0	0	0.990443	1
NxxM	0	0	0.992927	1
