# Supplementary material for: T1SEstacker: A Tri-Layer Stacking Model Effectively Predicts Bacterial Type 1 Secreted Proteins Based on C-Terminal Non-repeats-in-Toxin-Motif Sequence Features
Source: Front Microbiol. 2022 Feb 8;12:813094. doi: 10.3389/fmicb.2021.813094 (PMC8861453; doi:10.3389/fmicb.2021.813094)
Supplement: Supplementary Dataset 3 — Salmonella T1SEs predicted with T1SEstacker. [file Table_3.XLSX]

## Sheet: Prediction_summary
Phylogenetic_tribe	Strain	Protein#	Pred_T1SE#	Estimated_T1SE#	True_Positive#	Precision
S. bongori	N268_08	4347	262	114	93	0.35
S. bongori	NCTC12419	4010	245	110	89	0.36
S. bongori	RKS3044	3936	235	101	82	0.35
S. enterica subsp. arizaonae	RKS2983	4115	246	106	86	0.35
S. enterica subsp. arizaonae	RSK2980	4154	251	110	89	0.36
S. enterica subsp. houtenae	ATCC_BAA_1581	4294	260	115	93	0.36
S. enterica subsp. houtenae	RKS3027	4423	269	120	97	0.36
S. enterica subsp. vii	2439-64	4054	236	96	78	0.33
S. enterica subsp. vii	RKS3013	4343	256	107	87	0.34
S. enterica subsp. diarizaonae	11_01853	4333	283	142	115	0.41
S. enterica subsp. diarizaonae	11_01854	4334	285	145	117	0.41
S. enterica subsp. diarizaonae	11_01855	4328	283	143	116	0.41
S. enterica subsp. diarizaonae	RKS2978	4938	316	154	125	0.39
S. enterica subsp. salamae	RKS2986	4651	304	153	124	0.41
S. enterica subsp. salamae	ST114	4363	282	140	113	0.4
S. enterica subsp. indica	1121	4305	262	117	94	0.36
S. enterica subsp. indica	RKS3057	4634	295	142	115	0.39
S. enterica subsp. enterica serovar Enteritidis	P125109	4511	264	109	88	0.33
S. enterica subsp. enterica serovar Gallinarum	287/91	4274	239	88	72	0.3
S. enterica subsp. enterica serovar Paratyphi A	ATCC9150	4327	268	123	100	0.37
S. enterica subsp. enterica serovar Paratyphi B	SPB7	4700	304	151	122	0.4
S. enterica subsp. enterica serovar Paratyphi C	RKS4594	4560	273	118	95	0.35
S. enterica subsp. enterica serovar Pullorum	ATCC9120	4310	256	109	88	0.34
S. enterica subsp. enterica serovar Typhi	CT18	4110	259	123	100	0.38
S. enterica subsp. enterica serovar Typhimurium	14028S	4634	281	124	101	0.36
S. enterica subsp. enterica serovar Typhimurium	LT2	4671	288	131	106	0.37

## Sheet: Core_genome_T1SE_family_dist
CG_UID	Number of strains with the protein family predicted as T1SE
26CG0002	26
26CG0088	26
26CG0091	26
26CG0166	26
26CG0230	26
26CG0241	26
26CG0254	26
26CG0264	26
26CG0307	26
26CG0406	26
26CG0408	26
26CG0446	26
26CG0462	26
26CG0467	26
26CG0527	26
26CG0540	26
26CG0548	26
26CG0560	26
26CG0567	26
26CG0584	26
26CG0598	26
26CG0663	26
26CG0685	26
26CG0699	26
26CG0736	26
26CG0764	26
26CG0830	26
26CG0859	26
26CG0869	26
26CG0871	26
26CG0873	26
26CG0893	26
26CG0918	26
26CG0923	26
26CG0950	26
26CG0957	26
26CG0978	26
26CG0983	26
26CG1003	26
26CG1031	26
26CG1040	26
26CG1073	26
26CG1078	26
26CG1083	26
26CG1149	26
26CG1170	26
26CG1224	26
26CG1227	26
26CG1287	26
26CG1314	26
26CG1344	26
26CG1350	26
26CG1358	26
26CG1390	26
26CG1393	26
26CG1470	26
26CG1479	26
26CG1498	26
26CG1537	26
26CG1573	26
26CG1599	26
26CG1605	26
26CG1617	26
26CG1643	26
26CG1673	26
26CG1708	26
26CG1731	26
26CG1769	26
26CG1838	26
26CG1860	26
26CG1866	26
26CG1878	26
26CG1898	26
26CG1908	26
26CG1932	26
26CG1947	26
26CG2003	26
26CG2007	26
26CG2010	26
26CG2011	26
26CG2047	26
26CG2048	26
26CG2063	26
26CG2084	26
26CG2102	26
26CG2155	26
26CG2185	26
26CG2256	26
26CG0389	25
26CG0767	25
26CG0844	25
26CG1575	25
26CG2248	25
26CG0020	24
26CG0036	24
26CG0349	24
26CG0355	24
26CG0378	24
26CG0623	24
26CG0800	24
26CG0819	24
26CG1623	24
26CG1743	24
26CG1884	24
26CG0734	23
26CG1475	23
26CG1790	23
26CG2128	23
26CG2181	23
26CG0076	22
26CG0069	21
26CG1310	21
26CG1618	21
26CG0024	20
26CG2049	19
26CG0735	18
26CG0791	18
26CG0612	16
26CG1454	16
26CG0409	15
26CG0828	15
26CG1570	15
26CG1407	14
26CG2125	14
26CG0456	12
26CG0861	12
26CG1299	12
26CG1931	12
26CG1339	10
26CG1729	9
26CG0744	8
26CG1876	8
26CG1879	8
26CG0278	7
26CG0224	6
26CG0542	5
26CG1554	5
26CG1675	5
26CG0062	4
26CG0135	4
26CG0191	4
26CG0258	4
26CG0345	4
26CG0514	4
26CG0519	4
26CG0972	4
26CG1066	4
26CG1111	4
26CG1815	4
26CG1835	4
26CG1857	4
26CG2111	4
26CG0127	3
26CG0328	3
26CG1142	3
26CG1400	3
26CG0238	2
26CG0245	2
26CG0257	2
26CG0275	2
26CG0327	2
26CG1071	2
26CG1369	2
26CG1416	2
26CG1658	2
26CG1913	2
26CG2200	2
26CG2257	2
26CG0240	1
26CG0306	1
26CG0405	1
26CG0679	1
26CG1044	1
26CG1576	1
26CG1924	1
26CG2016	1
26CG2050	1
26CG2090	1
26CG2103	1

## Sheet: T1SE_family
*Note: UID - Pan-genome ID. For each strain and each UID, 'x|y' represents 'the gene locus|T1SE or not', where T1SE is indicated with '1' and non-T1SE is indicated with '0'; for a UID, if there is no such gene in a strain, '-|-' was presented.
UID	1121	11_01853	11_01854	11_01855	14028S	2439-64	287_91	ATCC9120	ATCC9150	ATCC_BAA_1581	CT18	LT2	N268_08	NCTC12419	P125109	RKS2978	RKS2983	RKS2986	RKS3013	RKS3027	RKS3044	RKS3057	RKS4594	RSK2980	SPB7	ST114
26CG0002	SEI61121_RS34855|1	UQ48_RS08685|1	UQ49_RS08685|1	UQ50_RS08675|1	STM14_RS05320|1	AJH72_RS12190|1	SG_RS04640|1	SEEP9120_RS13965|1	SPA_RS09160|1	SEHO0A_RS11055|1	STY0974|1	AL463_RS22725|1	A464_RS04365|1	SBG_RS04335|1	SEN_RS04550|1	RKS2978_RS24265|1	N898_RS09575|1	RKS2986_RS22495|1	RKS3013_RS21185|1	RKS3027_RS21445|1	N643_RS04115|1	RKS3057_RS22465|1	SPC_RS04815|1	SARI_RS09285|1	SPAB_RS10335|1	LFZ92_RS14600|1
26CG0020	SEI61121_RS34830|1	UQ48_RS08650|1	UQ49_RS08650|1	UQ50_RS08640|1	STM14_RS05290|1	AJH72_RS12165|1	SG_RS04610|1	SEEP9120_RS13990|1	SPA_RS09190|1	SEHO0A_RS11025|1	STY0966|1	AL463_RS22755|1	A464_RS04340|1	SBG_RS04310|0	SEN_RS04520|1	RKS2978_RS24295|1	N898_RS09600|1	RKS2986_RS22535|1	RKS3013_RS21220|1	RKS3027_RS21500|1	N643_RS04090|0	RKS3057_RS22495|1	SPC_RS04785|1	SARI_RS09310|1	SPAB_RS10365|1	LFZ92_RS14630|1
26CG0024	SEI61121_RS26220|0	UQ48_RS07230|1	UQ49_RS07230|1	UQ50_RS07220|1	STM14_RS03745|1	AJH72_RS16020|1	SG_RS03150|1	SEEP9120_RS15430|1	SPA_RS10600|1	SEHO0A_RS09625|0	STY0677|1	AL463_RS01100|1	A464_RS02895|0	SBG_RS02775|0	SEN_RS03050|1	RKS2978_RS00510|1	N898_RS11030|1	RKS2986_RS00565|1	RKS3013_RS00435|1	RKS3027_RS00515|1	N643_RS02660|0	RKS3057_RS00515|0	SPC_RS03155|1	SARI_RS10765|1	SPAB_RS11930|1	LFZ92_RS16415|1
26CG0036	SEI61121_RS40260|1	UQ48_RS01095|1	UQ49_RS01095|1	UQ50_RS01090|1	STM14_RS20760|1	AJH72_RS20270|1	SG_RS17760|1	SEEP9120_RS21345|1	SPA_RS19165|1	SEHO0A_RS24565|1	STY3620|1	AL463_RS07600|1	A464_RS19280|0	SBG_RS18120|0	SEN_RS19450|1	RKS2978_RS06830|1	N898_RS17285|1	RKS2986_RS07135|1	RKS3013_RS06905|1	RKS3027_RS06675|1	N643_RS17345|1	RKS3057_RS06795|1	SPC_RS20165|1	SARI_RS17335|1	SPAB_RS19875|1	LFZ92_RS23000|1
26CG0062	SEI61121_RS27935|0	UQ48_RS20770|0	UQ49_RS20770|0	UQ50_RS20735|0	STM14_RS17765|0	AJH72_RS10650|0	SG_RS16275|0	SEEP9120_RS20600|0	SPA_RS16270|0	SEHO0A_RS21990|0	STY3522|0	AL463_RS10605|1	A464_RS16495|0	SBG_RS15380|0	SEN_RS16510|0	RKS2978_RS09815|0	N898_RS19910|0	RKS2986_RS10270|1	RKS3013_RS09785|0	RKS3027_RS09480|1	N643_RS14605|0	RKS3057_RS09735|0	SPC_RS16945|0	SARI_RS20050|0	SPAB_RS16935|0	LFZ92_RS02635|1
26CG0069	SEI61121_RS41295|1	UQ48_RS07785|1	UQ49_RS07785|1	UQ50_RS07775|1	STM14_RS04365|1	AJH72_RS11225|0	SG_RS03695|1	SEEP9120_RS14885|1	SPA_RS10015|1	SEHO0A_RS10145|1	STY0794|1	AL463_RS23960|1	A464_RS03480|0	SBG_RS03360|1	SEN_RS03600|0	RKS2978_RS25150|1	N898_RS10475|1	RKS2986_RS23705|1	RKS3013_RS22165|1	RKS3027_RS22575|1	N643_RS03230|1	RKS3057_RS23520|1	SPC_RS03705|1	SARI_RS10205|0	SPAB_RS11300|0	LFZ92_RS15645|1
26CG0076	SEI61121_RS38335|1	UQ48_RS09885|1	UQ49_RS09885|0	UQ50_RS09870|1	STM14_RS06485|1	AJH72_RS15355|1	SG_RS09745|0	SEEP9120_RS08975|1	SPA_RS08300|1	SEHO0A_RS11870|1	STY1235|1	AL463_RS21555|1	A464_RS05560|1	SBG_RS05395|1	SEN_RS09630|0	RKS2978_RS22485|1	N898_RS08650|1	RKS2986_RS21640|1	RKS3013_RS20235|1	RKS3027_RS20500|1	N643_RS04910|1	RKS3057_RS21245|1	SPC_RS12710|1	SARI_RS08385|0	SPAB_RS09470|1	LFZ92_RS13735|1
26CG0088	SEI61121_RS25545|1	UQ48_RS06555|1	UQ49_RS06555|1	UQ50_RS06550|1	STM14_RS02940|1	AJH72_RS14240|1	SG_RS02385|1	SEEP9120_RS16195|1	SPA_RS11360|1	SEHO0A_RS08930|1	STY0508|1	AL463_RS01905|1	A464_RS02015|1	SBG_RS02125|1	SEN_RS02285|1	RKS2978_RS01215|1	N898_RS11710|1	RKS2986_RS01445|1	RKS3013_RS01165|1	RKS3027_RS01310|1	N643_RS01985|1	RKS3057_RS01205|1	SPC_RS02360|1	SARI_RS11540|1	SPAB_RS12695|1	LFZ92_RS17390|1
26CG0091	SEI61121_RS24540|1	UQ48_RS03150|1	UQ49_RS03150|1	UQ50_RS03145|1	STM14_RS23050|1	AJH72_RS08675|1	SG_RS21425|1	SEEP9120_RS03190|1	SPA_RS21335|1	SEHO0A_RS26670|1	STY4750|1	AL463_RS05310|1	A464_RS21335|1	SBG_RS20115|1	SEN_RS21660|1	RKS2978_RS04790|1	N898_RS15050|1	RKS2986_RS04795|1	RKS3013_RS04690|1	RKS3027_RS04440|1	N643_RS19390|1	RKS3057_RS04315|1	SPC_RS22650|1	SARI_RS15115|1	SPAB_RS22580|1	LFZ92_RS20685|1
26CG0127	SEI61121_RS26085|0	UQ48_RS07095|0	UQ49_RS07095|0	UQ50_RS07085|0	STM14_RS03595|0	AJH72_RS15880|0	SG_RS03000|0	SEEP9120_RS15580|0	SPA_RS10750|1	SEHO0A_RS09495|0	STY0642|1	AL463_RS01250|0	A464_RS02745|0	SBG_RS02625|0	SEN_RS02900|1	RKS2978_RS00660|0	N898_RS11160|0	RKS2986_RS00730|0	RKS3013_RS00575|0	RKS3027_RS00660|0	N643_RS02510|0	RKS3057_RS00660|0	SPC_RS03005|0	SARI_RS10915|0	SPAB_RS12080|0	LFZ92_RS16560|0
26CG0135	SEI61121_RS24440|0	UQ48_RS03265|1	UQ49_RS03265|1	UQ50_RS03260|1	STM14_RS23160|0	AJH72_RS08785|0	SG_RS21545|0	SEEP9120_RS03310|0	SPA_RS21465|0	SEHO0A_RS26775|0	STY4775|0	AL463_RS05200|0	A464_RS21445|0	SBG_RS20225|0	SEN_RS21780|0	RKS2978_RS04670|1	N898_RS14950|0	RKS2986_RS04670|0	RKS3013_RS04580|0	RKS3027_RS04330|0	N643_RS19500|0	RKS3057_RS04200|0	SPC_RS22770|0	SARI_RS15005|0	SPAB_RS22700|0	LFZ92_RS20565|0
26CG0166	SEI61121_RS28080|1	UQ48_RS20615|1	UQ49_RS20615|1	UQ50_RS20580|1	STM14_RS17610|1	AJH72_RS10490|1	SG_RS16120|1	SEEP9120_RS20445|1	SPA_RS16115|1	SEHO0A_RS21845|1	STY3490|1	AL463_RS10760|1	A464_RS16325|1	SBG_RS15220|1	SEN_RS16355|1	RKS2978_RS09990|1	N898_RS20060|1	RKS2986_RS10455|1	RKS3013_RS09945|1	RKS3027_RS09635|1	N643_RS14445|1	RKS3057_RS09885|1	SPC_RS16790|1	SARI_RS20200|1	SPAB_RS16780|1	LFZ92_RS02830|1
26CG0191	SEI61121_RS24910|0	UQ48_RS05580|0	UQ49_RS05580|0	UQ50_RS05575|0	STM14_RS02150|0	AJH72_RS20675|1	SG_RS01595|0	SEEP9120_RS16985|0	SPA_RS12370|0	SEHO0A_RS08340|1	STY0353|0	AL463_RS02695|0	A464_RS01295|0	SBG_RS01290|0	SEN_RS01495|0	RKS2978_RS02230|0	N898_RS12660|0	RKS2986_RS02215|0	RKS3013_RS01845|1	RKS3027_RS01960|1	N643_RS01275|0	RKS3057_RS01890|0	SPC_RS01570|0	SARI_RS12630|0	SPAB_RS13480|0	LFZ92_RS18140|0
26CG0224	SEI61121_RS42360|0	UQ48_RS13585|0	UQ49_RS13585|0	UQ50_RS13565|0	STM14_RS10075|0	AJH72_RS00355|1	SG_RS06500|0	SEEP9120_RS12200|0	SPA_RS05210|0	SEHO0A_RS15155|1	STY1965|0	AL463_RS18265|0	A464_RS09315|0	SBG_RS08695|0	SEN_RS06225|0	RKS2978_RS18605|0	N898_RS05415|1	RKS2986_RS17850|0	RKS3013_RS16950|1	RKS3027_RS16685|1	N643_RS08190|0	RKS3057_RS17920|0	SPC_RS09435|0	SARI_RS05115|1	SPAB_RS05630|0	LFZ92_RS10430|0
26CG0230	SEI61121_RS38230|1	UQ48_RS09775|1	UQ49_RS09775|1	UQ50_RS09760|1	STM14_RS06365|1	AJH72_RS15240|1	SG_RS09865|1	SEEP9120_RS08855|1	SPA_RS08410|1	SEHO0A_RS11765|1	STY1212|1	AL463_RS21675|1	A464_RS05440|1	SBG_RS05275|1	SEN_RS09750|1	RKS2978_RS22590|1	N898_RS08760|1	RKS2986_RS21745|1	RKS3013_RS20350|1	RKS3027_RS20615|1	N643_RS04795|1	RKS3057_RS21350|1	SPC_RS12830|1	SARI_RS08495|1	SPAB_RS09590|1	LFZ92_RS13850|1
26CG0238	SEI61121_RS42575|0	UQ48_RS13355|0	UQ49_RS13355|0	UQ50_RS13335|0	STM14_RS09840|0	AJH72_RS00090|1	SG_RS06730|0	SEEP9120_RS11970|0	SPA_RS05440|0	SEHO0A_RS14930|0	STY1917|0	AL463_RS18495|0	A464_RS09085|0	SBG_RS08465|0	SEN_RS06455|0	RKS2978_RS18835|0	N898_RS05645|0	RKS2986_RS18090|0	RKS3013_RS17200|1	RKS3027_RS16935|0	N643_RS07960|0	RKS3057_RS18150|0	SPC_RS09665|0	SARI_RS05345|0	SPAB_RS05860|0	LFZ92_RS10650|0
26CG0240	SEI61121_RS31075|0	UQ48_RS21995|0	UQ49_RS21995|0	UQ50_RS21955|0	STM14_RS19020|0	AJH72_RS03830|0	SG_RS19455|0	SEEP9120_RS01215|0	SPA_RS17485|0	SEHO0A_RS23060|0	STY4210|0	AL463_RS09340|0	A464_RS17705|0	SBG_RS16560|0	SEN_RS17760|0	RKS2978_RS08555|1	N898_RS18760|0	RKS2986_RS08985|0	RKS3013_RS08625|0	RKS3027_RS08335|0	N643_RS15790|0	RKS3057_RS08505|0	SPC_RS18200|0	SARI_RS18910|0	SPAB_RS18155|0	LFZ92_RS01345|0
26CG0241	SEI61121_RS31300|1	UQ48_RS22195|1	UQ49_RS22195|1	UQ50_RS22155|1	STM14_RS19275|1	AJH72_RS03610|1	SG_RS19195|1	SEEP9120_RS00950|1	SPA_RS17705|1	SEHO0A_RS23240|1	STY4161|1	AL463_RS09085|1	A464_RS17960|1	SBG_RS16815|1	SEN_RS18020|1	RKS2978_RS08200|1	N898_RS18550|1	RKS2986_RS08725|1	RKS3013_RS08425|1	RKS3027_RS08145|1	N643_RS16040|1	RKS3057_RS08260|1	SPC_RS18480|1	SARI_RS18700|1	SPAB_RS18415|1	LFZ92_RS01090|1
26CG0245	SEI61121_RS26365|0	UQ48_RS15940|0	UQ49_RS15940|0	UQ50_RS15910|0	STM14_RS12620|0	AJH72_RS06170|0	SG_RS11615|0	SEEP9120_RS07100|0	SPA_RS02915|0	SEHO0A_RS17620|0	STY2511|0	AL463_RS16010|0	A464_RS11540|0	SBG_RS10660|1	SEN_RS11775|0	RKS2978_RS15845|0	N898_RS02795|0	RKS2986_RS15390|0	RKS3013_RS14660|0	RKS3027_RS14450|0	N643_RS10095|1	RKS3057_RS15025|0	SPC_RS07155|0	SARI_RS02890|0	SPAB_RS02925|0	LFZ92_RS07775|0
26CG0254	SEI61121_RS39140|1	UQ48_RS10850|1	UQ49_RS10850|1	UQ50_RS10835|1	STM14_RS07745|1	AJH72_RS16820|1	SG_RS08780|1	SEEP9120_RS09950|1	SPA_RS07405|1	SEHO0A_RS12805|1	STY1744|1	AL463_RS20610|1	A464_RS06880|1	SBG_RS06320|1	SEN_RS08650|1	RKS2978_RS21455|1	N898_RS07715|1	RKS2986_RS20350|1	RKS3013_RS19215|1	RKS3027_RS19460|1	N643_RS05830|1	RKS3057_RS20325|1	SPC_RS11720|1	SARI_RS07445|1	SPAB_RS07955|1	LFZ92_RS12655|1
26CG0257	SEI61121_RS24280|1	UQ48_RS03465|0	UQ49_RS03465|0	UQ50_RS03460|0	STM14_RS23425|0	AJH72_RS08985|0	SG_RS21720|0	SEEP9120_RS03480|0	SPA_RS21640|0	SEHO0A_RS26965|0	STY4808|0	AL463_RS04935|0	A464_RS21610|0	SBG_RS20390|0	SEN_RS21950|0	RKS2978_RS04455|0	N898_RS14810|0	RKS2986_RS04500|0	RKS3013_RS04370|0	RKS3027_RS04125|0	N643_RS19665|0	RKS3057_RS04030|1	SPC_RS22935|0	SARI_RS14870|0	SPAB_RS22960|0	LFZ92_RS20300|0
26CG0258	SEI61121_RS28060|0	UQ48_RS20635|0	UQ49_RS20635|0	UQ50_RS20600|0	STM14_RS17630|0	AJH72_RS10510|0	SG_RS16140|0	SEEP9120_RS20465|0	SPA_RS16135|0	SEHO0A_RS21865|0	STY3494|0	AL463_RS10740|0	A464_RS16345|1	SBG_RS15240|1	SEN_RS16375|0	RKS2978_RS09970|0	N898_RS20040|1	RKS2986_RS10435|0	RKS3013_RS09925|0	RKS3027_RS09615|0	N643_RS14465|0	RKS3057_RS09865|0	SPC_RS16810|0	SARI_RS20180|1	SPAB_RS16800|0	LFZ92_RS02810|0
26CG0264	SEI61121_RS38265|1	UQ48_RS09810|1	UQ49_RS09810|1	UQ50_RS09795|1	STM14_RS06400|1	AJH72_RS15280|1	SG_RS09830|1	SEEP9120_RS08890|1	SPA_RS08375|1	SEHO0A_RS11800|1	STY1219|1	AL463_RS21640|1	A464_RS05475|1	SBG_RS05310|1	SEN_RS09715|1	RKS2978_RS22555|1	N898_RS08725|1	RKS2986_RS21710|1	RKS3013_RS20315|1	RKS3027_RS20575|1	N643_RS04830|1	RKS3057_RS21315|1	SPC_RS12795|1	SARI_RS08460|1	SPAB_RS09555|1	LFZ92_RS13815|1
26CG0275	SEI61121_RS41545|0	UQ48_RS20130|0	UQ49_RS20130|0	UQ50_RS20090|0	STM14_RS17145|0	AJH72_RS10040|0	SG_RS15660|0	SEEP9120_RS19985|0	SPA_RS15645|0	SEHO0A_RS21435|0	STY3392|0	AL463_RS11250|0	A464_RS15845|0	SBG_RS14740|0	SEN_RS15895|0	RKS2978_RS10500|0	N898_RS20555|1	RKS2986_RS10975|0	RKS3013_RS10395|0	RKS3027_RS10080|0	N643_RS13965|0	RKS3057_RS10425|0	SPC_RS16335|0	SARI_RS20665|1	SPAB_RS16290|0	LFZ92_RS03375|0
26CG0278	SEI61121_RS38810|1	UQ48_RS10490|1	UQ49_RS10490|1	UQ50_RS10475|1	STM14_RS07330|0	AJH72_RS16420|0	SG_RS09200|0	SEEP9120_RS09535|0	SPA_RS07770|0	SEHO0A_RS12420|0	STY1820|0	AL463_RS21030|0	A464_RS06155|1	SBG_RS05985|0	SEN_RS09070|0	RKS2978_RS21855|1	N898_RS08080|0	RKS2986_RS20710|0	RKS3013_RS19600|0	RKS3027_RS19895|0	N643_RS05495|0	RKS3057_RS20690|1	SPC_RS12140|0	SARI_RS07810|0	SPAB_RS08375|0	LFZ92_RS13025|0
26CG0306	SEI61121_RS44135|0	UQ48_RS18755|0	UQ49_RS18755|0	UQ50_RS18715|0	STM14_RS15865|0	AJH72_RS21105|0	SG_RS14445|0	SEEP9120_RS18710|0	SPA_RS14370|0	SEHO0A_RS20155|0	STY3103|0	AL463_RS12535|0	A464_RS14385|0	SBG_RS13280|0	SEN_RS14620|0	RKS2978_RS12890|0	N898_RS21905|0	RKS2986_RS12540|0	RKS3013_RS11855|0	RKS3027_RS11435|0	N643_RS12570|0	RKS3057_RS11995|1	SPC_RS15045|0	SARI_RS21970|0	SPAB_RS15015|0	LFZ92_RS04960|0
26CG0307	SEI61121_RS26865|1	UQ48_RS16455|1	UQ49_RS16455|1	UQ50_RS16425|1	STM14_RS13170|1	AJH72_RS05640|1	SG_RS12170|1	SEEP9120_RS06545|1	SPA_RS02365|1	SEHO0A_RS18115|1	STY2623|1	AL463_RS15460|1	A464_RS12025|1	SBG_RS11145|1	SEN_RS12330|1	RKS2978_RS15300|1	N898_RS02285|1	RKS2986_RS14870|1	RKS3013_RS14120|1	RKS3027_RS13925|1	N643_RS10580|1	RKS3057_RS14505|1	SPC_RS06600|1	SARI_RS02385|1	SPAB_RS02375|1	LFZ92_RS07245|1
26CG0327	SEI61121_RS43775|0	UQ48_RS14175|0	UQ49_RS14175|0	UQ50_RS14150|0	STM14_RS10565|0	AJH72_RS00955|0	SG_RS05690|0	SEEP9120_RS12930|0	SPA_RS04685|0	SEHO0A_RS15600|0	STY2140|0	AL463_RS17785|0	A464_RS10045|1	SBG_RS09100|1	SEN_RS05575|0	RKS2978_RS18070|0	N898_RS04970|0	RKS2986_RS17430|0	RKS3013_RS16385|0	RKS3027_RS16160|0	N643_RS08590|0	RKS3057_RS17075|0	SPC_RS08905|0	SARI_RS04675|0	SPAB_RS05095|0	LFZ92_RS09630|0
26CG0328	SEI61121_RS30580|0	UQ48_RS21470|1	UQ49_RS21470|1	UQ50_RS21435|1	STM14_RS18475|0	AJH72_RS04300|0	SG_RS20000|0	SEEP9120_RS01760|0	SPA_RS16970|0	SEHO0A_RS22625|0	STY4314|0	AL463_RS09890|0	A464_RS17165|0	SBG_RS16040|0	SEN_RS17215|0	RKS2978_RS09100|0	N898_RS19200|0	RKS2986_RS09545|0	RKS3013_RS09100|0	RKS3027_RS08795|0	N643_RS15270|0	RKS3057_RS09065|0	SPC_RS17655|0	SARI_RS19345|0	SPAB_RS17640|0	LFZ92_RS01895|0
26CG0345	SEI61121_RS38425|0	UQ48_RS09975|1	UQ49_RS09975|1	UQ50_RS09960|1	STM14_RS06575|0	AJH72_RS15470|0	SG_RS09655|0	SEEP9120_RS09065|0	SPA_RS08210|0	SEHO0A_RS11990|0	STY1254|0	AL463_RS21465|0	A464_RS05650|0	SBG_RS05485|0	SEN_RS09540|0	RKS2978_RS22395|1	N898_RS08530|0	RKS2986_RS21515|0	RKS3013_RS20120|0	RKS3027_RS20370|0	N643_RS05000|0	RKS3057_RS21145|0	SPC_RS12610|0	SARI_RS08265|0	SPAB_RS09375|0	LFZ92_RS13615|0
26CG0349	SEI61121_RS24010|1	UQ48_RS04045|1	UQ49_RS04045|1	UQ50_RS04040|1	STM14_RS23670|1	AJH72_RS06455|1	SG_RS21995|1	SEEP9120_RS03755|1	SPA_RS21975|1	SEHO0A_RS27250|1	STY4873|1	AL463_RS04690|1	A464_RS22125|1	SBG_RS20615|1	SEN_RS22230|1	RKS2978_RS03830|1	N898_RS14590|1	RKS2986_RS04160|0	RKS3013_RS03705|1	RKS3027_RS03820|1	N643_RS20165|1	RKS3057_RS03870|1	SPC_RS23200|1	SARI_RS14325|1	SPAB_RS23195|1	LFZ92_RS20055|0
26CG0355	SEI61121_RS33425|1	UQ48_RS18345|1	UQ49_RS18345|1	UQ50_RS18310|1	STM14_RS15495|1	AJH72_RS18715|1	SG_RS14055|1	SEEP9120_RS18315|1	SPA_RS13970|1	SEHO0A_RS19840|1	STY3014|1	AL463_RS12905|1	A464_RS14060|1	SBG_RS12950|1	SEN_RS14230|1	RKS2978_RS13240|1	N898_RS00380|0	RKS2986_RS12900|1	RKS3013_RS12180|1	RKS3027_RS11735|1	N643_RS12245|1	RKS3057_RS12370|1	SPC_RS14635|1	SARI_RS00375|0	SPAB_RS14640|1	LFZ92_RS05290|1
26CG0378	SEI61121_RS35025|1	UQ48_RS05435|1	UQ49_RS05435|1	UQ50_RS05430|1	STM14_RS01780|1	AJH72_RS07940|0	SG_RS01220|1	SEEP9120_RS05385|1	SPA_RS01235|1	SEHO0A_RS08065|1	STY0264|1	AL463_RS03060|1	A464_RS01155|1	SBG_RS01150|1	SEN_RS01235|1	RKS2978_RS02380|1	N898_RS13170|1	RKS2986_RS02510|1	RKS3013_RS02165|0	RKS3027_RS02280|1	N643_RS01135|1	RKS3057_RS02170|1	SPC_RS01215|1	SARI_RS12910|1	SPAB_RS01235|1	LFZ92_RS18430|1
26CG0389	SEI61121_RS40115|1	UQ48_RS01240|1	UQ49_RS01240|1	UQ50_RS01235|1	STM14_RS20925|1	AJH72_RS10975|1	SG_RS17605|1	SEEP9120_RS21190|1	SPA_RS19335|1	SEHO0A_RS24725|0	STY3586|1	AL463_RS07435|1	A464_RS19425|1	SBG_RS18265|1	SEN_RS19605|1	RKS2978_RS06690|1	N898_RS17140|1	RKS2986_RS06990|1	RKS3013_RS06735|1	RKS3027_RS06525|1	N643_RS17490|1	RKS3057_RS06640|1	SPC_RS20320|1	SARI_RS17190|1	SPAB_RS20045|1	LFZ92_RS22830|1
26CG0405	SEI61121_RS29145|0	UQ48_RS08835|0	UQ49_RS08835|0	UQ50_RS08825|0	STM14_RS05790|0	AJH72_RS12360|0	SG_RS04810|0	SEEP9120_RS13795|0	SPA_RS08990|0	SEHO0A_RS11210|0	STY1081|0	AL463_RS22260|0	A464_RS04530|0	SBG_RS04500|0	SEN_RS04780|0	RKS2978_RS24095|0	N898_RS09400|0	RKS2986_RS22330|0	RKS3013_RS21020|0	RKS3027_RS21275|1	N643_RS04275|0	RKS3057_RS22300|0	SPC_RS13410|0	SARI_RS09105|0	SPAB_RS10165|0	LFZ92_RS14435|0
26CG0406	SEI61121_RS36355|1	UQ48_RS02195|1	UQ49_RS02195|1	UQ50_RS02190|1	STM14_RS22190|1	AJH72_RS20010|1	SG_RS20570|1	SEEP9120_RS02340|1	SPA_RS20465|1	SEHO0A_RS25795|1	STY4421|1	AL463_RS06165|1	A464_RS20415|1	SBG_RS19215|1	SEN_RS20800|1	RKS2978_RS05700|1	N898_RS16105|1	RKS2986_RS05735|1	RKS3013_RS05605|1	RKS3027_RS05385|1	N643_RS18455|1	RKS3057_RS05395|1	SPC_RS21360|1	SARI_RS16155|1	SPAB_RS21200|1	LFZ92_RS21650|1
26CG0408	SEI61121_RS33585|1	UQ48_RS18580|1	UQ49_RS18580|1	UQ50_RS18540|1	STM14_RS15675|1	AJH72_RS18855|1	SG_RS14230|1	SEEP9120_RS18495|1	SPA_RS14145|1	SEHO0A_RS19975|1	STY3052|1	AL463_RS12725|1	A464_RS14205|1	SBG_RS13095|1	SEN_RS14405|1	RKS2978_RS13100|1	N898_RS00140|1	RKS2986_RS12750|1	RKS3013_RS12030|1	RKS3027_RS11590|1	N643_RS12390|1	RKS3057_RS12200|1	SPC_RS14820|1	SARI_RS00140|1	SPAB_RS14835|1	LFZ92_RS05165|1
26CG0409	SEI61121_RS33430|1	UQ48_RS18350|0	UQ49_RS18350|0	UQ50_RS18315|0	STM14_RS15500|1	AJH72_RS18720|0	SG_RS14060|1	SEEP9120_RS18320|1	SPA_RS13975|1	SEHO0A_RS19845|0	STY3015|1	AL463_RS12900|1	A464_RS14065|0	SBG_RS12955|0	SEN_RS14235|1	RKS2978_RS13235|0	N898_RS00375|1	RKS2986_RS12895|1	RKS3013_RS12175|0	RKS3027_RS11730|0	N643_RS12250|0	RKS3057_RS12365|1	SPC_RS14640|1	SARI_RS00370|1	SPAB_RS14645|1	LFZ92_RS05285|1
26CG0446	SEI61121_RS43315|1	UQ48_RS02850|1	UQ49_RS02850|1	UQ50_RS02845|1	STM14_RS22725|1	AJH72_RS08320|1	SG_RS21100|1	SEEP9120_RS02865|1	SPA_RS21015|1	SEHO0A_RS26300|1	STY4689|1	AL463_RS05635|1	A464_RS21025|1	SBG_RS19810|1	SEN_RS21335|1	RKS2978_RS05105|1	N898_RS15350|1	RKS2986_RS05125|1	RKS3013_RS05055|1	RKS3027_RS04805|1	N643_RS19075|1	RKS3057_RS04650|1	SPC_RS22325|1	SARI_RS15415|1	SPAB_RS22255|1	LFZ92_RS21030|1
26CG0456	SEI61121_RS32475|1	UQ48_RS15260|0	UQ49_RS15260|0	UQ50_RS15230|1	STM14_RS11910|1	AJH72_RS01890|1	SG_RS10960|0	SEEP9120_RS07765|1	SPA_RS03550|0	SEHO0A_RS16755|1	STY2370|1	AL463_RS16715|0	A464_RS10920|0	SBG_RS10045|0	SEN_RS11120|0	RKS2978_RS16580|0	N898_RS03480|1	RKS2986_RS16095|0	RKS3013_RS15310|1	RKS3027_RS15155|1	N643_RS09470|0	RKS3057_RS15675|0	SPC_RS07820|0	SARI_RS03565|1	SPAB_RS03640|0	LFZ92_RS08450|1
26CG0462	SEI61121_RS24530|1	UQ48_RS03160|1	UQ49_RS03160|1	UQ50_RS03155|1	STM14_RS23060|1	AJH72_RS08685|1	SG_RS21435|1	SEEP9120_RS03200|1	SPA_RS21345|1	SEHO0A_RS26680|1	STY4752|1	AL463_RS05300|1	A464_RS21345|1	SBG_RS20125|1	SEN_RS21670|1	RKS2978_RS04780|1	N898_RS15040|1	RKS2986_RS04785|1	RKS3013_RS04680|1	RKS3027_RS04430|1	N643_RS19400|1	RKS3057_RS04305|1	SPC_RS22660|1	SARI_RS15105|1	SPAB_RS22590|1	LFZ92_RS20675|1
26CG0467	SEI61121_RS31340|1	UQ48_RS22250|1	UQ49_RS22250|1	UQ50_RS22210|1	STM14_RS19315|1	AJH72_RS03570|1	SG_RS19155|1	SEEP9120_RS00910|1	SPA_RS17745|1	SEHO0A_RS23275|1	STY4153|1	AL463_RS09045|1	A464_RS18000|1	SBG_RS16855|1	SEN_RS18060|1	RKS2978_RS08160|1	N898_RS18510|1	RKS2986_RS08680|1	RKS3013_RS08380|1	RKS3027_RS08100|1	N643_RS16080|1	RKS3057_RS08210|1	SPC_RS18520|1	SARI_RS18660|1	SPAB_RS18455|1	LFZ92_RS01050|1
26CG0514	SEI61121_RS23180|0	UQ48_RS04775|0	UQ49_RS04775|0	UQ50_RS04770|0	STM14_RS01075|0	AJH72_RS07230|0	SG_RS00500|0	SEEP9120_RS04665|0	SPA_RS00515|0	SEHO0A_RS07415|1	STY0117|0	AL463_RS03765|0	A464_RS00430|0	SBG_RS00435|1	SEN_RS00510|0	RKS2978_RS03070|0	N898_RS13850|0	RKS2986_RS03255|0	RKS3013_RS02900|1	RKS3027_RS03010|1	N643_RS00420|0	RKS3057_RS02900|0	SPC_RS00495|0	SARI_RS13575|0	SPAB_RS00495|0	LFZ92_RS19205|0
26CG0519	SEI61121_RS30385|0	UQ48_RS01725|1	UQ49_RS01725|1	UQ50_RS01720|1	STM14_RS21520|0	AJH72_RS19160|0	SG_RS16790|0	SEEP9120_RS21800|0	SPA_RS19930|0	SEHO0A_RS25340|0	STY3779|0	AL463_RS06835|0	A464_RS19900|0	SBG_RS18740|0	SEN_RS20205|0	RKS2978_RS06190|1	N898_RS16600|0	RKS2986_RS06455|0	RKS3013_RS06120|0	RKS3027_RS05890|0	N643_RS17980|0	RKS3057_RS06075|0	SPC_RS20900|0	SARI_RS16660|0	SPAB_RS20625|0	LFZ92_RS22305|0
26CG0527	SEI61121_RS26520|1	UQ48_RS16095|1	UQ49_RS16095|1	UQ50_RS16065|1	STM14_RS12805|1	AJH72_RS06015|1	SG_RS11800|1	SEEP9120_RS06910|1	SPA_RS02735|1	SEHO0A_RS17770|1	STY2549|1	AL463_RS15825|1	A464_RS11695|1	SBG_RS10815|1	SEN_RS11960|1	RKS2978_RS15675|1	N898_RS02645|1	RKS2986_RS15230|1	RKS3013_RS14500|1	RKS3027_RS14285|1	N643_RS10250|1	RKS3057_RS14870|1	SPC_RS06970|1	SARI_RS02745|1	SPAB_RS02740|1	LFZ92_RS07615|1
26CG0540	SEI61121_RS43325|1	UQ48_RS02860|1	UQ49_RS02860|1	UQ50_RS02855|1	STM14_RS22735|1	AJH72_RS08330|1	SG_RS21110|1	SEEP9120_RS02875|1	SPA_RS21025|1	SEHO0A_RS26310|1	STY4691|1	AL463_RS05625|1	A464_RS21035|1	SBG_RS19820|1	SEN_RS21345|1	RKS2978_RS05095|1	N898_RS15340|1	RKS2986_RS05115|1	RKS3013_RS05045|1	RKS3027_RS04795|1	N643_RS19085|1	RKS3057_RS04640|1	SPC_RS22335|1	SARI_RS15405|1	SPAB_RS22265|1	LFZ92_RS21020|1
26CG0542	SEI61121_RS26060|0	UQ48_RS07070|1	UQ49_RS07070|1	UQ50_RS07060|1	STM14_RS03570|0	AJH72_RS15855|0	SG_RS02975|0	SEEP9120_RS15605|0	SPA_RS10775|1	SEHO0A_RS09470|0	STY0637|0	AL463_RS01275|0	A464_RS02720|0	SBG_RS02600|0	SEN_RS02875|0	RKS2978_RS00685|1	N898_RS11185|0	RKS2986_RS00755|0	RKS3013_RS00600|0	RKS3027_RS00685|0	N643_RS02485|0	RKS3057_RS00685|0	SPC_RS02980|0	SARI_RS10940|0	SPAB_RS12105|0	LFZ92_RS16585|0
26CG0548	SEI61121_RS36160|1	UQ48_RS02360|1	UQ49_RS02360|1	UQ50_RS02355|1	STM14_RS22345|1	AJH72_RS20175|1	SG_RS20725|1	SEEP9120_RS02495|1	SPA_RS20620|1	SEHO0A_RS25945|1	STY4451|1	AL463_RS06010|1	A464_RS20580|1	SBG_RS19380|1	SEN_RS20955|1	RKS2978_RS05540|1	N898_RS15935|1	RKS2986_RS05580|1	RKS3013_RS05420|1	RKS3027_RS05215|1	N643_RS18620|1	RKS3057_RS05210|1	SPC_RS21515|1	SARI_RS15990|1	SPAB_RS21355|1	LFZ92_RS21490|1
26CG0560	SEI61121_RS31000|1	UQ48_RS21870|1	UQ49_RS21870|1	UQ50_RS21835|1	STM14_RS18955|1	AJH72_RS03895|1	SG_RS19520|1	SEEP9120_RS01280|1	SPA_RS17390|1	SEHO0A_RS23000|1	STY4231|1	AL463_RS09405|1	A464_RS17630|1	SBG_RS16485|1	SEN_RS17695|1	RKS2978_RS08685|1	N898_RS18825|1	RKS2986_RS09065|1	RKS3013_RS08695|1	RKS3027_RS08405|1	N643_RS15715|1	RKS3057_RS08590|1	SPC_RS18135|1	SARI_RS18970|1	SPAB_RS18090|1	LFZ92_RS01420|1
26CG0567	SEI61121_RS38710|1	UQ48_RS10390|1	UQ49_RS10390|1	UQ50_RS10375|1	STM14_RS07230|1	AJH72_RS17940|1	SG_RS09325|1	SEEP9120_RS09395|1	SPA_RS07875|1	SEHO0A_RS12330|1	STY1846|1	AL463_RS21130|1	A464_RS06005|1	SBG_RS05835|1	SEN_RS09210|1	RKS2978_RS21965|1	N898_RS08185|1	RKS2986_RS20860|1	RKS3013_RS19715|1	RKS3027_RS20005|1	N643_RS05345|1	RKS3057_RS20795|1	SPC_RS12285|1	SARI_RS07915|1	SPAB_RS08475|1	LFZ92_RS13180|1
26CG0584	SEI61121_RS30845|1	UQ48_RS21705|1	UQ49_RS21705|1	UQ50_RS21670|1	STM14_RS18775|1	AJH72_RS04050|1	SG_RS19700|1	SEEP9120_RS01460|1	SPA_RS17210|1	SEHO0A_RS22860|1	STY4267|1	AL463_RS09585|1	A464_RS17435|1	SBG_RS16295|1	SEN_RS17515|1	RKS2978_RS08865|1	N898_RS18965|1	RKS2986_RS09255|1	RKS3013_RS08855|1	RKS3027_RS08555|1	N643_RS15525|1	RKS3057_RS08765|1	SPC_RS17950|1	SARI_RS19110|1	SPAB_RS17910|1	LFZ92_RS01605|1
26CG0598	SEI61121_RS30375|1	UQ48_RS01715|1	UQ49_RS01715|1	UQ50_RS01710|1	STM14_RS21510|1	AJH72_RS19170|1	SG_RS16800|1	SEEP9120_RS21810|1	SPA_RS19920|1	SEHO0A_RS25330|1	STY3781|1	AL463_RS06845|1	A464_RS19890|1	SBG_RS18730|1	SEN_RS20195|1	RKS2978_RS06200|1	N898_RS16610|1	RKS2986_RS06465|1	RKS3013_RS06130|1	RKS3027_RS05900|1	N643_RS17970|1	RKS3057_RS06085|1	SPC_RS20890|1	SARI_RS16670|1	SPAB_RS20615|1	LFZ92_RS22315|1
26CG0612	SEI61121_RS26570|1	UQ48_RS16150|1	UQ49_RS16150|1	UQ50_RS16120|1	STM14_RS12860|0	AJH72_RS05955|1	SG_RS11855|0	SEEP9120_RS06855|0	SPA_RS02680|0	SEHO0A_RS17825|1	STY2560|1	AL463_RS15770|0	A464_RS11750|1	SBG_RS10870|0	SEN_RS12015|0	RKS2978_RS15620|1	N898_RS02590|1	RKS2986_RS15180|1	RKS3013_RS14445|1	RKS3027_RS14235|1	N643_RS10305|0	RKS3057_RS14815|1	SPC_RS06915|0	SARI_RS02690|1	SPAB_RS02685|0	LFZ92_RS07560|1
26CG0623	SEI61121_RS33280|1	UQ48_RS18195|1	UQ49_RS18195|1	UQ50_RS18160|1	STM14_RS15345|1	AJH72_RS18565|1	SG_RS13905|1	SEEP9120_RS18165|1	SPA_RS13820|1	SEHO0A_RS19700|1	STY2983|1	AL463_RS13055|1	A464_RS13910|1	SBG_RS12800|1	SEN_RS14080|1	RKS2978_RS13395|1	N898_RS00530|0	RKS2986_RS13045|1	RKS3013_RS12330|1	RKS3027_RS11885|1	N643_RS12095|1	RKS3057_RS12515|1	SPC_RS14485|1	SARI_RS00520|0	SPAB_RS14490|1	LFZ92_RS05440|1
26CG0663	SEI61121_RS26885|1	UQ48_RS16475|1	UQ49_RS16475|1	UQ50_RS16445|1	STM14_RS13190|1	AJH72_RS05530|1	SG_RS12210|1	SEEP9120_RS06505|1	SPA_RS02325|1	SEHO0A_RS18145|1	STY2632|1	AL463_RS15440|1	A464_RS12170|1	SBG_RS11295|1	SEN_RS12370|1	RKS2978_RS15280|1	N898_RS02230|1	RKS2986_RS14850|1	RKS3013_RS14020|1	RKS3027_RS13895|1	N643_RS10610|1	RKS3057_RS14485|1	SPC_RS06270|1	SARI_RS02330|1	SPAB_RS02355|1	LFZ92_RS07225|1
26CG0679	SEI61121_RS24690|0	UQ48_RS03020|0	UQ49_RS03020|0	UQ50_RS03015|0	STM14_RS22900|0	AJH72_RS08545|0	SG_RS21275|0	SEEP9120_RS03040|0	SPA_RS21190|0	SEHO0A_RS26505|0	STY4721|0	AL463_RS05460|0	A464_RS21185|0	SBG_RS19965|0	SEN_RS21510|0	RKS2978_RS04925|0	N898_RS15180|0	RKS2986_RS04955|0	RKS3013_RS04835|0	RKS3027_RS04630|1	N643_RS19240|0	RKS3057_RS04480|0	SPC_RS22500|0	SARI_RS15240|0	SPAB_RS22430|0	LFZ92_RS20860|0
26CG0685	SEI61121_RS30635|1	UQ48_RS21525|1	UQ49_RS21525|1	UQ50_RS21490|1	STM14_RS18530|1	AJH72_RS04240|1	SG_RS19945|1	SEEP9120_RS01705|1	SPA_RS17025|1	SEHO0A_RS22680|1	STY4303|1	AL463_RS09835|1	A464_RS17220|1	SBG_RS16095|1	SEN_RS17270|1	RKS2978_RS09045|1	N898_RS19145|1	RKS2986_RS09490|1	RKS3013_RS09045|1	RKS3027_RS08740|1	N643_RS15325|1	RKS3057_RS09010|1	SPC_RS17710|1	SARI_RS19290|1	SPAB_RS17695|1	LFZ92_RS01835|1
26CG0699	SEI61121_RS25445|1	UQ48_RS06460|1	UQ49_RS06460|1	UQ50_RS06455|1	STM14_RS02845|1	AJH72_RS14350|1	SG_RS02290|1	SEEP9120_RS16290|1	SPA_RS11455|1	SEHO0A_RS08835|1	STY0487|1	AL463_RS02000|1	A464_RS01915|1	SBG_RS02025|1	SEN_RS02190|1	RKS2978_RS01320|1	N898_RS11805|1	RKS2986_RS01555|1	RKS3013_RS01270|1	RKS3027_RS01415|1	N643_RS01890|1	RKS3057_RS01305|1	SPC_RS02265|1	SARI_RS11635|1	SPAB_RS12790|1	LFZ92_RS17490|1
26CG0734	SEI61121_RS42715|1	UQ48_RS08590|1	UQ49_RS08590|1	UQ50_RS08580|1	STM14_RS05235|1	AJH72_RS12100|1	SG_RS04555|1	SEEP9120_RS14045|1	SPA_RS09245|1	SEHO0A_RS10970|1	STY0955|1	AL463_RS22810|1	A464_RS04285|0	SBG_RS04255|0	SEN_RS04465|1	RKS2978_RS24355|1	N898_RS09655|1	RKS2986_RS22590|1	RKS3013_RS21280|1	RKS3027_RS21555|1	N643_RS04035|0	RKS3057_RS22560|1	SPC_RS04730|1	SARI_RS09365|1	SPAB_RS10420|1	LFZ92_RS14695|1
26CG0735	SEI61121_RS29710|1	UQ48_RS18975|1	UQ49_RS18975|1	UQ50_RS18935|0	STM14_RS16085|0	AJH72_RS17630|0	SG_RS14665|0	SEEP9120_RS18930|1	SPA_RS14590|1	SEHO0A_RS06120|1	STY3150|1	AL463_RS12315|0	A464_RS14570|1	SBG_RS13465|1	SEN_RS14840|0	RKS2978_RS12655|1	N898_RS21680|1	RKS2986_RS12295|0	RKS3013_RS11635|1	RKS3027_RS11210|1	N643_RS12755|1	RKS3057_RS11675|1	SPC_RS15265|0	SARI_RS21745|1	SPAB_RS15240|1	LFZ92_RS04725|1
26CG0736	SEI61121_RS35205|1	UQ48_RS05260|1	UQ49_RS05260|1	UQ50_RS05255|1	STM14_RS01605|1	AJH72_RS07755|1	SG_RS01045|1	SEEP9120_RS05210|1	SPA_RS01060|1	SEHO0A_RS07900|1	STY0226|1	AL463_RS03235|1	A464_RS00970|1	SBG_RS00965|1	SEN_RS01055|1	RKS2978_RS02565|1	N898_RS13345|1	RKS2986_RS02690|1	RKS3013_RS02345|1	RKS3027_RS02460|1	N643_RS00955|1	RKS3057_RS02360|1	SPC_RS01040|1	SARI_RS13085|1	SPAB_RS01060|1	LFZ92_RS18620|1
26CG0744	SEI61121_RS23645|1	UQ48_RS04375|1	UQ49_RS04375|1	UQ50_RS04370|1	STM14_RS00575|0	AJH72_RS06860|0	SG_RS00010|0	SEEP9120_RS04170|0	SPA_RS00010|0	SEHO0A_RS07050|0	STY0002|0	AL463_RS04260|0	A464_RS00010|0	SBG_RS00015|0	SEN_RS00010|0	RKS2978_RS03505|1	N898_RS14255|0	RKS2986_RS03715|1	RKS3013_RS03300|0	RKS3027_RS03395|0	N643_RS00010|0	RKS3057_RS03410|1	SPC_RS00010|0	SARI_RS13990|0	SPAB_RS00015|0	LFZ92_RS19635|1
26CG0764	SEI61121_RS34960|1	UQ48_RS08785|1	UQ49_RS08785|1	UQ50_RS08775|1	STM14_RS05425|1	AJH72_RS12305|1	SG_RS04745|1	SEEP9120_RS13860|1	SPA_RS09055|1	SEHO0A_RS11160|1	STY0997|1	AL463_RS22620|1	A464_RS04475|1	SBG_RS04445|1	SEN_RS04655|1	RKS2978_RS24155|1	N898_RS09470|1	RKS2986_RS22385|1	RKS3013_RS21075|1	RKS3027_RS21335|1	N643_RS04220|1	RKS3057_RS22355|1	SPC_RS04930|1	SARI_RS09180|1	SPAB_RS10230|1	LFZ92_RS14490|1
26CG0767	SEI61121_RS41080|1	UQ48_RS07600|1	UQ49_RS07600|1	UQ50_RS07590|1	STM14_RS04170|1	AJH72_RS11090|1	SG_RS03570|1	SEEP9120_RS15010|1	SPA_RS10210|1	SEHO0A_RS09985|1	STY0751|1	AL463_RS00675|1	A464_RS03275|1	SBG_RS03160|1	SEN_RS03475|1	RKS2978_RS00115|1	N898_RS10655|0	RKS2986_RS00120|1	RKS3013_RS00045|1	RKS3027_RS00120|1	N643_RS03035|1	RKS3057_RS00075|1	SPC_RS03580|1	SARI_RS10390|1	SPAB_RS11495|1	LFZ92_RS15890|1
26CG0791	SEI61121_RS26170|0	UQ48_RS07180|1	UQ49_RS07180|1	UQ50_RS07170|1	STM14_RS03700|1	AJH72_RS15970|0	SG_RS03105|0	SEEP9120_RS15475|1	SPA_RS10645|0	SEHO0A_RS09580|1	STY0668|1	AL463_RS01145|1	A464_RS02850|1	SBG_RS02730|1	SEN_RS03005|1	RKS2978_RS00565|1	N898_RS11075|0	RKS2986_RS00620|1	RKS3013_RS00490|0	RKS3027_RS00565|0	N643_RS02615|1	RKS3057_RS00565|0	SPC_RS03110|1	SARI_RS10810|1	SPAB_RS11975|1	LFZ92_RS16465|1
26CG0800	SEI61121_RS38965|0	UQ48_RS10645|1	UQ49_RS10645|1	UQ50_RS10630|1	STM14_RS07485|1	AJH72_RS16590|1	SG_RS09045|1	SEEP9120_RS09690|1	SPA_RS07615|1	SEHO0A_RS12570|1	STY1786|1	AL463_RS20875|1	A464_RS06310|1	SBG_RS06140|1	SEN_RS08915|1	RKS2978_RS21695|1	N898_RS07925|1	RKS2986_RS20545|1	RKS3013_RS19440|1	RKS3027_RS19740|1	N643_RS05650|1	RKS3057_RS20520|0	SPC_RS11985|1	SARI_RS07655|1	SPAB_RS08220|1	LFZ92_RS12850|1
26CG0819	SEI61121_RS37420|0	UQ48_RS16965|1	UQ49_RS16965|1	UQ50_RS16935|1	STM14_RS13685|1	AJH72_RS05055|1	SG_RS12680|1	SEEP9120_RS06020|1	SPA_RS01885|1	SEHO0A_RS18625|1	STY2728|1	AL463_RS14945|1	A464_RS12560|1	SBG_RS11680|1	SEN_RS12855|1	RKS2978_RS14765|1	N898_RS01730|1	RKS2986_RS14340|1	RKS3013_RS13540|1	RKS3027_RS13370|1	N643_RS10990|1	RKS3057_RS13975|0	SPC_RS05775|1	SARI_RS01820|1	SPAB_RS01865|1	LFZ92_RS06710|1
26CG0828	SEI61121_RS30865|0	UQ48_RS21745|1	UQ49_RS21745|1	UQ50_RS21710|1	STM14_RS18815|1	AJH72_RS04020|0	SG_RS19660|1	SEEP9120_RS01420|1	SPA_RS17250|1	SEHO0A_RS22880|1	STY4259|1	AL463_RS09545|1	A464_RS17485|0	SBG_RS16340|0	SEN_RS17555|1	RKS2978_RS08820|1	N898_RS18950|0	RKS2986_RS09215|0	RKS3013_RS08830|0	RKS3027_RS08530|1	N643_RS15570|0	RKS3057_RS08735|0	SPC_RS17990|1	SARI_RS19095|0	SPAB_RS17950|1	LFZ92_RS01560|0
26CG0830	SEI61121_RS30335|1	UQ48_RS01675|1	UQ49_RS01675|1	UQ50_RS01670|1	STM14_RS21470|1	AJH72_RS19230|1	SG_RS16840|1	SEEP9120_RS21850|1	SPA_RS19880|1	SEHO0A_RS25275|1	STY3789|1	AL463_RS06885|1	A464_RS19835|1	SBG_RS18675|1	SEN_RS20155|1	RKS2978_RS06240|1	N898_RS16650|1	RKS2986_RS06505|1	RKS3013_RS06195|1	RKS3027_RS05965|1	N643_RS17915|1	RKS3057_RS06130|1	SPC_RS20850|1	SARI_RS16710|1	SPAB_RS20575|1	LFZ92_RS22355|1
26CG0844	SEI61121_RS26400|1	UQ48_RS15975|1	UQ49_RS15975|1	UQ50_RS15945|1	STM14_RS12680|1	AJH72_RS06135|1	SG_RS11675|1	SEEP9120_RS07035|1	SPA_RS02855|1	SEHO0A_RS17655|1	STY2524|1	AL463_RS15950|1	A464_RS11575|1	SBG_RS10695|1	SEN_RS11835|1	RKS2978_RS15805|1	N898_RS02755|1	RKS2986_RS15355|1	RKS3013_RS14625|1	RKS3027_RS14415|1	N643_RS10130|1	RKS3057_RS14990|1	SPC_RS07095|1	SARI_RS02850|1	SPAB_RS02865|0	LFZ92_RS07735|1
26CG0859	SEI61121_RS35805|1	UQ48_RS15655|1	UQ49_RS15655|1	UQ50_RS15625|1	STM14_RS12290|1	AJH72_RS02295|1	SG_RS11340|1	SEEP9120_RS07385|1	SPA_RS03170|1	SEHO0A_RS17115|1	STY2453|1	AL463_RS16335|1	A464_RS11310|1	SBG_RS10430|1	SEN_RS11500|1	RKS2978_RS16150|1	N898_RS03075|1	RKS2986_RS15690|1	RKS3013_RS14935|1	RKS3027_RS14775|1	N643_RS09855|1	RKS3057_RS15265|1	SPC_RS07440|1	SARI_RS03170|1	SPAB_RS03260|1	LFZ92_RS08035|1
26CG0861	SEI61121_RS27520|0	UQ48_RS11190|0	UQ49_RS11190|0	UQ50_RS11175|0	STM14_RS08085|1	AJH72_RS18085|0	SG_RS08440|1	SEEP9120_RS10290|1	SPA_RS07065|1	SEHO0A_RS13095|0	STY1676|1	AL463_RS20270|1	A464_RS07140|1	SBG_RS06595|1	SEN_RS08310|1	RKS2978_RS21105|0	N898_RS07395|0	RKS2986_RS20010|0	RKS3013_RS18895|0	RKS3027_RS19150|0	N643_RS06090|1	RKS3057_RS19975|0	SPC_RS11380|1	SARI_RS07120|0	SPAB_RS07615|1	LFZ92_RS12305|0
26CG0869	SEI61121_RS30150|1	UQ48_RS19430|1	UQ49_RS19430|1	UQ50_RS19390|1	STM14_RS16495|1	AJH72_RS17260|1	SG_RS15010|1	SEEP9120_RS19335|1	SPA_RS14960|1	SEHO0A_RS20725|1	STY3240|1	AL463_RS11895|1	A464_RS14970|1	SBG_RS13865|1	SEN_RS15245|1	RKS2978_RS12190|1	N898_RS21300|1	RKS2986_RS11870|1	RKS3013_RS11265|1	RKS3027_RS10840|1	N643_RS13155|1	RKS3057_RS11190|1	SPC_RS15675|1	SARI_RS21325|1	SPAB_RS15645|1	LFZ92_RS04200|1
26CG0871	SEI61121_RS32595|1	UQ48_RS15375|1	UQ49_RS15375|1	UQ50_RS15345|1	STM14_RS12030|1	AJH72_RS02005|1	SG_RS11080|1	SEEP9120_RS07645|1	SPA_RS03430|1	SEHO0A_RS16865|1	STY2394|1	AL463_RS16595|1	A464_RS11035|1	SBG_RS10160|1	SEN_RS11240|1	RKS2978_RS16465|1	N898_RS03385|1	RKS2986_RS15990|1	RKS3013_RS15205|1	RKS3027_RS15040|1	N643_RS09585|1	RKS3057_RS15550|1	SPC_RS07700|1	SARI_RS03465|1	SPAB_RS03520|1	LFZ92_RS08335|1
26CG0873	SEI61121_RS32065|1	UQ48_RS00560|1	UQ49_RS00560|1	UQ50_RS00560|1	STM14_RS20170|1	AJH72_RS02785|1	SG_RS18335|1	SEEP9120_RS00090|1	SPA_RS18615|1	SEHO0A_RS23935|1	STY3958|1	AL463_RS08190|1	A464_RS18735|1	SBG_RS17570|1	SEN_RS18880|1	RKS2978_RS07415|1	N898_RS17820|1	RKS2986_RS07705|1	RKS3013_RS07595|1	RKS3027_RS07320|1	N643_RS16800|1	RKS3057_RS07370|1	SPC_RS19380|1	SARI_RS17865|1	SPAB_RS19300|1	LFZ92_RS00060|1
26CG0893	SEI61121_RS38585|1	UQ48_RS10230|1	UQ49_RS10230|1	UQ50_RS10215|1	STM14_RS07065|1	AJH72_RS17795|1	SG_RS09485|1	SEEP9120_RS09235|1	SPA_RS08015|1	SEHO0A_RS12205|1	STY1878|1	AL463_RS21295|1	A464_RS05850|1	SBG_RS05680|1	SEN_RS09370|1	RKS2978_RS22125|1	N898_RS08340|1	RKS2986_RS21015|1	RKS3013_RS19865|1	RKS3027_RS20150|1	N643_RS05185|1	RKS3057_RS20940|1	SPC_RS12440|1	SARI_RS08070|1	SPAB_RS08635|1	LFZ92_RS13350|1
26CG0918	SEI61121_RS37615|1	UQ48_RS17200|1	UQ49_RS17200|1	UQ50_RS17170|1	STM14_RS13890|1	AJH72_RS04825|1	SG_RS12900|1	SEEP9120_RS05805|1	SPA_RS01655|1	SEHO0A_RS18815|1	STY2779|1	AL463_RS14740|1	A464_RS12765|1	SBG_RS11885|1	SEN_RS13075|1	RKS2978_RS14535|1	N898_RS01510|1	RKS2986_RS14115|1	RKS3013_RS13315|1	RKS3027_RS13135|1	N643_RS11195|1	RKS3057_RS13775|1	SPC_RS05540|1	SARI_RS01590|1	SPAB_RS01650|1	LFZ92_RS06470|1
26CG0923	SEI61121_RS38245|1	UQ48_RS09790|1	UQ49_RS09790|1	UQ50_RS09775|1	STM14_RS06380|1	AJH72_RS15260|1	SG_RS09850|1	SEEP9120_RS08870|1	SPA_RS08395|1	SEHO0A_RS11780|1	STY1215|1	AL463_RS21660|1	A464_RS05455|1	SBG_RS05290|1	SEN_RS09735|1	RKS2978_RS22575|1	N898_RS08745|1	RKS2986_RS21730|1	RKS3013_RS20335|1	RKS3027_RS20600|1	N643_RS04810|1	RKS3057_RS21335|1	SPC_RS12815|1	SARI_RS08480|1	SPAB_RS09575|1	LFZ92_RS13835|1
26CG0950	SEI61121_RS24980|1	UQ48_RS05640|1	UQ49_RS05640|1	UQ50_RS05635|1	STM14_RS02220|1	AJH72_RS20615|1	SG_RS01665|1	SEEP9120_RS16915|1	SPA_RS12300|1	SEHO0A_RS08400|1	STY0367|1	AL463_RS02625|1	A464_RS01350|1	SBG_RS01345|1	SEN_RS01565|1	RKS2978_RS02165|1	N898_RS12600|1	RKS2986_RS02140|1	RKS3013_RS01780|1	RKS3027_RS01900|1	N643_RS01330|1	RKS3057_RS01815|1	SPC_RS01640|1	SARI_RS12570|1	SPAB_RS13410|1	LFZ92_RS18070|1
26CG0957	SEI61121_RS37550|1	UQ48_RS17135|1	UQ49_RS17135|1	UQ50_RS17105|1	STM14_RS13825|1	AJH72_RS04895|1	SG_RS12835|1	SEEP9120_RS05870|1	SPA_RS01720|1	SEHO0A_RS18750|1	STY2765|1	AL463_RS14805|1	A464_RS12700|1	SBG_RS11820|1	SEN_RS13010|1	RKS2978_RS14600|1	N898_RS01575|1	RKS2986_RS14185|1	RKS3013_RS13380|1	RKS3027_RS13205|1	N643_RS11130|1	RKS3057_RS13845|1	SPC_RS05605|1	SARI_RS01655|1	SPAB_RS01715|1	LFZ92_RS06540|1
26CG0972	SEI61121_RS37765|0	UQ48_RS17340|0	UQ49_RS17340|0	UQ50_RS17310|0	STM14_RS14040|0	AJH72_RS04675|0	SG_RS13050|0	SEEP9120_RS05655|0	SPA_RS01505|0	SEHO0A_RS18955|0	STY2810|1	AL463_RS14590|0	A464_RS12905|1	SBG_RS12025|1	SEN_RS13225|0	RKS2978_RS14380|0	N898_RS01370|0	RKS2986_RS13965|0	RKS3013_RS13165|0	RKS3027_RS12990|0	N643_RS11335|1	RKS3057_RS13605|0	SPC_RS05385|0	SARI_RS01450|0	SPAB_RS01500|0	LFZ92_RS06320|0
26CG0978	SEI61121_RS33715|1	UQ48_RS12860|1	UQ49_RS12860|1	UQ50_RS12840|1	STM14_RS09505|1	AJH72_RS12735|1	SG_RS07070|1	SEEP9120_RS11635|1	SPA_RS05780|1	SEHO0A_RS14525|1	STY1330|1	AL463_RS18855|1	A464_RS08745|1	SBG_RS08125|1	SEN_RS06800|1	RKS2978_RS19350|1	N898_RS06020|1	RKS2986_RS18435|1	RKS3013_RS17660|1	RKS3027_RS17435|1	N643_RS07610|1	RKS3057_RS18515|1	SPC_RS10010|1	SARI_RS05725|1	SPAB_RS06205|1	LFZ92_RS11030|1
26CG0983	SEI61121_RS42355|1	UQ48_RS13590|1	UQ49_RS13590|1	UQ50_RS13570|1	STM14_RS10080|1	AJH72_RS00360|1	SG_RS06495|1	SEEP9120_RS12205|1	SPA_RS05205|1	SEHO0A_RS15160|1	STY1967|1	AL463_RS18260|1	A464_RS09320|1	SBG_RS08700|1	SEN_RS06220|1	RKS2978_RS18600|1	N898_RS05410|1	RKS2986_RS17845|1	RKS3013_RS16945|1	RKS3027_RS16680|1	N643_RS08195|1	RKS3057_RS17915|1	SPC_RS09430|1	SARI_RS05110|1	SPAB_RS05625|1	LFZ92_RS10425|1
26CG1003	SEI61121_RS27140|1	UQ48_RS01460|1	UQ49_RS01460|1	UQ50_RS01455|1	STM14_RS21175|1	AJH72_RS20900|1	SG_RS17145|1	SEEP9120_RS22155|1	SPA_RS19585|1	SEHO0A_RS24925|1	STY3853|1	AL463_RS07180|1	A464_RS19635|1	SBG_RS18475|1	SEN_RS19855|1	RKS2978_RS06460|1	N898_RS16935|1	RKS2986_RS06745|1	RKS3013_RS06520|1	RKS3027_RS06315|1	N643_RS17700|1	RKS3057_RS06395|1	SPC_RS20565|1	SARI_RS16985|1	SPAB_RS20275|1	LFZ92_RS22565|1
26CG1031	SEI61121_RS40195|1	UQ48_RS01165|1	UQ49_RS01165|1	UQ50_RS01160|1	STM14_RS20845|1	AJH72_RS11055|1	SG_RS17685|1	SEEP9120_RS21270|1	SPA_RS19255|1	SEHO0A_RS24645|1	STY3602|1	AL463_RS07515|1	A464_RS19345|1	SBG_RS18185|1	SEN_RS19525|1	RKS2978_RS06765|1	N898_RS17220|1	RKS2986_RS07070|1	RKS3013_RS06815|1	RKS3027_RS06605|1	N643_RS17410|1	RKS3057_RS06720|1	SPC_RS20240|1	SARI_RS17270|1	SPAB_RS19965|1	LFZ92_RS22910|1
26CG1040	SEI61121_RS25325|1	UQ48_RS06330|1	UQ49_RS06330|1	UQ50_RS06325|1	STM14_RS02685|1	AJH72_RS14470|1	SG_RS02130|1	SEEP9120_RS16450|1	SPA_RS11615|1	SEHO0A_RS08725|1	STY0451|1	AL463_RS02160|1	A464_RS01795|1	SBG_RS01905|1	SEN_RS02030|1	RKS2978_RS01455|1	N898_RS11920|1	RKS2986_RS01710|1	RKS3013_RS01395|1	RKS3027_RS01545|1	N643_RS01770|1	RKS3057_RS01430|1	SPC_RS02105|1	SARI_RS11750|1	SPAB_RS12955|1	LFZ92_RS17630|1
26CG1044	SEI61121_RS33335|0	UQ48_RS18255|0	UQ49_RS18255|0	UQ50_RS18220|0	STM14_RS15405|0	AJH72_RS18625|0	SG_RS13965|0	SEEP9120_RS18225|0	SPA_RS13880|0	SEHO0A_RS19750|0	STY2994|0	AL463_RS12995|0	A464_RS13970|0	SBG_RS12860|0	SEN_RS14140|0	RKS2978_RS13335|0	N898_RS00470|0	RKS2986_RS12990|0	RKS3013_RS12270|0	RKS3027_RS11825|0	N643_RS12155|0	RKS3057_RS12460|0	SPC_RS14545|0	SARI_RS00465|0	SPAB_RS14550|0	LFZ92_RS05380|1
26CG1066	SEI61121_RS29970|0	UQ48_RS19295|0	UQ49_RS19295|1	UQ50_RS19255|0	STM14_RS16370|0	AJH72_RS17385|1	SG_RS14885|0	SEEP9120_RS19215|0	SPA_RS14880|0	SEHO0A_RS20595|0	STY3219|0	AL463_RS12020|0	A464_RS14800|0	SBG_RS13695|0	SEN_RS15125|0	RKS2978_RS12325|0	N898_RS21435|0	RKS2986_RS12065|1	RKS3013_RS11400|1	RKS3027_RS10970|0	N643_RS12985|0	RKS3057_RS11380|0	SPC_RS15550|0	SARI_RS21460|0	SPAB_RS15525|0	LFZ92_RS04355|0
26CG1071	SEI61121_RS28405|0	UQ48_RS08595|0	UQ49_RS08595|0	UQ50_RS08585|0	STM14_RS05240|0	AJH72_RS12105|0	SG_RS04560|0	SEEP9120_RS14040|0	SPA_RS09240|0	SEHO0A_RS10975|0	STY0956|0	AL463_RS22805|0	A464_RS04290|0	SBG_RS04260|0	SEN_RS04470|0	RKS2978_RS24350|0	N898_RS09650|1	RKS2986_RS22585|0	RKS3013_RS21270|0	RKS3027_RS21550|0	N643_RS04040|0	RKS3057_RS22550|0	SPC_RS04735|0	SARI_RS09360|1	SPAB_RS10415|0	LFZ92_RS14690|0
26CG1073	SEI61121_RS42050|1	UQ48_RS19885|1	UQ49_RS19885|1	UQ50_RS19845|1	STM14_RS16875|1	AJH72_RS09750|1	SG_RS15385|1	SEEP9120_RS19710|1	SPA_RS15370|1	SEHO0A_RS21165|1	STY3333|1	AL463_RS11520|1	A464_RS15370|1	SBG_RS14260|1	SEN_RS15620|1	RKS2978_RS10765|1	N898_RS20790|1	RKS2986_RS11250|1	RKS3013_RS10685|1	RKS3027_RS10375|1	N643_RS13690|1	RKS3057_RS10735|1	SPC_RS16055|1	SARI_RS20900|1	SPAB_RS16020|1	LFZ92_RS03705|1
26CG1078	SEI61121_RS26225|1	UQ48_RS07235|1	UQ49_RS07235|1	UQ50_RS07225|1	STM14_RS03750|1	AJH72_RS16025|1	SG_RS03155|1	SEEP9120_RS15425|1	SPA_RS10595|1	SEHO0A_RS09630|1	STY0678|1	AL463_RS01095|1	A464_RS02900|1	SBG_RS02780|1	SEN_RS03055|1	RKS2978_RS00505|1	N898_RS11025|1	RKS2986_RS00560|1	RKS3013_RS00430|1	RKS3027_RS00510|1	N643_RS02665|1	RKS3057_RS00510|1	SPC_RS03160|1	SARI_RS10760|1	SPAB_RS11925|1	LFZ92_RS16410|1
26CG1083	SEI61121_RS25150|1	UQ48_RS06150|1	UQ49_RS06150|1	UQ50_RS06145|1	STM14_RS02490|1	AJH72_RS14655|1	SG_RS01935|1	SEEP9120_RS16645|1	SPA_RS11810|1	SEHO0A_RS08545|1	STY0407|1	AL463_RS02355|1	A464_RS01615|1	SBG_RS01725|1	SEN_RS01835|1	RKS2978_RS01650|1	N898_RS12100|1	RKS2986_RS01910|1	RKS3013_RS01585|1	RKS3027_RS01735|1	N643_RS01590|1	RKS3057_RS01625|1	SPC_RS01910|1	SARI_RS11930|1	SPAB_RS13150|1	LFZ92_RS17820|1
26CG1111	SEI61121_RS30925|0	UQ48_RS21795|0	UQ49_RS21795|0	UQ50_RS21760|0	STM14_RS18875|0	AJH72_RS03970|0	SG_RS19600|0	SEEP9120_RS01360|0	SPA_RS17305|0	SEHO0A_RS22930|0	STY4248|0	AL463_RS09485|0	A464_RS17540|1	SBG_RS16395|1	SEN_RS17615|0	RKS2978_RS08770|0	N898_RS18900|0	RKS2986_RS09160|0	RKS3013_RS08780|0	RKS3027_RS08480|1	N643_RS15625|1	RKS3057_RS08675|0	SPC_RS18050|0	SARI_RS19045|0	SPAB_RS18010|0	LFZ92_RS01505|0
26CG1142	SEI61121_RS28090|0	UQ48_RS20605|0	UQ49_RS20605|0	UQ50_RS20570|0	STM14_RS17600|0	AJH72_RS10480|0	SG_RS16110|0	SEEP9120_RS20435|0	SPA_RS16105|0	SEHO0A_RS21835|0	STY3488|0	AL463_RS10770|0	A464_RS16315|1	SBG_RS15210|1	SEN_RS16345|0	RKS2978_RS10000|0	N898_RS20070|0	RKS2986_RS10465|0	RKS3013_RS09955|0	RKS3027_RS09645|0	N643_RS14435|1	RKS3057_RS09895|0	SPC_RS16780|0	SARI_RS20210|0	SPAB_RS16770|0	LFZ92_RS02840|0
26CG1149	SEI61121_RS25550|1	UQ48_RS06560|1	UQ49_RS06560|1	UQ50_RS06555|1	STM14_RS02945|1	AJH72_RS14235|1	SG_RS02390|1	SEEP9120_RS16190|1	SPA_RS11355|1	SEHO0A_RS08935|1	STY0509|1	AL463_RS01900|1	A464_RS02020|1	SBG_RS02130|1	SEN_RS02290|1	RKS2978_RS01210|1	N898_RS11705|1	RKS2986_RS01440|1	RKS3013_RS01160|1	RKS3027_RS01305|1	N643_RS01990|1	RKS3057_RS01200|1	SPC_RS02365|1	SARI_RS11535|1	SPAB_RS12690|1	LFZ92_RS17385|1
26CG1170	SEI61121_RS36495|1	UQ48_RS02155|1	UQ49_RS02155|1	UQ50_RS02150|1	STM14_RS22020|1	AJH72_RS19970|1	SG_RS20490|1	SEEP9120_RS02260|1	SPA_RS20405|1	SEHO0A_RS25755|1	STY4409|1	AL463_RS06335|1	A464_RS20370|1	SBG_RS19170|1	SEN_RS20720|1	RKS2978_RS05745|1	N898_RS16145|1	RKS2986_RS05925|1	RKS3013_RS05645|1	RKS3027_RS05425|1	N643_RS18410|1	RKS3057_RS05550|1	SPC_RS21190|1	SARI_RS16195|1	SPAB_RS21120|1	LFZ92_RS21795|1
26CG1224	SEI61121_RS38250|1	UQ48_RS09795|1	UQ49_RS09795|1	UQ50_RS09780|1	STM14_RS06385|1	AJH72_RS15265|1	SG_RS09845|1	SEEP9120_RS08875|1	SPA_RS08390|1	SEHO0A_RS11785|1	STY1216|1	AL463_RS21655|1	A464_RS05460|1	SBG_RS05295|1	SEN_RS09730|1	RKS2978_RS22570|1	N898_RS08740|1	RKS2986_RS21725|1	RKS3013_RS20330|1	RKS3027_RS20595|1	N643_RS04815|1	RKS3057_RS21330|1	SPC_RS12810|1	SARI_RS08475|1	SPAB_RS09570|1	LFZ92_RS13830|1
26CG1227	SEI61121_RS29270|1	UQ48_RS08960|1	UQ49_RS08960|1	UQ50_RS08950|1	STM14_RS05915|1	AJH72_RS12480|1	SG_RS04935|1	SEEP9120_RS13670|1	SPA_RS08865|1	SEHO0A_RS11315|1	STY1112|1	AL463_RS22135|1	A464_RS04655|1	SBG_RS04625|1	SEN_RS04905|1	RKS2978_RS23975|1	N898_RS09285|1	RKS2986_RS22205|1	RKS3013_RS20895|1	RKS3027_RS21150|1	N643_RS04400|1	RKS3057_RS22175|1	SPC_RS13285|1	SARI_RS08990|1	SPAB_RS10040|1	LFZ92_RS14310|1
26CG1287	SEI61121_RS38285|1	UQ48_RS09830|1	UQ49_RS09830|1	UQ50_RS09815|1	STM14_RS06420|1	AJH72_RS15300|1	SG_RS09810|1	SEEP9120_RS08910|1	SPA_RS08355|1	SEHO0A_RS11820|1	STY1223|1	AL463_RS21620|1	A464_RS05495|1	SBG_RS05330|1	SEN_RS09695|1	RKS2978_RS22535|1	N898_RS08705|1	RKS2986_RS21690|1	RKS3013_RS20295|1	RKS3027_RS20555|1	N643_RS04850|1	RKS3057_RS21295|1	SPC_RS12775|1	SARI_RS08440|1	SPAB_RS09535|1	LFZ92_RS13795|1
26CG1299	SEI61121_RS33385|0	UQ48_RS18305|0	UQ49_RS18305|0	UQ50_RS18270|0	STM14_RS15455|0	AJH72_RS18675|1	SG_RS14015|0	SEEP9120_RS18275|0	SPA_RS13930|1	SEHO0A_RS19800|1	STY3006|1	AL463_RS12945|0	A464_RS14020|1	SBG_RS12910|1	SEN_RS14190|0	RKS2978_RS13280|1	N898_RS00420|0	RKS2986_RS12940|1	RKS3013_RS12220|1	RKS3027_RS11775|1	N643_RS12205|1	RKS3057_RS12410|0	SPC_RS14595|0	SARI_RS00415|0	SPAB_RS14600|0	LFZ92_RS05330|1
26CG1310	SEI61121_RS38620|1	UQ48_RS10290|1	UQ49_RS10290|1	UQ50_RS10275|1	STM14_RS07130|1	AJH72_RS17840|1	SG_RS09420|1	SEEP9120_RS09300|1	SPA_RS07975|1	SEHO0A_RS12245|1	STY1865|1	AL463_RS21230|1	A464_RS05900|1	SBG_RS05730|1	SEN_RS09305|1	RKS2978_RS22065|1	N898_RS08285|0	RKS2986_RS20965|0	RKS3013_RS19810|1	RKS3027_RS20105|1	N643_RS05235|1	RKS3057_RS20890|0	SPC_RS12380|1	SARI_RS08015|0	SPAB_RS08575|1	LFZ92_RS13295|0
26CG1314	SEI61121_RS41400|1	UQ48_RS11335|1	UQ49_RS11335|1	UQ50_RS11320|1	STM14_RS08220|1	AJH72_RS18230|1	SG_RS08305|1	SEEP9120_RS10425|1	SPA_RS06930|1	SEHO0A_RS13235|1	STY1649|1	AL463_RS20135|1	A464_RS07285|1	SBG_RS06740|1	SEN_RS08175|1	RKS2978_RS20950|1	N898_RS07255|1	RKS2986_RS19865|1	RKS3013_RS18755|1	RKS3027_RS19005|1	N643_RS06235|1	RKS3057_RS19830|1	SPC_RS11240|1	SARI_RS06980|1	SPAB_RS07475|1	LFZ92_RS12160|1
26CG1339	SEI61121_RS38495|0	UQ48_RS10040|1	UQ49_RS10040|1	UQ50_RS10025|1	STM14_RS06655|0	AJH72_RS15550|0	SG_RS09580|0	SEEP9120_RS09140|0	SPA_RS08130|0	SEHO0A_RS12060|0	STY1269|1	AL463_RS21390|0	A464_RS05720|1	SBG_RS05550|1	SEN_RS09465|0	RKS2978_RS22325|1	N898_RS08460|1	RKS2986_RS21430|0	RKS3013_RS20045|0	RKS3027_RS20280|0	N643_RS05065|1	RKS3057_RS21070|0	SPC_RS12535|0	SARI_RS08190|1	SPAB_RS09300|0	LFZ92_RS13540|0
26CG1344	SEI61121_RS43510|1	UQ48_RS13960|1	UQ49_RS13960|1	UQ50_RS13940|1	STM14_RS10350|1	AJH72_RS00700|1	SG_RS05905|1	SEEP9120_RS12715|1	SPA_RS04905|1	SEHO0A_RS15400|1	STY2096|1	AL463_RS17995|1	A464_RS09505|1	SBG_RS08890|1	SEN_RS05790|1	RKS2978_RS18300|1	N898_RS05205|1	RKS2986_RS17655|1	RKS3013_RS16635|1	RKS3027_RS16360|1	N643_RS08380|1	RKS3057_RS17375|1	SPC_RS09130|1	SARI_RS04910|1	SPAB_RS05310|1	LFZ92_RS09870|1
26CG1350	SEI61121_RS31740|1	UQ48_RS00275|1	UQ49_RS00275|1	UQ50_RS00275|1	STM14_RS19810|1	AJH72_RS03110|1	SG_RS18660|1	SEEP9120_RS00415|1	SPA_RS18240|1	SEHO0A_RS23695|1	STY4045|1	AL463_RS08550|1	A464_RS18430|1	SBG_RS17285|1	SEN_RS18555|1	RKS2978_RS07705|1	N898_RS18060|1	RKS2986_RS08170|1	RKS3013_RS07915|1	RKS3027_RS07625|1	N643_RS16505|1	RKS3057_RS07750|1	SPC_RS19015|1	SARI_RS18195|1	SPAB_RS18930|1	LFZ92_RS00555|1
26CG1358	SEI61121_RS31330|1	UQ48_RS22240|1	UQ49_RS22240|1	UQ50_RS22200|1	STM14_RS19305|1	AJH72_RS03580|1	SG_RS19165|1	SEEP9120_RS00920|1	SPA_RS17735|1	SEHO0A_RS23265|1	STY4155|1	AL463_RS09055|1	A464_RS17990|1	SBG_RS16845|1	SEN_RS18050|1	RKS2978_RS08170|1	N898_RS18520|1	RKS2986_RS08695|1	RKS3013_RS08395|1	RKS3027_RS08115|1	N643_RS16070|1	RKS3057_RS08225|1	SPC_RS18510|1	SARI_RS18670|1	SPAB_RS18445|1	LFZ92_RS01060|1
26CG1369	SEI61121_RS32790|1	UQ48_RS02690|0	UQ49_RS02690|0	UQ50_RS02685|0	STM14_RS22625|0	AJH72_RS08250|0	SG_RS21010|0	SEEP9120_RS02775|0	SPA_RS20910|0	SEHO0A_RS26235|0	STY4510|0	AL463_RS05740|0	A464_RS20870|0	SBG_RS19670|0	SEN_RS21240|0	RKS2978_RS05205|0	N898_RS15520|0	RKS2986_RS05215|0	RKS3013_RS05135|0	RKS3027_RS04885|0	N643_RS18915|0	RKS3057_RS04850|1	SPC_RS21795|0	SARI_RS15575|0	SPAB_RS21640|0	LFZ92_RS21130|0
26CG1390	SEI61121_RS39700|1	UQ48_RS08185|1	UQ49_RS08185|1	UQ50_RS08175|1	STM14_RS04800|1	AJH72_RS11600|1	SG_RS04110|1	SEEP9120_RS14475|1	SPA_RS09640|1	SEHO0A_RS10515|1	STY0872|1	AL463_RS23510|1	A464_RS03885|1	SBG_RS03765|1	SEN_RS04025|1	RKS2978_RS24750|1	N898_RS10040|1	RKS2986_RS23285|1	RKS3013_RS21780|1	RKS3027_RS22195|1	N643_RS03620|1	RKS3057_RS23115|1	SPC_RS04120|1	SARI_RS09775|1	SPAB_RS10845|1	LFZ92_RS15175|1
26CG1393	SEI61121_RS24465|1	UQ48_RS03225|1	UQ49_RS03225|1	UQ50_RS03220|1	STM14_RS23125|1	AJH72_RS08755|1	SG_RS21510|1	SEEP9120_RS03275|1	SPA_RS21430|1	SEHO0A_RS26745|1	STY4768|1	AL463_RS05235|1	A464_RS21410|1	SBG_RS20190|1	SEN_RS21745|1	RKS2978_RS04710|1	N898_RS14975|1	RKS2986_RS04715|1	RKS3013_RS04610|1	RKS3027_RS04360|1	N643_RS19465|1	RKS3057_RS04230|1	SPC_RS22735|1	SARI_RS15040|1	SPAB_RS22665|1	LFZ92_RS20600|1
26CG1400	SEI61121_RS26835|0	UQ48_RS16425|0	UQ49_RS16425|0	UQ50_RS16395|0	STM14_RS13140|0	AJH72_RS05670|0	SG_RS12140|0	SEEP9120_RS06575|0	SPA_RS02395|0	SEHO0A_RS18090|0	STY2617|0	AL463_RS15490|0	A464_RS11995|1	SBG_RS11115|1	SEN_RS12300|0	RKS2978_RS15330|0	N898_RS02315|0	RKS2986_RS14900|0	RKS3013_RS14150|0	RKS3027_RS13955|0	N643_RS10550|1	RKS3057_RS14535|0	SPC_RS06630|0	SARI_RS02415|0	SPAB_RS02405|0	LFZ92_RS07275|0
26CG1407	SEI61121_RS23425|0	UQ48_RS04590|0	UQ49_RS04590|0	UQ50_RS04585|0	STM14_RS00810|1	AJH72_RS07050|1	SG_RS00245|1	SEEP9120_RS04405|1	SPA_RS00245|1	SEHO0A_RS07225|1	STY0057|1	AL463_RS04025|1	A464_RS00230|0	SBG_RS00235|0	SEN_RS00245|1	RKS2978_RS03270|0	N898_RS14025|1	RKS2986_RS03465|0	RKS3013_RS03100|1	RKS3027_RS03205|0	N643_RS00225|0	RKS3057_RS03165|0	SPC_RS00235|1	SARI_RS13760|1	SPAB_RS00240|1	LFZ92_RS19410|0
26CG1416	SEI61121_RS42525|1	UQ48_RS13405|0	UQ49_RS13405|0	UQ50_RS13385|0	STM14_RS09890|0	AJH72_RS00140|0	SG_RS06680|0	SEEP9120_RS12020|0	SPA_RS05390|0	SEHO0A_RS14975|0	STY1928|0	AL463_RS18445|0	A464_RS09135|0	SBG_RS08515|0	SEN_RS06405|0	RKS2978_RS18780|0	N898_RS05595|0	RKS2986_RS18035|0	RKS3013_RS17145|0	RKS3027_RS16880|0	N643_RS08010|0	RKS3057_RS18090|1	SPC_RS09615|0	SARI_RS05295|0	SPAB_RS05810|0	LFZ92_RS10600|0
26CG1454	SEI61121_RS25330|1	UQ48_RS06335|1	UQ49_RS06335|1	UQ50_RS06330|0	STM14_RS02690|1	AJH72_RS14465|0	SG_RS02135|1	SEEP9120_RS16445|1	SPA_RS11610|1	SEHO0A_RS08730|0	STY0452|1	AL463_RS02155|1	A464_RS01800|0	SBG_RS01910|0	SEN_RS02035|1	RKS2978_RS01450|1	N898_RS11915|0	RKS2986_RS01705|1	RKS3013_RS01385|0	RKS3027_RS01540|0	N643_RS01775|0	RKS3057_RS01425|1	SPC_RS02110|1	SARI_RS11745|0	SPAB_RS12950|1	LFZ92_RS17625|1
26CG1470	SEI61121_RS0122485|1	UQ48_RS08805|1	UQ49_RS08805|1	UQ50_RS08795|1	STM14_RS05445|1	AJH72_RS12330|1	SG_RS04765|1	SEEP9120_RS13840|1	SPA_RS09035|1	SEHO0A_RS11180|1	STY1002|1	AL463_RS22600|1	A464_RS04495|1	SBG_RS04465|1	SEN_RS04675|1	RKS2978_RS24135|1	N898_RS09450|1	RKS2986_RS22365|1	RKS3013_RS21055|1	RKS3027_RS21315|1	N643_RS04240|1	RKS3057_RS22335|1	SPC_RS04950|1	SARI_RS09160|1	SPAB_RS10210|1	LFZ92_RS14465|1
26CG1475	SEI61121_RS34970|1	UQ48_RS08795|1	UQ49_RS08795|1	UQ50_RS08785|1	STM14_RS05435|1	AJH72_RS12320|1	SG_RS04755|1	SEEP9120_RS13850|1	SPA_RS09045|1	SEHO0A_RS11170|1	STY0999|1	AL463_RS22610|1	A464_RS04485|0	SBG_RS04455|0	SEN_RS04665|1	RKS2978_RS24145|1	N898_RS09460|1	RKS2986_RS22375|1	RKS3013_RS21065|1	RKS3027_RS21325|1	N643_RS04230|0	RKS3057_RS22345|1	SPC_RS04940|1	SARI_RS09170|1	SPAB_RS10220|1	LFZ92_RS14475|1
26CG1479	SEI61121_RS39655|1	UQ48_RS08135|1	UQ49_RS08135|1	UQ50_RS08125|1	STM14_RS04750|1	AJH72_RS11555|1	SG_RS04060|1	SEEP9120_RS14525|1	SPA_RS09690|1	SEHO0A_RS10470|1	STY0860|1	AL463_RS23560|1	A464_RS03835|1	SBG_RS03715|1	SEN_RS03975|1	RKS2978_RS24800|1	N898_RS10090|1	RKS2986_RS23340|1	RKS3013_RS21830|1	RKS3027_RS22240|1	N643_RS03570|1	RKS3057_RS23170|1	SPC_RS04070|1	SARI_RS09825|1	SPAB_RS10895|1	LFZ92_RS15220|1
26CG1498	SEI61121_RS38330|1	UQ48_RS09880|1	UQ49_RS09880|1	UQ50_RS09865|1	STM14_RS06480|1	AJH72_RS15350|1	SG_RS09750|1	SEEP9120_RS08970|1	SPA_RS08305|1	SEHO0A_RS11865|1	STY1234|1	AL463_RS21560|1	A464_RS05555|1	SBG_RS05390|1	SEN_RS09635|1	RKS2978_RS22490|1	N898_RS08655|1	RKS2986_RS21645|1	RKS3013_RS20240|1	RKS3027_RS20505|1	N643_RS04905|1	RKS3057_RS21250|1	SPC_RS12715|1	SARI_RS08390|1	SPAB_RS09475|1	LFZ92_RS13740|1
26CG1537	SEI61121_RS26610|1	UQ48_RS16190|1	UQ49_RS16190|1	UQ50_RS16160|1	STM14_RS12900|1	AJH72_RS05915|1	SG_RS11900|1	SEEP9120_RS06815|1	SPA_RS02635|1	SEHO0A_RS17865|1	STY2568|1	AL463_RS15730|1	A464_RS11790|1	SBG_RS10910|1	SEN_RS12060|1	RKS2978_RS15570|1	N898_RS02550|1	RKS2986_RS15140|1	RKS3013_RS14400|1	RKS3027_RS14195|1	N643_RS10345|1	RKS3057_RS14770|1	SPC_RS06870|1	SARI_RS02650|1	SPAB_RS02645|1	LFZ92_RS07515|1
26CG1554	SEI61121_RS33310|0	UQ48_RS18230|0	UQ49_RS18230|0	UQ50_RS18195|0	STM14_RS15380|0	AJH72_RS18600|0	SG_RS13940|0	SEEP9120_RS18200|0	SPA_RS13855|0	SEHO0A_RS19730|0	STY2989|0	AL463_RS13020|0	A464_RS13945|1	SBG_RS12835|1	SEN_RS14115|0	RKS2978_RS13360|0	N898_RS00495|1	RKS2986_RS13015|0	RKS3013_RS12295|0	RKS3027_RS11855|0	N643_RS12130|1	RKS3057_RS12485|0	SPC_RS14520|0	SARI_RS00490|1	SPAB_RS14525|0	LFZ92_RS05405|0
26CG1570	SEI61121_RS35485|0	UQ48_RS05015|1	UQ49_RS05015|1	UQ50_RS05010|1	STM14_RS01305|1	AJH72_RS07485|1	SG_RS00740|1	SEEP9120_RS04905|1	SPA_RS00750|0	SEHO0A_RS07660|0	STY0166|1	AL463_RS03535|1	A464_RS00670|0	SBG_RS00675|0	SEN_RS00750|1	RKS2978_RS02815|0	N898_RS13610|0	RKS2986_RS03010|1	RKS3013_RS02635|1	RKS3027_RS02735|0	N643_RS00660|0	RKS3057_RS02670|0	SPC_RS00735|1	SARI_RS13325|0	SPAB_RS00725|1	LFZ92_RS18955|1
26CG1573	SEI61121_RS26345|1	UQ48_RS15920|1	UQ49_RS15920|1	UQ50_RS15890|1	STM14_RS12600|1	AJH72_RS06190|1	SG_RS11595|1	SEEP9120_RS07120|1	SPA_RS02935|1	SEHO0A_RS17600|1	STY2507|1	AL463_RS16030|1	A464_RS11520|1	SBG_RS10640|1	SEN_RS11755|1	RKS2978_RS15865|1	N898_RS02815|1	RKS2986_RS15410|1	RKS3013_RS14680|1	RKS3027_RS14470|1	N643_RS10075|1	RKS3057_RS15045|1	SPC_RS07175|1	SARI_RS02910|1	SPAB_RS02945|1	LFZ92_RS07795|1
26CG1575	SEI61121_RS35415|1	UQ48_RS05085|1	UQ49_RS05085|1	UQ50_RS05080|1	STM14_RS01375|1	AJH72_RS07580|1	SG_RS00810|1	SEEP9120_RS04975|1	SPA_RS00820|1	SEHO0A_RS07735|1	STY0181|1	AL463_RS03465|1	A464_RS00765|1	SBG_RS00765|1	SEN_RS00820|1	RKS2978_RS02740|1	N898_RS13515|1	RKS2986_RS02910|1	RKS3013_RS02530|1	RKS3027_RS02640|1	N643_RS00750|1	RKS3057_RS02595|1	SPC_RS00805|1	SARI_RS13255|1	SPAB_RS00795|1	LFZ92_RS18845|0
26CG1576	SEI61121_RS36315|0	UQ48_RS02215|0	UQ49_RS02215|0	UQ50_RS02210|0	STM14_RS22205|0	AJH72_RS20030|0	SG_RS20585|0	SEEP9120_RS02355|0	SPA_RS20480|0	SEHO0A_RS25815|0	STY4424|0	AL463_RS06150|0	A464_RS20435|0	SBG_RS19235|0	SEN_RS20815|0	RKS2978_RS05675|0	N898_RS16080|0	RKS2986_RS05715|0	RKS3013_RS05580|0	RKS3027_RS05360|0	N643_RS18475|0	RKS3057_RS05350|0	SPC_RS21375|0	SARI_RS16130|0	SPAB_RS21215|1	LFZ92_RS21630|0
26CG1599	SEI61121_RS37265|1	UQ48_RS02075|1	UQ49_RS02075|1	UQ50_RS02070|1	STM14_RS21935|1	AJH72_RS21150|1	SG_RS17325|1	SEEP9120_RS20905|1	SPA_RS20325|1	SEHO0A_RS25680|1	STY3709|1	AL463_RS06420|1	A464_RS20290|1	SBG_RS19090|1	SEN_RS20640|1	RKS2978_RS05835|1	N898_RS16215|1	RKS2986_RS06020|1	RKS3013_RS05720|1	RKS3027_RS05505|1	N643_RS18330|1	RKS3057_RS05635|1	SPC_RS19920|1	SARI_RS16265|1	SPAB_RS21035|1	LFZ92_RS21880|1
26CG1605	SEI61121_RS26660|1	UQ48_RS16240|1	UQ49_RS16240|1	UQ50_RS16210|1	STM14_RS12950|1	AJH72_RS05865|1	SG_RS11950|1	SEEP9120_RS06765|1	SPA_RS02585|1	SEHO0A_RS17910|1	STY2577|1	AL463_RS15680|1	A464_RS11840|1	SBG_RS10960|1	SEN_RS12110|1	RKS2978_RS15525|1	N898_RS02500|1	RKS2986_RS15095|1	RKS3013_RS14355|1	RKS3027_RS14150|1	N643_RS10395|1	RKS3057_RS14725|1	SPC_RS06820|1	SARI_RS02600|1	SPAB_RS02595|1	LFZ92_RS07465|1
26CG1617	SEI61121_RS35140|1	UQ48_RS05320|1	UQ49_RS05320|1	UQ50_RS05315|1	STM14_RS01665|1	AJH72_RS07815|1	SG_RS01105|1	SEEP9120_RS05270|1	SPA_RS01120|1	SEHO0A_RS07955|1	STY0239|1	AL463_RS03175|1	A464_RS01040|1	SBG_RS01035|1	SEN_RS01120|1	RKS2978_RS02495|1	N898_RS13285|1	RKS2986_RS02625|1	RKS3013_RS02280|1	RKS3027_RS02395|1	N643_RS01020|1	RKS3057_RS02290|1	SPC_RS01100|1	SARI_RS13025|1	SPAB_RS01120|1	LFZ92_RS18555|1
26CG1618	SEI61121_RS39825|1	UQ48_RS08330|1	UQ49_RS08330|1	UQ50_RS08320|1	STM14_RS04975|1	AJH72_RS11800|1	SG_RS04295|1	SEEP9120_RS14305|1	SPA_RS09515|1	SEHO0A_RS10705|1	STY0900|1	AL463_RS23335|1	A464_RS04025|0	SBG_RS03905|0	SEN_RS04205|1	RKS2978_RS24600|1	N898_RS09915|1	RKS2986_RS23140|0	RKS3013_RS21570|1	RKS3027_RS21985|1	N643_RS03765|0	RKS3057_RS22980|1	SPC_RS04290|1	SARI_RS09635|1	SPAB_RS10680|1	LFZ92_RS15035|0
26CG1623	SEI61121_RS26155|1	UQ48_RS07165|1	UQ49_RS07165|1	UQ50_RS07155|1	STM14_RS03685|1	AJH72_RS15955|0	SG_RS03090|1	SEEP9120_RS15490|1	SPA_RS10660|1	SEHO0A_RS09565|1	STY0664|1	AL463_RS01160|1	A464_RS02835|1	SBG_RS02715|1	SEN_RS02990|1	RKS2978_RS00580|1	N898_RS11090|1	RKS2986_RS00635|1	RKS3013_RS00505|1	RKS3027_RS00580|0	N643_RS02600|1	RKS3057_RS00580|1	SPC_RS03095|1	SARI_RS10825|1	SPAB_RS11990|1	LFZ92_RS16485|1
26CG1643	SEI61121_RS25975|1	UQ48_RS06955|1	UQ49_RS06955|1	UQ50_RS06945|1	STM14_RS03450|1	AJH72_RS15725|1	SG_RS02890|1	SEEP9120_RS15690|1	SPA_RS10860|1	SEHO0A_RS09350|1	STY0618|1	AL463_RS01395|1	A464_RS02595|1	SBG_RS02475|1	SEN_RS02790|1	RKS2978_RS00800|1	N898_RS11305|1	RKS2986_RS00880|1	RKS3013_RS00730|1	RKS3027_RS00815|1	N643_RS02360|1	RKS3057_RS00815|1	SPC_RS02895|1	SARI_RS11060|1	SPAB_RS12190|1	LFZ92_RS16950|1
26CG1658	SEI61121_RS39785|1	UQ48_RS08290|0	UQ49_RS08290|0	UQ50_RS08280|0	STM14_RS04895|0	AJH72_RS11705|0	SG_RS04210|0	SEEP9120_RS14390|0	SPA_RS09555|0	SEHO0A_RS10620|0	STY0891|0	AL463_RS23415|0	A464_RS03985|0	SBG_RS03865|0	SEN_RS04120|0	RKS2978_RS24645|0	N898_RS09955|0	RKS2986_RS23185|0	RKS3013_RS21665|0	RKS3027_RS22075|0	N643_RS03725|0	RKS3057_RS23025|1	SPC_RS04205|0	SARI_RS09675|0	SPAB_RS10760|0	LFZ92_RS15075|0
26CG1673	SEI61121_RS28420|1	UQ48_RS08610|1	UQ49_RS08610|1	UQ50_RS08600|1	STM14_RS05255|1	AJH72_RS12125|1	SG_RS04575|1	SEEP9120_RS14025|1	SPA_RS09225|1	SEHO0A_RS10990|1	STY0959|1	AL463_RS22790|1	A464_RS04305|1	SBG_RS04275|1	SEN_RS04485|1	RKS2978_RS24335|1	N898_RS09635|1	RKS2986_RS22570|1	RKS3013_RS21255|1	RKS3027_RS21535|1	N643_RS04055|1	RKS3057_RS22535|1	SPC_RS04750|1	SARI_RS09345|1	SPAB_RS10400|1	LFZ92_RS14670|1
26CG1675	SEI61121_RS32300|0	UQ48_RS15090|1	UQ49_RS15090|1	UQ50_RS15060|1	STM14_RS11725|0	AJH72_RS01715|0	SG_RS10780|0	SEEP9120_RS07945|0	SPA_RS03800|0	SEHO0A_RS16605|0	STY2316|0	AL463_RS16900|0	A464_RS10770|0	SBG_RS09895|0	SEN_RS10940|0	RKS2978_RS16760|1	N898_RS03650|1	RKS2986_RS16290|0	RKS3013_RS15480|0	RKS3027_RS15325|0	N643_RS09320|0	RKS3057_RS15860|0	SPC_RS08080|0	SARI_RS03735|0	SPAB_RS03825|0	LFZ92_RS08635|0
26CG1708	SEI61121_RS34515|1	UQ48_RS11985|1	UQ49_RS11985|1	UQ50_RS11970|1	STM14_RS08690|1	AJH72_RS13675|1	SG_RS07910|1	SEEP9120_RS10865|1	SPA_RS06540|1	SEHO0A_RS13645|1	STY1496|1	AL463_RS19665|1	A464_RS07720|1	SBG_RS07180|1	SEN_RS07730|1	RKS2978_RS20310|1	N898_RS06825|1	RKS2986_RS19405|1	RKS3013_RS18300|1	RKS3027_RS18495|1	N643_RS06670|1	RKS3057_RS19400|1	SPC_RS10825|1	SARI_RS06520|1	SPAB_RS07025|1	LFZ92_RS11995|1
26CG1729	SEI61121_RS30875|1	UQ48_RS21755|0	UQ49_RS21755|0	UQ50_RS21720|1	STM14_RS18825|0	AJH72_RS04010|1	SG_RS19650|0	SEEP9120_RS01410|0	SPA_RS17260|0	SEHO0A_RS22890|1	STY4257|0	AL463_RS09535|0	A464_RS17495|0	SBG_RS16350|0	SEN_RS17565|0	RKS2978_RS08810|1	N898_RS18940|0	RKS2986_RS09205|0	RKS3013_RS08820|1	RKS3027_RS08520|1	N643_RS15580|0	RKS3057_RS08725|1	SPC_RS18000|0	SARI_RS19085|0	SPAB_RS17960|1	LFZ92_RS01550|0
26CG1731	SEI61121_RS36370|1	UQ48_RS02180|1	UQ49_RS02180|1	UQ50_RS02175|1	STM14_RS22175|1	AJH72_RS19995|1	SG_RS20555|1	SEEP9120_RS02325|1	SPA_RS20450|1	SEHO0A_RS25780|1	STY4418|1	AL463_RS06180|1	A464_RS20400|1	SBG_RS19200|1	SEN_RS20785|1	RKS2978_RS05715|1	N898_RS16120|1	RKS2986_RS05750|1	RKS3013_RS05620|1	RKS3027_RS05400|1	N643_RS18440|1	RKS3057_RS05410|1	SPC_RS21345|1	SARI_RS16170|1	SPAB_RS21185|1	LFZ92_RS21665|1
26CG1743	SEI61121_RS36840|1	UQ48_RS17640|1	UQ49_RS17640|1	UQ50_RS17610|1	STM14_RS14665|1	AJH72_RS19800|1	SG_RS13380|1	SEEP9120_RS17415|1	SPA_RS12880|1	SEHO0A_RS19235|1	STY2871|1	AL463_RS13970|1	A464_RS13460|1	SBG_RS12355|1	SEN_RS13555|1	RKS2978_RS14040|1	N898_RS01035|0	RKS2986_RS13655|1	RKS3013_RS12840|1	RKS3027_RS12500|1	N643_RS11650|1	RKS3057_RS13150|1	SPC_RS13950|1	SARI_RS01110|0	SPAB_RS13885|1	LFZ92_RS05990|1
26CG1769	SEI61121_RS27985|1	UQ48_RS20720|1	UQ49_RS20720|1	UQ50_RS20685|1	STM14_RS17715|1	AJH72_RS10600|1	SG_RS16225|1	SEEP9120_RS20550|1	SPA_RS16220|1	SEHO0A_RS21945|1	STY3511|1	AL463_RS10655|1	A464_RS16450|1	SBG_RS15335|1	SEN_RS16460|1	RKS2978_RS09885|1	N898_RS19960|1	RKS2986_RS10355|1	RKS3013_RS09840|1	RKS3027_RS09530|1	N643_RS14555|1	RKS3057_RS09785|1	SPC_RS16895|1	SARI_RS20100|1	SPAB_RS16885|1	LFZ92_RS02720|1
26CG1790	SEI61121_RS35965|1	UQ48_RS17925|1	UQ49_RS17925|1	UQ50_RS17890|1	STM14_RS15060|1	AJH72_RS19575|1	SG_RS13625|1	SEEP9120_RS17885|1	SPA_RS13540|1	SEHO0A_RS19440|1	STY2930|1	AL463_RS13340|1	A464_RS13635|0	SBG_RS12525|0	SEN_RS13800|1	RKS2978_RS13680|1	N898_RS00800|1	RKS2986_RS13340|1	RKS3013_RS12615|1	RKS3027_RS12175|1	N643_RS11820|0	RKS3057_RS12805|1	SPC_RS14205|1	SARI_RS00790|1	SPAB_RS14205|1	LFZ92_RS05740|1
26CG1815	SEI61121_RS23570|0	UQ48_RS04455|1	UQ49_RS04455|1	UQ50_RS04450|1	STM14_RS00650|0	AJH72_RS06935|0	SG_RS00085|0	SEEP9120_RS04245|0	SPA_RS00085|0	SEHO0A_RS07125|0	STY0017|0	AL463_RS04185|0	A464_RS00090|0	SBG_RS00095|0	SEN_RS00085|0	RKS2978_RS03425|1	N898_RS14180|0	RKS2986_RS03630|0	RKS3013_RS03215|0	RKS3027_RS03315|0	N643_RS00085|0	RKS3057_RS03330|0	SPC_RS00085|0	SARI_RS13915|0	SPAB_RS00090|0	LFZ92_RS19560|0
26CG1835	SEI61121_RS41915|1	UQ48_RS19990|0	UQ49_RS19990|0	UQ50_RS19950|0	STM14_RS17005|0	AJH72_RS09870|0	SG_RS15515|0	SEEP9120_RS19840|0	SPA_RS15505|0	SEHO0A_RS21280|0	STY3364|0	AL463_RS11390|0	A464_RS15475|0	SBG_RS14365|0	SEN_RS15750|0	RKS2978_RS10660|0	N898_RS20685|1	RKS2986_RS11145|0	RKS3013_RS10545|0	RKS3027_RS10235|0	N643_RS13795|0	RKS3057_RS10600|1	SPC_RS16185|0	SARI_RS20795|1	SPAB_RS16150|0	LFZ92_RS03580|0
26CG1838	SEI61121_RS39515|1	UQ48_RS07995|1	UQ49_RS07995|1	UQ50_RS07985|1	STM14_RS04585|1	AJH72_RS11420|1	SG_RS03905|1	SEEP9120_RS14680|1	SPA_RS09840|1	SEHO0A_RS10340|1	STY0825|1	AL463_RS23715|1	A464_RS03700|1	SBG_RS03580|1	SEN_RS03820|1	RKS2978_RS24955|1	N898_RS10230|1	RKS2986_RS23505|1	RKS3013_RS21965|1	RKS3027_RS22395|1	N643_RS03435|1	RKS3057_RS23340|1	SPC_RS03915|1	SARI_RS09965|1	SPAB_RS11080|1	LFZ92_RS15380|1
26CG1857	SEI61121_RS36175|0	UQ48_RS02340|0	UQ49_RS02340|0	UQ50_RS02335|0	STM14_RS22325|0	AJH72_RS20155|1	SG_RS20705|0	SEEP9120_RS02475|0	SPA_RS20600|0	SEHO0A_RS25930|0	STY4448|0	AL463_RS06030|0	A464_RS20560|0	SBG_RS19360|0	SEN_RS20935|0	RKS2978_RS05555|0	N898_RS15955|1	RKS2986_RS05595|0	RKS3013_RS05435|1	RKS3027_RS05230|0	N643_RS18600|0	RKS3057_RS05225|0	SPC_RS21495|0	SARI_RS16010|1	SPAB_RS21335|0	LFZ92_RS21510|0
26CG1860	SEI61121_RS38090|1	UQ48_RS09630|1	UQ49_RS09630|1	UQ50_RS09615|1	STM14_RS06220|1	AJH72_RS15090|1	SG_RS10010|1	SEEP9120_RS08710|1	SPA_RS08555|1	SEHO0A_RS11625|1	STY1181|1	AL463_RS21820|1	A464_RS05295|1	SBG_RS05130|1	SEN_RS09895|1	RKS2978_RS22750|1	N898_RS08910|1	RKS2986_RS21900|1	RKS3013_RS20510|1	RKS3027_RS20765|1	N643_RS04650|1	RKS3057_RS21495|1	SPC_RS12975|1	SARI_RS08635|1	SPAB_RS09735|1	LFZ92_RS14000|1
26CG1866	SEI61121_RS26555|1	UQ48_RS16130|1	UQ49_RS16130|1	UQ50_RS16100|1	STM14_RS12840|1	AJH72_RS05980|1	SG_RS11835|1	SEEP9120_RS06875|1	SPA_RS02700|1	SEHO0A_RS17805|1	STY2556|1	AL463_RS15790|1	A464_RS11730|1	SBG_RS10850|1	SEN_RS11995|1	RKS2978_RS15640|1	N898_RS02610|1	RKS2986_RS15195|1	RKS3013_RS14465|1	RKS3027_RS14250|1	N643_RS10285|1	RKS3057_RS14835|1	SPC_RS06935|1	SARI_RS02710|1	SPAB_RS02705|1	LFZ92_RS07580|1
26CG1876	SEI61121_RS23880|0	UQ48_RS04170|0	UQ49_RS04170|1	UQ50_RS04165|0	STM14_RS23830|0	AJH72_RS06610|0	SG_RS22160|0	SEEP9120_RS03920|1	SPA_RS22100|1	SEHO0A_RS27400|0	STY4901|0	AL463_RS04530|0	A464_RS22275|0	SBG_RS20765|0	SEN_RS22415|1	RKS2978_RS03705|0	N898_RS14455|1	RKS2986_RS03985|1	RKS3013_RS03540|0	RKS3027_RS03650|0	N643_RS20335|0	RKS3057_RS03675|0	SPC_RS23350|0	SARI_RS14190|1	SPAB_RS23355|1	LFZ92_RS19895|0
26CG1878	SEI61121_RS26330|1	UQ48_RS15905|1	UQ49_RS15905|1	UQ50_RS15875|1	STM14_RS12570|1	AJH72_RS06205|1	SG_RS11565|1	SEEP9120_RS07155|1	SPA_RS02965|1	SEHO0A_RS17585|1	STY2499|1	AL463_RS16060|1	A464_RS11505|1	SBG_RS10625|1	SEN_RS11725|1	RKS2978_RS15880|1	N898_RS02830|1	RKS2986_RS15425|1	RKS3013_RS14695|1	RKS3027_RS14485|1	N643_RS10060|1	RKS3057_RS15065|1	SPC_RS07210|1	SARI_RS02925|1	SPAB_RS02975|1	LFZ92_RS07810|1
26CG1879	SEI61121_RS27020|0	UQ48_RS01330|1	UQ49_RS01330|1	UQ50_RS01325|1	STM14_RS21020|0	AJH72_RS20770|0	SG_RS17300|0	SEEP9120_RS22315|0	SPA_RS19430|0	SEHO0A_RS24805|0	STY3887|0	AL463_RS07335|0	A464_RS19515|0	SBG_RS18355|0	SEN_RS19700|0	RKS2978_RS06595|1	N898_RS17055|1	RKS2986_RS06900|1	RKS3013_RS06645|0	RKS3027_RS06435|0	N643_RS17580|0	RKS3057_RS06545|0	SPC_RS20410|0	SARI_RS17105|1	SPAB_RS20140|0	LFZ92_RS22730|1
26CG1884	SEI61121_RS38235|1	UQ48_RS09780|1	UQ49_RS09780|1	UQ50_RS09765|1	STM14_RS06370|1	AJH72_RS15250|1	SG_RS09860|1	SEEP9120_RS08860|1	SPA_RS08405|1	SEHO0A_RS11770|1	STY1213|1	AL463_RS21670|1	A464_RS05445|1	SBG_RS05280|1	SEN_RS09745|1	RKS2978_RS22585|1	N898_RS08755|0	RKS2986_RS21740|1	RKS3013_RS20345|1	RKS3027_RS20610|1	N643_RS04800|1	RKS3057_RS21345|1	SPC_RS12825|1	SARI_RS08490|0	SPAB_RS09585|1	LFZ92_RS13845|1
26CG1898	SEI61121_RS28230|1	UQ48_RS20465|1	UQ49_RS20465|1	UQ50_RS20430|1	STM14_RS17450|1	AJH72_RS10340|1	SG_RS15965|1	SEEP9120_RS20290|1	SPA_RS15965|1	SEHO0A_RS21715|1	STY3462|1	AL463_RS10915|1	A464_RS16170|1	SBG_RS15065|1	SEN_RS16200|1	RKS2978_RS10140|1	N898_RS20210|1	RKS2986_RS10610|1	RKS3013_RS10085|1	RKS3027_RS09775|1	N643_RS14290|1	RKS3057_RS10030|1	SPC_RS16640|1	SARI_RS20350|1	SPAB_RS16625|1	LFZ92_RS02980|1
26CG1908	SEI61121_RS43945|1	UQ48_RS05530|1	UQ49_RS05530|1	UQ50_RS05525|1	STM14_RS01885|1	AJH72_RS20720|1	SG_RS01325|1	SEEP9120_RS17250|1	SPA_RS12715|1	SEHO0A_RS08295|1	STY0281|1	AL463_RS02955|1	A464_RS01250|1	SBG_RS01245|1	SEN_RS01340|1	RKS2978_RS02280|1	N898_RS12850|1	RKS2986_RS02425|1	RKS3013_RS01900|1	RKS3027_RS02015|1	N643_RS01230|1	RKS3057_RS02070|1	SPC_RS01320|1	SARI_RS12815|1	SPAB_RS13715|1	LFZ92_RS18335|1
26CG1913	SEI61121_RS30585|0	UQ48_RS21475|0	UQ49_RS21475|0	UQ50_RS21440|0	STM14_RS18480|0	AJH72_RS04295|0	SG_RS19995|0	SEEP9120_RS01755|0	SPA_RS16975|0	SEHO0A_RS22630|0	STY4313|0	AL463_RS09885|0	A464_RS17170|0	SBG_RS16045|0	SEN_RS17220|0	RKS2978_RS09095|0	N898_RS19195|1	RKS2986_RS09540|0	RKS3013_RS09095|0	RKS3027_RS08790|0	N643_RS15275|0	RKS3057_RS09060|0	SPC_RS17660|0	SARI_RS19340|1	SPAB_RS17645|0	LFZ92_RS01890|0
26CG1924	SEI61121_RS26200|0	UQ48_RS07210|0	UQ49_RS07210|0	UQ50_RS07200|0	STM14_RS03730|0	AJH72_RS16005|0	SG_RS03135|0	SEEP9120_RS15445|0	SPA_RS10615|1	SEHO0A_RS09610|0	STY0674|0	AL463_RS01115|0	A464_RS02880|0	SBG_RS02760|0	SEN_RS03035|0	RKS2978_RS00530|0	N898_RS11045|0	RKS2986_RS00585|0	RKS3013_RS00455|0	RKS3027_RS00535|0	N643_RS02645|0	RKS3057_RS00535|0	SPC_RS03140|0	SARI_RS10780|0	SPAB_RS11945|0	LFZ92_RS16430|0
26CG1931	SEI61121_RS24890|1	UQ48_RS01770|0	UQ49_RS01770|1	UQ50_RS01765|0	STM14_RS21565|1	AJH72_RS19115|1	SG_RS16745|0	SEEP9120_RS21755|0	SPA_RS19975|1	SEHO0A_RS25385|0	STY3769|0	AL463_RS06790|1	A464_RS19950|0	SBG_RS18780|1	SEN_RS20250|1	RKS2978_RS06145|1	N898_RS16555|0	RKS2986_RS06395|0	RKS3013_RS06070|0	RKS3027_RS05845|0	N643_RS18020|0	RKS3057_RS06015|1	SPC_RS20955|1	SARI_RS16615|1	SPAB_RS20670|0	LFZ92_RS22260|0
26CG1932	SEI61121_RS40905|1	UQ48_RS07445|1	UQ49_RS07445|1	UQ50_RS07435|1	STM14_RS04015|1	AJH72_RS16235|1	SG_RS03415|1	SEEP9120_RS15165|1	SPA_RS10365|1	SEHO0A_RS09825|1	STY0719|1	AL463_RS00830|1	A464_RS03105|1	SBG_RS02985|1	SEN_RS03320|1	RKS2978_RS00285|1	N898_RS10820|1	RKS2986_RS00295|1	RKS3013_RS00225|1	RKS3027_RS00305|1	N643_RS02865|1	RKS3057_RS00250|1	SPC_RS03425|1	SARI_RS10555|1	SPAB_RS11655|1	LFZ92_RS16070|1
26CG1947	SEI61121_RS41970|1	UQ48_RS19940|1	UQ49_RS19940|1	UQ50_RS19900|1	STM14_RS16955|1	AJH72_RS09820|1	SG_RS15465|1	SEEP9120_RS19790|1	SPA_RS15455|1	SEHO0A_RS21230|1	STY3353|1	AL463_RS11440|1	A464_RS15425|1	SBG_RS14315|1	SEN_RS15700|1	RKS2978_RS10710|1	N898_RS20735|1	RKS2986_RS11195|1	RKS3013_RS10595|1	RKS3027_RS10285|1	N643_RS13745|1	RKS3057_RS10660|1	SPC_RS16135|1	SARI_RS20845|1	SPAB_RS16100|1	LFZ92_RS03635|1
26CG2003	SEI61121_RS23230|1	UQ48_RS04730|1	UQ49_RS04730|1	UQ50_RS04725|1	STM14_RS01025|1	AJH72_RS07185|1	SG_RS00450|1	SEEP9120_RS04615|1	SPA_RS00450|1	SEHO0A_RS07370|1	STY0104|1	AL463_RS03815|1	A464_RS00385|1	SBG_RS00390|1	SEN_RS00460|1	RKS2978_RS03125|1	N898_RS13895|1	RKS2986_RS03310|1	RKS3013_RS02950|1	RKS3027_RS03060|1	N643_RS00375|1	RKS3057_RS02950|1	SPC_RS00445|1	SARI_RS13620|1	SPAB_RS00445|1	LFZ92_RS19260|1
26CG2007	SEI61121_RS31045|1	UQ48_RS21915|1	UQ49_RS21915|1	UQ50_RS21880|1	STM14_RS19000|1	AJH72_RS03850|1	SG_RS19475|1	SEEP9120_RS01235|1	SPA_RS17465|1	SEHO0A_RS23045|1	STY4214|1	AL463_RS09360|1	A464_RS17675|1	SBG_RS16530|1	SEN_RS17740|1	RKS2978_RS08635|1	N898_RS18790|1	RKS2986_RS09015|1	RKS3013_RS08645|1	RKS3027_RS08355|1	N643_RS15760|1	RKS3057_RS08535|1	SPC_RS18180|1	SARI_RS18940|1	SPAB_RS18135|1	LFZ92_RS01375|1
26CG2010	SEI61121_RS41935|1	UQ48_RS19970|1	UQ49_RS19970|1	UQ50_RS19930|1	STM14_RS16985|1	AJH72_RS09850|1	SG_RS15495|1	SEEP9120_RS19820|1	SPA_RS15485|1	SEHO0A_RS21260|1	STY3360|1	AL463_RS11410|1	A464_RS15455|1	SBG_RS14345|1	SEN_RS15730|1	RKS2978_RS10680|1	N898_RS20705|1	RKS2986_RS11165|1	RKS3013_RS10565|1	RKS3027_RS10255|1	N643_RS13775|1	RKS3057_RS10620|1	SPC_RS16165|1	SARI_RS20815|1	SPAB_RS16130|1	LFZ92_RS03600|1
26CG2011	SEI61121_RS27885|1	UQ48_RS20815|1	UQ49_RS20815|1	UQ50_RS20780|1	STM14_RS17860|1	AJH72_RS10700|1	SG_RS16370|1	SEEP9120_RS20695|1	SPA_RS16360|1	SEHO0A_RS22035|1	STY3540|1	AL463_RS10510|1	A464_RS16540|1	SBG_RS15425|1	SEN_RS16605|1	RKS2978_RS09770|1	N898_RS19865|1	RKS2986_RS10225|1	RKS3013_RS09735|1	RKS3027_RS09435|1	N643_RS14650|1	RKS3057_RS09685|1	SPC_RS17040|1	SARI_RS20005|1	SPAB_RS17025|1	LFZ92_RS02585|1
26CG2016	SEI61121_RS33330|0	UQ48_RS18250|0	UQ49_RS18250|0	UQ50_RS18215|0	STM14_RS15400|0	AJH72_RS18620|0	SG_RS13960|0	SEEP9120_RS18220|0	SPA_RS13875|0	SEHO0A_RS19745|0	STY2993|1	AL463_RS13000|0	A464_RS13965|0	SBG_RS12855|0	SEN_RS14135|0	RKS2978_RS13340|0	N898_RS00475|0	RKS2986_RS12995|0	RKS3013_RS12275|0	RKS3027_RS11830|0	N643_RS12150|0	RKS3057_RS12465|0	SPC_RS14540|0	SARI_RS00470|0	SPAB_RS14545|0	LFZ92_RS05385|0
26CG2047	SEI61121_RS26635|1	UQ48_RS16215|1	UQ49_RS16215|1	UQ50_RS16185|1	STM14_RS12925|1	AJH72_RS05890|1	SG_RS11925|1	SEEP9120_RS06790|1	SPA_RS02610|1	SEHO0A_RS17890|1	STY2573|1	AL463_RS15705|1	A464_RS11815|1	SBG_RS10935|1	SEN_RS12085|1	RKS2978_RS15545|1	N898_RS02525|1	RKS2986_RS15115|1	RKS3013_RS14375|1	RKS3027_RS14170|1	N643_RS10370|1	RKS3057_RS14745|1	SPC_RS06845|1	SARI_RS02625|1	SPAB_RS02620|1	LFZ92_RS07490|1
26CG2048	SEI61121_RS39740|1	UQ48_RS08240|1	UQ49_RS08240|1	UQ50_RS08230|1	STM14_RS04845|1	AJH72_RS11655|1	SG_RS04160|1	SEEP9120_RS14440|1	SPA_RS09605|1	SEHO0A_RS10570|1	STY0881|1	AL463_RS23465|1	A464_RS03940|1	SBG_RS03820|1	SEN_RS04070|1	RKS2978_RS24690|1	N898_RS10000|1	RKS2986_RS23245|1	RKS3013_RS21725|1	RKS3027_RS22135|1	N643_RS03675|1	RKS3057_RS23070|1	SPC_RS04155|1	SARI_RS09720|1	SPAB_RS10810|1	LFZ92_RS15120|1
26CG2049	SEI61121_RS24505|1	UQ48_RS03185|1	UQ49_RS03185|1	UQ50_RS03180|1	STM14_RS23085|1	AJH72_RS08710|1	SG_RS21470|1	SEEP9120_RS03235|1	SPA_RS21380|0	SEHO0A_RS26705|0	STY4759|0	AL463_RS05275|1	A464_RS21370|0	SBG_RS20150|0	SEN_RS21705|1	RKS2978_RS04755|1	N898_RS15015|1	RKS2986_RS04755|0	RKS3013_RS04655|1	RKS3027_RS04405|1	N643_RS19425|0	RKS3057_RS04280|1	SPC_RS22695|1	SARI_RS15080|1	SPAB_RS22625|1	LFZ92_RS20650|1
26CG2050	SEI61121_RS28255|0	UQ48_RS20445|0	UQ49_RS20445|0	UQ50_RS20410|0	STM14_RS17420|0	AJH72_RS10320|0	SG_RS15935|0	SEEP9120_RS20260|0	SPA_RS15945|0	SEHO0A_RS21695|0	STY3458|0	AL463_RS10945|0	A464_RS16150|0	SBG_RS15045|0	SEN_RS16170|0	RKS2978_RS10160|0	N898_RS20230|0	RKS2986_RS10630|0	RKS3013_RS10105|0	RKS3027_RS09795|0	N643_RS14270|1	RKS3057_RS10055|0	SPC_RS16610|0	SARI_RS20370|0	SPAB_RS16595|0	LFZ92_RS03005|0
26CG2063	SEI61121_RS37410|1	UQ48_RS16955|1	UQ49_RS16955|1	UQ50_RS16925|1	STM14_RS13675|1	AJH72_RS05065|1	SG_RS12670|1	SEEP9120_RS06030|1	SPA_RS01895|1	SEHO0A_RS18615|1	STY2726|1	AL463_RS14955|1	A464_RS12550|1	SBG_RS11670|1	SEN_RS12845|1	RKS2978_RS14775|1	N898_RS01740|1	RKS2986_RS14350|1	RKS3013_RS13550|1	RKS3027_RS13380|1	N643_RS10980|1	RKS3057_RS13985|1	SPC_RS05785|1	SARI_RS01830|1	SPAB_RS01875|1	LFZ92_RS06720|1
26CG2084	SEI61121_RS37670|1	UQ48_RS17250|1	UQ49_RS17250|1	UQ50_RS17220|1	STM14_RS13945|1	AJH72_RS04770|1	SG_RS12955|1	SEEP9120_RS05750|1	SPA_RS01600|1	SEHO0A_RS18865|1	STY2790|1	AL463_RS14685|1	A464_RS12815|1	SBG_RS11935|1	SEN_RS13130|1	RKS2978_RS14480|1	N898_RS01460|1	RKS2986_RS14060|1	RKS3013_RS13260|1	RKS3027_RS13080|1	N643_RS11245|1	RKS3057_RS13710|1	SPC_RS05485|1	SARI_RS01540|1	SPAB_RS01595|1	LFZ92_RS06415|1
26CG2090	SEI61121_RS26025|0	UQ48_RS07035|0	UQ49_RS07035|0	UQ50_RS07025|0	STM14_RS03535|0	AJH72_RS15820|0	SG_RS02940|0	SEEP9120_RS15640|1	SPA_RS10810|0	SEHO0A_RS09435|0	STY0629|0	AL463_RS01310|0	A464_RS02685|0	SBG_RS02565|0	SEN_RS02840|0	RKS2978_RS00720|0	N898_RS11220|0	RKS2986_RS00790|0	RKS3013_RS00635|0	RKS3027_RS00720|0	N643_RS02450|0	RKS3057_RS00725|0	SPC_RS02945|0	SARI_RS10975|0	SPAB_RS12140|0	LFZ92_RS16620|0
26CG2102	SEI61121_RS38980|1	UQ48_RS10660|1	UQ49_RS10660|1	UQ50_RS10645|1	STM14_RS07500|1	AJH72_RS16605|1	SG_RS09030|1	SEEP9120_RS09705|1	SPA_RS07600|1	SEHO0A_RS12585|1	STY1783|1	AL463_RS20860|1	A464_RS06325|1	SBG_RS06155|1	SEN_RS08900|1	RKS2978_RS21680|1	N898_RS07910|1	RKS2986_RS20530|1	RKS3013_RS19425|1	RKS3027_RS19725|1	N643_RS05665|1	RKS3057_RS20505|1	SPC_RS11970|1	SARI_RS07640|1	SPAB_RS08205|1	LFZ92_RS12835|1
26CG2103	SEI61121_RS39575|0	UQ48_RS08060|0	UQ49_RS08060|0	UQ50_RS08050|0	STM14_RS04650|0	AJH72_RS11480|0	SG_RS03970|0	SEEP9120_RS14615|0	SPA_RS09775|0	SEHO0A_RS10400|0	STY0839|0	AL463_RS23650|0	A464_RS03760|0	SBG_RS03640|0	SEN_RS03885|0	RKS2978_RS24880|0	N898_RS10165|0	RKS2986_RS23435|0	RKS3013_RS21910|0	RKS3027_RS22320|0	N643_RS03495|0	RKS3057_RS23260|0	SPC_RS03980|0	SARI_RS09900|0	SPAB_RS11015|0	LFZ92_RS15315|1
26CG2111	SEI61121_RS31215|0	UQ48_RS22120|0	UQ49_RS22120|0	UQ50_RS22080|0	STM14_RS19160|0	AJH72_RS03705|0	SG_RS19315|0	SEEP9120_RS01075|0	SPA_RS17615|0	SEHO0A_RS23175|0	STY4179|0	AL463_RS09200|0	A464_RS17845|1	SBG_RS16700|1	SEN_RS17900|0	RKS2978_RS08285|0	N898_RS18620|0	RKS2986_RS08810|0	RKS3013_RS08505|0	RKS3027_RS08220|0	N643_RS15930|1	RKS3057_RS08355|0	SPC_RS18360|0	SARI_RS18770|0	SPAB_RS18295|0	LFZ92_RS01175|1
26CG2125	SEI61121_RS31970|1	UQ48_RS00485|1	UQ49_RS00485|1	UQ50_RS00485|1	STM14_RS20095|0	AJH72_RS02870|0	SG_RS18410|0	SEEP9120_RS00165|0	SPA_RS18535|0	SEHO0A_RS23865|0	STY3975|1	AL463_RS08265|0	A464_RS18650|1	SBG_RS17485|1	SEN_RS18805|0	RKS2978_RS07500|1	N898_RS17910|1	RKS2986_RS07800|1	RKS3013_RS07680|0	RKS3027_RS07410|0	N643_RS16715|1	RKS3057_RS07470|1	SPC_RS19295|0	SARI_RS17965|1	SPAB_RS19220|0	LFZ92_RS00145|1
26CG2128	SEI61121_RS27680|1	UQ48_RS17500|0	UQ49_RS17500|0	UQ50_RS17470|0	STM14_RS14520|1	AJH72_RS04490|1	SG_RS13235|1	SEEP9120_RS05470|1	SPA_RS01320|1	SEHO0A_RS19100|1	STY2846|1	AL463_RS14115|1	A464_RS13075|1	SBG_RS12195|1	SEN_RS13410|1	RKS2978_RS14190|1	N898_RS01180|1	RKS2986_RS13805|1	RKS3013_RS12985|1	RKS3027_RS12820|1	N643_RS11495|1	RKS3057_RS13310|1	SPC_RS13805|1	SARI_RS01255|1	SPAB_RS01315|1	LFZ92_RS06140|1
26CG2155	SEI61121_RS39475|1	UQ48_RS07950|1	UQ49_RS07950|1	UQ50_RS07940|1	STM14_RS04545|1	AJH72_RS11375|1	SG_RS03865|1	SEEP9120_RS14720|1	SPA_RS09880|1	SEHO0A_RS10295|1	STY0817|1	AL463_RS23755|1	A464_RS03610|1	SBG_RS03490|1	SEN_RS03780|1	RKS2978_RS25000|1	N898_RS10335|1	RKS2986_RS23570|1	RKS3013_RS22015|1	RKS3027_RS22445|1	N643_RS03360|1	RKS3057_RS23380|1	SPC_RS03875|1	SARI_RS10065|1	SPAB_RS11120|1	LFZ92_RS15460|1
26CG2181	SEI61121_RS36300|1	UQ48_RS02230|1	UQ49_RS02230|1	UQ50_RS02225|1	STM14_RS22220|1	AJH72_RS20045|1	SG_RS20600|1	SEEP9120_RS02370|1	SPA_RS20495|1	SEHO0A_RS25830|1	STY4427|1	AL463_RS06135|1	A464_RS20450|0	SBG_RS19250|0	SEN_RS20830|1	RKS2978_RS05660|1	N898_RS16065|1	RKS2986_RS05700|1	RKS3013_RS05565|1	RKS3027_RS05345|1	N643_RS18490|0	RKS3057_RS05330|1	SPC_RS21390|1	SARI_RS16115|1	SPAB_RS21230|1	LFZ92_RS21615|1
26CG2185	SEI61121_RS33795|1	UQ48_RS12780|1	UQ49_RS12780|1	UQ50_RS12760|1	STM14_RS09425|1	AJH72_RS12830|1	SG_RS07150|1	SEEP9120_RS11555|1	SPA_RS05860|1	SEHO0A_RS14445|1	STY1346|1	AL463_RS18935|1	A464_RS08665|1	SBG_RS08045|1	SEN_RS06880|1	RKS2978_RS19445|1	N898_RS06120|1	RKS2986_RS18525|1	RKS3013_RS17750|1	RKS3027_RS17535|1	N643_RS07530|1	RKS3057_RS18610|1	SPC_RS10090|1	SARI_RS05825|1	SPAB_RS06285|1	LFZ92_RS11135|1
26CG2200	SEI61121_RS37555|0	UQ48_RS17140|0	UQ49_RS17140|0	UQ50_RS17110|0	STM14_RS13830|0	AJH72_RS04890|0	SG_RS12840|0	SEEP9120_RS05865|0	SPA_RS01715|0	SEHO0A_RS18755|0	STY2766|0	AL463_RS14800|0	A464_RS12705|0	SBG_RS11825|0	SEN_RS13015|0	RKS2978_RS14595|0	N898_RS01570|1	RKS2986_RS14180|0	RKS3013_RS13375|0	RKS3027_RS13200|0	N643_RS11135|0	RKS3057_RS13840|0	SPC_RS05600|0	SARI_RS01650|1	SPAB_RS01710|0	LFZ92_RS06535|0
26CG2248	SEI61121_RS38085|1	UQ48_RS09625|1	UQ49_RS09625|1	UQ50_RS09610|1	STM14_RS06215|1	AJH72_RS15085|1	SG_RS10015|1	SEEP9120_RS08705|1	SPA_RS08560|1	SEHO0A_RS11620|1	STY1180|1	AL463_RS21825|1	A464_RS05290|1	SBG_RS05125|1	SEN_RS09900|1	RKS2978_RS22755|1	N898_RS08915|1	RKS2986_RS21905|1	RKS3013_RS20515|1	RKS3027_RS20770|1	N643_RS04645|1	RKS3057_RS21500|1	SPC_RS12980|1	SARI_RS08640|0	SPAB_RS09740|1	LFZ92_RS14005|1
26CG2256	SEI61121_RS26310|1	UQ48_RS15885|1	UQ49_RS15885|1	UQ50_RS15855|1	STM14_RS12550|1	AJH72_RS06225|1	SG_RS11545|1	SEEP9120_RS07180|1	SPA_RS02985|1	SEHO0A_RS17565|1	STY2493|1	AL463_RS16080|1	A464_RS11485|1	SBG_RS10605|1	SEN_RS11705|1	RKS2978_RS15900|1	N898_RS02850|1	RKS2986_RS15450|1	RKS3013_RS14715|1	RKS3027_RS14510|1	N643_RS10040|1	RKS3057_RS15090|1	SPC_RS07230|1	SARI_RS02945|1	SPAB_RS02995|1	LFZ92_RS07835|1
26CG2257	SEI61121_RS42335|0	UQ48_RS13610|0	UQ49_RS13610|0	UQ50_RS13590|0	STM14_RS10100|0	AJH72_RS00385|0	SG_RS06475|0	SEEP9120_RS12225|0	SPA_RS05185|0	SEHO0A_RS15175|0	STY1971|0	AL463_RS18240|0	A464_RS09340|0	SBG_RS08720|1	SEN_RS06200|0	RKS2978_RS18580|0	N898_RS05390|0	RKS2986_RS17830|0	RKS3013_RS16930|0	RKS3027_RS16660|0	N643_RS08215|1	RKS3057_RS17895|0	SPC_RS09410|0	SARI_RS05090|0	SPAB_RS05605|0	LFZ92_RS10405|0
25CG0013	SEI61121_RS41495|1	UQ48_RS11430|1	UQ49_RS11430|1	UQ50_RS11415|1	STM14_RS08320|1	AJH72_RS18340|1	SG_RS08215|1	SEEP9120_RS10525|1	SPA_RS06830|1	SEHO0A_RS13330|1	STY1571|1	AL463_RS20035|1	A464_RS07380|1	SBG_RS06835|1	SEN_RS08075|1	RKS2978_RS20835|1	N898_RS07165|1	RKS2986_RS19760|1	RKS3013_RS18650|1	RKS3027_RS18900|1	N643_RS06330|1	RKS3057_RS19715|1	SPC_RS11140|1	SARI_RS06615|1	SPAB_RS07375|1	-|-
25CG0024	SEI61121_RS34730|0	UQ48_RS11540|0	UQ49_RS11540|0	UQ50_RS11525|0	STM14_RS08425|0	AJH72_RS13925|0	SG_RS08110|0	SEEP9120_RS10630|0	SPA_RS06730|0	SEHO0A_RS13425|0	STY1547|0	AL463_RS19930|0	A464_RS07485|0	SBG_RS06940|0	SEN_RS07970|0	RKS2978_RS20705|0	N898_RS07060|0	RKS2986_RS19650|0	RKS3013_RS18555|0	RKS3027_RS18795|0	N643_RS06435|1	RKS3057_RS19605|0	SPC_RS11035|0	SARI_RS06720|0	SPAB_RS07270|0	-|-
25CG0028	SEI61121_RS41500|0	UQ48_RS11435|0	UQ49_RS11435|0	UQ50_RS11420|0	STM14_RS08325|0	AJH72_RS18345|0	SG_RS08210|1	SEEP9120_RS10530|0	SPA_RS06825|0	SEHO0A_RS13335|0	STY1570|0	AL463_RS20030|0	A464_RS07385|0	SBG_RS06840|0	SEN_RS08070|0	RKS2978_RS20830|0	N898_RS07160|0	RKS2986_RS19755|0	RKS3013_RS18645|0	RKS3027_RS18895|0	N643_RS06335|0	RKS3057_RS19710|0	SPC_RS11135|0	SARI_RS06620|0	SPAB_RS07370|0	-|-
25CG0048	SEI61121_RS38790|1	UQ48_RS10470|1	UQ49_RS10470|1	UQ50_RS10455|1	STM14_RS07310|1	AJH72_RS16400|1	SG_RS09260|1	SEEP9120_RS09475|1	SPA_RS07790|1	SEHO0A_RS12400|1	STY1825|1	AL463_RS21050|1	A464_RS06090|1	SBG_RS05920|1	SEN_RS09130|1	RKS2978_RS21875|1	N898_RS08100|1	RKS2986_RS20775|1	RKS3013_RS19620|1	RKS3027_RS19915|1	N643_RS05430|1	RKS3057_RS20710|1	SPC_RS12205|1	-|-	SPAB_RS08395|1	LFZ92_RS13090|1
25CG0050	SEI61121_RS32655|1	UQ48_RS15435|1	UQ49_RS15435|1	UQ50_RS15405|1	STM14_RS12090|1	AJH72_RS02075|1	SG_RS11140|1	SEEP9120_RS07585|1	SPA_RS03370|1	SEHO0A_RS16925|1	STY2407|1	AL463_RS16535|1	A464_RS11105|1	SBG_RS10220|1	SEN_RS11300|1	RKS2978_RS16395|1	N898_RS03325|1	RKS2986_RS15930|1	RKS3013_RS15135|1	RKS3027_RS14975|1	N643_RS09645|1	RKS3057_RS15490|1	SPC_RS07640|1	-|-	SPAB_RS03460|1	LFZ92_RS08265|1
25CG0063	SEI61121_RS30905|0	UQ48_RS21775|0	UQ49_RS21775|0	UQ50_RS21740|0	STM14_RS18855|1	AJH72_RS03990|0	SG_RS19620|1	SEEP9120_RS01380|1	SPA_RS17285|1	SEHO0A_RS22910|0	STY4252|1	AL463_RS09505|1	A464_RS17520|0	SBG_RS16375|0	SEN_RS17595|1	RKS2978_RS08790|0	N898_RS18920|0	RKS2986_RS09180|0	RKS3013_RS08800|0	RKS3027_RS08500|0	N643_RS15605|0	RKS3057_RS08695|0	-|-	SARI_RS19065|0	SPAB_RS17990|1	LFZ92_RS01525|0
25CG0065	SEI61121_RS26785|1	UQ48_RS16365|1	UQ49_RS16365|1	UQ50_RS16335|1	STM14_RS13075|1	AJH72_RS05730|1	SG_RS12075|0	SEEP9120_RS06640|0	SPA_RS02460|0	SEHO0A_RS18035|0	STY2603|1	AL463_RS15555|1	A464_RS11940|0	SBG_RS11060|0	SEN_RS12235|0	RKS2978_RS15390|1	N898_RS02375|1	RKS2986_RS14960|1	RKS3013_RS14215|1	RKS3027_RS14015|0	N643_RS10495|0	RKS3057_RS14590|1	-|-	SARI_RS02475|1	SPAB_RS02470|1	LFZ92_RS07335|1
25CG0076	SEI61121_RS41365|1	UQ48_RS11300|1	UQ49_RS11300|1	UQ50_RS11285|1	STM14_RS08185|1	AJH72_RS18195|1	SG_RS08340|1	SEEP9120_RS10390|1	SPA_RS06965|1	SEHO0A_RS13200|1	STY1656|1	AL463_RS20170|1	A464_RS07250|1	SBG_RS06705|1	SEN_RS08210|1	RKS2978_RS20990|1	N898_RS07285|1	RKS2986_RS19900|1	RKS3013_RS18790|1	RKS3027_RS19040|1	N643_RS06200|1	RKS3057_RS19865|1	-|-	SARI_RS07010|1	SPAB_RS07510|1	LFZ92_RS12195|1
25CG0126	SEI61121_RS23260|1	UQ48_RS04700|0	UQ49_RS04700|0	UQ50_RS04695|0	STM14_RS00975|0	AJH72_RS07155|0	SG_RS00400|0	SEEP9120_RS04560|0	SPA_RS00400|0	SEHO0A_RS07340|0	STY0089|0	AL463_RS03865|0	A464_RS00330|0	SBG_RS00335|0	SEN_RS00405|0	RKS2978_RS03155|0	N898_RS13925|0	RKS2986_RS03340|0	RKS3013_RS02980|0	RKS3027_RS03090|0	-|-	RKS3057_RS02980|1	SPC_RS00390|0	SARI_RS13650|0	SPAB_RS00395|0	LFZ92_RS19290|0
25CG0129	SEI61121_RS36530|1	UQ48_RS02115|1	UQ49_RS02115|1	UQ50_RS02110|1	STM14_RS21980|1	AJH72_RS19930|0	SG_RS20450|1	SEEP9120_RS02220|1	SPA_RS20365|1	SEHO0A_RS25725|0	STY4402|1	AL463_RS06375|1	A464_RS20330|0	SBG_RS19130|0	SEN_RS20680|1	RKS2978_RS05790|1	N898_RS16175|1	RKS2986_RS05970|1	RKS3013_RS05680|0	RKS3027_RS05465|0	-|-	RKS3057_RS05585|1	SPC_RS21150|1	SARI_RS16225|1	SPAB_RS21080|1	LFZ92_RS21840|1
25CG0132	SEI61121_RS39165|0	UQ48_RS10875|0	UQ49_RS10875|0	UQ50_RS10860|0	STM14_RS07770|0	AJH72_RS16830|1	SG_RS08755|0	SEEP9120_RS09975|0	SPA_RS07380|0	SEHO0A_RS12810|0	STY1738|0	AL463_RS20585|0	A464_RS06890|1	SBG_RS06345|1	SEN_RS08625|0	RKS2978_RS21430|0	N898_RS07705|1	RKS2986_RS20325|0	RKS3013_RS19205|1	RKS3027_RS19450|0	-|-	RKS3057_RS20300|0	SPC_RS11695|0	SARI_RS07435|1	SPAB_RS07930|0	LFZ92_RS12630|0
25CG0140	SEI61121_RS29060|1	UQ48_RS14390|1	UQ49_RS14390|1	UQ50_RS14365|1	STM14_RS10780|1	AJH72_RS01185|1	SG_RS05475|1	SEEP9120_RS13145|1	SPA_RS04480|1	SEHO0A_RS16070|1	STY2182|1	AL463_RS17570|1	A464_RS10250|1	SBG_RS09300|1	SEN_RS05360|1	RKS2978_RS17560|1	N898_RS04755|1	RKS2986_RS17215|1	RKS3013_RS16140|1	RKS3027_RS15925|1	-|-	RKS3057_RS16855|1	SPC_RS08690|1	SARI_RS04460|1	SPAB_RS04875|1	LFZ92_RS09420|1
25CG0147	SEI61121_RS38165|0	UQ48_RS09710|0	UQ49_RS09710|0	UQ50_RS09695|0	STM14_RS06300|0	AJH72_RS15175|0	SG_RS09930|0	SEEP9120_RS08790|0	SPA_RS08475|0	SEHO0A_RS11700|0	STY1198|0	AL463_RS21740|0	A464_RS05375|1	SBG_RS05210|1	SEN_RS09815|0	RKS2978_RS22655|0	N898_RS08830|0	RKS2986_RS21810|0	RKS3013_RS20425|0	RKS3027_RS20680|0	-|-	RKS3057_RS21415|0	SPC_RS12895|0	SARI_RS08560|0	SPAB_RS09655|0	LFZ92_RS13915|0
25CG0157	SEI61121_RS34145|1	UQ48_RS12385|1	UQ49_RS12385|1	UQ50_RS12370|1	STM14_RS09080|1	AJH72_RS13295|1	SG_RS07490|1	SEEP9120_RS11275|1	SPA_RS06225|1	SEHO0A_RS14060|1	STY1427|1	AL463_RS19275|1	A464_RS08150|1	SBG_RS07605|1	SEN_RS07320|1	RKS2978_RS19845|1	N898_RS06540|1	RKS2986_RS18985|1	-|-	RKS3027_RS17995|1	N643_RS07110|1	RKS3057_RS19010|1	SPC_RS10435|1	SARI_RS06225|1	SPAB_RS06635|1	LFZ92_RS11565|1
25CG0181	SEI61121_RS40065|0	UQ48_RS01290|1	UQ49_RS01290|1	UQ50_RS01285|1	STM14_RS20980|0	AJH72_RS10925|0	SG_RS17550|0	SEEP9120_RS21135|0	SPA_RS19390|0	SEHO0A_RS24775|0	STY3575|0	AL463_RS07380|0	A464_RS19475|0	SBG_RS18315|0	SEN_RS19660|0	RKS2978_RS06640|1	-|-	RKS2986_RS06935|0	RKS3013_RS06680|0	RKS3027_RS06475|0	N643_RS17540|0	RKS3057_RS06590|0	SPC_RS20375|0	SARI_RS17140|0	SPAB_RS20100|0	LFZ92_RS22770|0
25CG0195	SEI61121_RS35425|1	UQ48_RS05075|0	UQ49_RS05075|0	UQ50_RS05070|0	STM14_RS01365|1	AJH72_RS07565|0	SG_RS00800|1	SEEP9120_RS04965|1	SPA_RS00810|1	SEHO0A_RS07725|1	STY0179|1	AL463_RS03475|1	A464_RS00755|1	SBG_RS00755|1	SEN_RS00810|1	RKS2978_RS02750|0	-|-	RKS2986_RS02920|1	RKS3013_RS02540|0	RKS3027_RS02650|1	N643_RS00740|1	RKS3057_RS02605|1	SPC_RS00795|1	SARI_RS13265|1	SPAB_RS00785|1	LFZ92_RS18855|1
25CG0209	SEI61121_RS25980|1	UQ48_RS06960|1	UQ49_RS06960|1	UQ50_RS06950|1	STM14_RS03455|1	AJH72_RS15735|1	SG_RS02895|1	SEEP9120_RS15685|1	SPA_RS10855|1	SEHO0A_RS09355|1	STY0619|1	AL463_RS01390|1	A464_RS02600|1	-|-	SEN_RS02795|1	RKS2978_RS00795|1	N898_RS11300|1	RKS2986_RS00870|1	RKS3013_RS00720|1	RKS3027_RS00805|1	N643_RS02365|1	RKS3057_RS00805|1	SPC_RS02900|1	SARI_RS11055|1	SPAB_RS12185|1	LFZ92_RS16940|1
25CG0217	SEI61121_RS32395|1	UQ48_RS15185|1	UQ49_RS15185|1	UQ50_RS15155|1	STM14_RS11820|1	AJH72_RS01815|1	SG_RS10875|1	SEEP9120_RS07850|1	SPA_RS03705|1	SEHO0A_RS16700|1	STY2336|1	AL463_RS16805|1	-|-	SBG_RS09990|1	SEN_RS11035|1	RKS2978_RS16655|1	N898_RS03550|1	RKS2986_RS16185|1	RKS3013_RS15375|1	RKS3027_RS15225|1	N643_RS09415|1	RKS3057_RS15750|1	SPC_RS07985|1	SARI_RS03635|1	SPAB_RS03730|1	LFZ92_RS08535|1
25CG0218	SEI61121_RS35315|0	UQ48_RS05185|0	UQ49_RS05185|0	UQ50_RS05180|1	STM14_RS01495|0	AJH72_RS07680|0	SG_RS00935|0	SEEP9120_RS05100|0	SPA_RS00950|0	SEHO0A_RS07825|0	STY0200|0	AL463_RS03345|0	-|-	SBG_RS00850|0	SEN_RS00945|0	RKS2978_RS02640|0	N898_RS13420|0	RKS2986_RS02815|0	RKS3013_RS02425|0	RKS3027_RS02535|0	N643_RS00835|0	RKS3057_RS02480|0	SPC_RS00930|0	SARI_RS13160|1	SPAB_RS00915|0	LFZ92_RS18750|0
25CG0227	SEI61121_RS38970|0	UQ48_RS10650|0	UQ49_RS10650|0	UQ50_RS10635|0	STM14_RS07490|0	AJH72_RS16595|0	SG_RS09040|0	SEEP9120_RS09695|0	SPA_RS07610|1	SEHO0A_RS12575|0	STY1785|1	-|-	A464_RS06315|1	SBG_RS06145|1	SEN_RS08910|0	RKS2978_RS21690|0	N898_RS07920|0	RKS2986_RS20540|0	RKS3013_RS19435|0	RKS3027_RS19735|0	N643_RS05655|1	RKS3057_RS20515|0	SPC_RS11980|0	SARI_RS07650|0	SPAB_RS08215|0	LFZ92_RS12845|0
25CG0237	SEI61121_RS34545|1	UQ48_RS11945|0	UQ49_RS11945|0	UQ50_RS11930|0	STM14_RS08660|0	AJH72_RS13705|0	SG_RS07940|0	SEEP9120_RS10835|0	SPA_RS06580|0	SEHO0A_RS13615|0	-|-	AL463_RS19695|0	A464_RS07675|0	SBG_RS07135|0	SEN_RS07760|0	RKS2978_RS20355|0	N898_RS06855|0	RKS2986_RS19435|0	RKS3013_RS18330|0	RKS3027_RS18525|0	N643_RS06625|0	RKS3057_RS19430|1	SPC_RS10855|0	SARI_RS06550|0	SPAB_RS07055|0	LFZ92_RS12025|0
25CG0243	SEI61121_RS33805|0	UQ48_RS12770|0	UQ49_RS12770|0	UQ50_RS12750|0	STM14_RS09415|1	AJH72_RS12840|0	SG_RS07160|0	SEEP9120_RS11545|1	SPA_RS05870|1	SEHO0A_RS14435|0	-|-	AL463_RS18945|0	A464_RS08655|0	SBG_RS08035|0	SEN_RS06890|0	RKS2978_RS19455|0	N898_RS06130|0	RKS2986_RS18535|0	RKS3013_RS17760|0	RKS3027_RS17545|0	N643_RS07520|0	RKS3057_RS18620|0	SPC_RS10100|0	SARI_RS22545|0	SPAB_RS06295|1	LFZ92_RS11145|0
25CG0248	SEI61121_RS38155|1	UQ48_RS09700|1	UQ49_RS09700|1	UQ50_RS09685|1	STM14_RS06290|1	AJH72_RS15165|1	SG_RS09940|1	SEEP9120_RS08780|1	SPA_RS08485|1	SEHO0A_RS11695|1	-|-	AL463_RS21750|1	A464_RS05365|1	SBG_RS05200|1	SEN_RS09825|1	RKS2978_RS22670|1	N898_RS08840|1	RKS2986_RS21825|1	RKS3013_RS20440|1	RKS3027_RS20695|1	N643_RS04720|1	RKS3057_RS21430|1	SPC_RS12905|1	SARI_RS08565|1	SPAB_RS09665|1	LFZ92_RS13925|1
25CG0256	SEI61121_RS39180|1	UQ48_RS10890|1	UQ49_RS10890|1	UQ50_RS10875|1	STM14_RS07785|1	AJH72_RS16845|1	SG_RS08740|1	SEEP9120_RS09990|1	SPA_RS07365|0	SEHO0A_RS12825|1	-|-	AL463_RS20570|1	A464_RS06905|0	SBG_RS06360|0	SEN_RS08610|1	RKS2978_RS21415|1	N898_RS07690|1	RKS2986_RS20310|1	RKS3013_RS19190|1	RKS3027_RS19435|1	N643_RS05855|0	RKS3057_RS20285|1	SPC_RS11680|1	SARI_RS07420|1	SPAB_RS07915|1	LFZ92_RS12615|1
25CG0259	SEI61121_RS34480|1	UQ48_RS12030|1	UQ49_RS12030|1	UQ50_RS12015|1	STM14_RS08735|1	AJH72_RS13620|1	SG_RS07865|1	SEEP9120_RS10910|1	SPA_RS06495|1	SEHO0A_RS13690|1	-|-	AL463_RS19620|1	A464_RS07765|1	SBG_RS07225|1	SEN_RS07685|1	RKS2978_RS20265|1	N898_RS06775|1	RKS2986_RS19360|1	RKS3013_RS18250|1	RKS3027_RS18455|1	N643_RS06715|1	RKS3057_RS19360|1	SPC_RS10780|1	SARI_RS06470|1	SPAB_RS06980|1	LFZ92_RS11945|1
25CG0285	SEI61121_RS43680|0	UQ48_RS14070|0	UQ49_RS14070|0	UQ50_RS14045|0	STM14_RS10460|0	AJH72_RS00845|0	SG_RS05795|0	SEEP9120_RS12825|0	SPA_RS04795|0	SEHO0A_RS15510|0	-|-	AL463_RS17885|0	A464_RS09935|1	SBG_RS08990|1	SEN_RS05680|0	RKS2978_RS18180|0	N898_RS05105|0	RKS2986_RS17540|0	RKS3013_RS16485|0	RKS3027_RS16260|0	N643_RS08480|1	RKS3057_RS17190|0	SPC_RS09005|0	SARI_RS04810|0	SPAB_RS05195|0	LFZ92_RS09750|0
25CG0293	SEI61121_RS34490|1	UQ48_RS12010|1	UQ49_RS12010|1	UQ50_RS11995|1	STM14_RS08715|1	AJH72_RS13645|1	SG_RS07885|1	SEEP9120_RS10890|1	SPA_RS06515|1	SEHO0A_RS13670|1	-|-	AL463_RS19640|1	A464_RS07745|1	SBG_RS07205|1	SEN_RS07705|1	RKS2978_RS20280|1	N898_RS06800|0	RKS2986_RS19380|1	RKS3013_RS18275|1	RKS3027_RS18470|1	N643_RS06695|0	RKS3057_RS19375|1	SPC_RS10800|1	SARI_RS06495|0	SPAB_RS07000|1	LFZ92_RS11970|1
25CG0300	SEI61121_RS30935|1	UQ48_RS21805|1	UQ49_RS21805|1	UQ50_RS21770|1	STM14_RS18890|1	AJH72_RS03960|1	SG_RS19585|1	SEEP9120_RS01345|1	SPA_RS17325|1	SEHO0A_RS22940|1	-|-	AL463_RS09470|1	A464_RS17550|1	SBG_RS16405|1	SEN_RS17630|1	RKS2978_RS08755|1	N898_RS18890|1	RKS2986_RS09135|1	RKS3013_RS08765|1	RKS3027_RS08470|1	N643_RS15635|1	RKS3057_RS08660|1	SPC_RS18070|1	SARI_RS19035|1	SPAB_RS18025|1	LFZ92_RS01485|1
25CG0317	SEI61121_RS35950|1	UQ48_RS17940|1	UQ49_RS17940|1	UQ50_RS17905|1	STM14_RS15075|1	AJH72_RS19560|1	SG_RS13640|1	SEEP9120_RS17900|1	-|-	SEHO0A_RS19455|1	STY2933|1	AL463_RS13325|1	A464_RS13650|1	SBG_RS12540|1	SEN_RS13815|1	RKS2978_RS13665|1	N898_RS00785|1	RKS2986_RS13325|1	RKS3013_RS12600|1	RKS3027_RS12160|1	N643_RS11835|1	RKS3057_RS12790|1	SPC_RS14220|1	SARI_RS00775|1	SPAB_RS14220|1	LFZ92_RS05725|1
25CG0330	SEI61121_RS26970|1	UQ48_RS16580|1	UQ49_RS16580|1	UQ50_RS16550|1	STM14_RS13270|1	AJH72_RS05445|1	SG_RS12285|1	SEEP9120_RS06425|1	-|-	SEHO0A_RS18225|1	STY2650|1	AL463_RS15360|1	A464_RS12260|1	SBG_RS11385|1	SEN_RS12450|1	RKS2978_RS15160|1	N898_RS02130|1	RKS2986_RS14740|1	RKS3013_RS13920|1	RKS3027_RS13800|1	N643_RS10695|1	RKS3057_RS14395|1	SPC_RS06185|1	SARI_RS02225|1	SPAB_RS02275|1	LFZ92_RS07115|1
25CG0338	SEI61121_RS32100|1	UQ48_RS00610|0	UQ49_RS00610|1	UQ50_RS00605|0	STM14_RS20230|1	AJH72_RS02735|0	SG_RS18275|0	SEEP9120_RS00040|0	-|-	SEHO0A_RS23985|0	STY3947|0	AL463_RS08130|0	A464_RS18785|0	SBG_RS17620|0	SEN_RS18940|1	RKS2978_RS07350|0	N898_RS17765|1	RKS2986_RS07640|1	RKS3013_RS07535|0	RKS3027_RS07270|0	N643_RS16850|0	RKS3057_RS07330|1	SPC_RS19440|0	SARI_RS17815|1	SPAB_RS19360|1	LFZ92_RS00025|1
25CG0356	SEI61121_RS32075|1	UQ48_RS00570|1	UQ49_RS00570|1	UQ50_RS00570|1	STM14_RS20180|0	AJH72_RS02775|1	SG_RS18325|0	-|-	SPA_RS18625|0	SEHO0A_RS23945|1	STY3956|1	AL463_RS08180|0	A464_RS18745|1	SBG_RS17580|1	SEN_RS18890|0	RKS2978_RS07405|1	N898_RS17810|1	RKS2986_RS07695|1	RKS3013_RS07585|1	RKS3027_RS07310|1	N643_RS16810|1	RKS3057_RS07360|1	SPC_RS19390|0	SARI_RS17855|1	SPAB_RS19310|0	LFZ92_RS00050|1
25CG0359	SEI61121_RS40950|1	UQ48_RS07475|1	UQ49_RS07475|1	UQ50_RS07465|1	STM14_RS04045|1	AJH72_RS16265|1	SG_RS03445|1	-|-	SPA_RS10335|1	SEHO0A_RS09855|1	STY0725|1	AL463_RS00800|1	A464_RS03135|1	SBG_RS03015|1	SEN_RS03350|1	RKS2978_RS00245|1	N898_RS10790|1	RKS2986_RS00260|1	RKS3013_RS00190|1	RKS3027_RS00275|1	N643_RS02895|1	RKS3057_RS00200|1	SPC_RS03455|1	SARI_RS10525|1	SPAB_RS11625|1	LFZ92_RS16035|1
25CG0364	SEI61121_RS33365|0	UQ48_RS18285|0	UQ49_RS18285|0	UQ50_RS18250|0	STM14_RS15435|1	AJH72_RS18655|0	SG_RS13995|1	-|-	SPA_RS13910|1	SEHO0A_RS19780|0	STY3002|1	AL463_RS12965|1	A464_RS14000|0	SBG_RS12890|0	SEN_RS14170|1	RKS2978_RS13300|0	N898_RS00440|0	RKS2986_RS12960|0	RKS3013_RS12240|0	RKS3027_RS11795|0	N643_RS12185|0	RKS3057_RS12430|0	SPC_RS14575|1	SARI_RS00435|0	SPAB_RS14580|1	LFZ92_RS05350|1
25CG0376	SEI61121_RS42670|0	UQ48_RS13105|0	UQ49_RS13105|0	UQ50_RS13085|0	STM14_RS09745|0	AJH72_RS09475|0	SG_RS06830|0	-|-	SPA_RS05535|0	SEHO0A_RS14765|0	STY1281|0	AL463_RS18590|0	A464_RS08990|0	SBG_RS08370|0	SEN_RS06555|0	RKS2978_RS19105|0	N898_RS05785|1	RKS2986_RS18195|0	RKS3013_RS17400|0	RKS3027_RS17170|0	N643_RS07865|0	RKS3057_RS18265|0	SPC_RS09770|0	SARI_RS05485|1	SPAB_RS05965|0	LFZ92_RS10750|0
25CG0389	SEI61121_RS32370|1	UQ48_RS15160|1	UQ49_RS15160|1	UQ50_RS15130|1	STM14_RS11795|1	AJH72_RS01785|1	SG_RS10850|1	-|-	SPA_RS03730|1	SEHO0A_RS16675|1	STY2331|1	AL463_RS16830|1	A464_RS10840|1	SBG_RS09965|1	SEN_RS11010|1	RKS2978_RS16690|1	N898_RS03580|1	RKS2986_RS16220|1	RKS3013_RS15410|1	RKS3027_RS15255|1	N643_RS09390|1	RKS3057_RS15790|1	SPC_RS08010|1	SARI_RS03665|1	SPAB_RS03755|1	LFZ92_RS08565|1
25CG0414	SEI61121_RS38770|1	UQ48_RS10450|1	UQ49_RS10450|1	UQ50_RS10435|1	STM14_RS07290|1	AJH72_RS18015|1	-|-	SEEP9120_RS09455|1	SPA_RS07810|1	SEHO0A_RS12385|1	STY1830|1	AL463_RS21070|1	A464_RS06070|1	SBG_RS05900|1	SEN_RS09150|1	RKS2978_RS21895|1	N898_RS08120|1	RKS2986_RS20800|1	RKS3013_RS19645|1	RKS3027_RS19935|1	N643_RS05410|1	RKS3057_RS20730|1	SPC_RS12225|1	SARI_RS07850|1	SPAB_RS08415|1	LFZ92_RS13115|1
25CG0424	SEI61121_RS32630|1	UQ48_RS15410|1	UQ49_RS15410|1	UQ50_RS15380|1	STM14_RS12065|1	AJH72_RS02045|1	-|-	SEEP9120_RS07610|1	SPA_RS03395|1	SEHO0A_RS16900|1	STY2401|1	AL463_RS16560|1	A464_RS11070|1	SBG_RS10195|1	SEN_RS11275|1	RKS2978_RS16430|1	N898_RS03350|1	RKS2986_RS15955|1	RKS3013_RS15165|1	RKS3027_RS15005|1	N643_RS09620|1	RKS3057_RS15515|1	SPC_RS07665|1	SARI_RS03430|1	SPAB_RS03485|1	LFZ92_RS08295|1
25CG0442	SEI61121_RS34410|0	UQ48_RS12090|0	UQ49_RS12090|0	UQ50_RS12075|0	STM14_RS08810|1	AJH72_RS13570|0	-|-	SEEP9120_RS10985|1	SPA_RS06420|1	SEHO0A_RS13760|0	STY1478|1	AL463_RS19545|0	A464_RS07860|0	SBG_RS07320|0	SEN_RS07610|1	RKS2978_RS20200|0	N898_RS06750|0	RKS2986_RS19260|0	RKS3013_RS18190|0	RKS3027_RS18375|0	N643_RS06810|0	RKS3057_RS19280|0	SPC_RS10705|1	SARI_RS06440|0	SPAB_RS06905|0	LFZ92_RS11850|0
25CG0445	SEI61121_RS27135|0	UQ48_RS01455|0	UQ49_RS01455|0	UQ50_RS01450|0	STM14_RS21170|0	AJH72_RS20895|0	-|-	SEEP9120_RS22160|0	SPA_RS19580|0	SEHO0A_RS24920|0	STY3854|0	AL463_RS07185|0	A464_RS19630|0	SBG_RS18470|0	SEN_RS19850|0	RKS2978_RS06470|1	N898_RS16940|0	RKS2986_RS06750|0	RKS3013_RS06525|0	RKS3027_RS06320|0	N643_RS17695|0	RKS3057_RS06400|0	SPC_RS20560|0	SARI_RS16990|0	SPAB_RS20270|0	LFZ92_RS22570|0
25CG0459	SEI61121_RS23550|1	UQ48_RS04475|1	UQ49_RS04475|1	UQ50_RS04470|1	STM14_RS00670|1	-|-	SG_RS00105|1	SEEP9120_RS04265|1	SPA_RS00105|1	SEHO0A_RS07145|1	STY0024|1	AL463_RS04165|1	A464_RS00110|1	SBG_RS00115|1	SEN_RS00105|1	RKS2978_RS03400|1	N898_RS14155|1	RKS2986_RS03610|1	RKS3013_RS03190|1	RKS3027_RS03290|1	N643_RS00105|1	RKS3057_RS03310|1	SPC_RS00105|1	SARI_RS13890|1	SPAB_RS00110|1	LFZ92_RS19540|1
25CG0476	-|-	UQ48_RS16740|0	UQ49_RS16740|0	UQ50_RS16710|0	STM14_RS13460|1	AJH72_RS05200|1	SG_RS12465|1	SEEP9120_RS06240|1	SPA_RS02095|1	SEHO0A_RS18405|1	STY2682|1	AL463_RS15170|1	A464_RS12415|0	SBG_RS11540|0	SEN_RS12640|1	RKS2978_RS15005|0	N898_RS01980|1	RKS2986_RS14575|1	RKS3013_RS13690|1	RKS3027_RS13595|1	N643_RS10850|0	RKS3057_RS14230|0	SPC_RS05995|1	SARI_RS02070|1	SPAB_RS02085|1	LFZ92_RS06910|1
25CG0485	-|-	UQ48_RS05560|1	UQ49_RS05560|1	UQ50_RS05555|1	STM14_RS02140|1	AJH72_RS20690|1	SG_RS01585|1	SEEP9120_RS16995|1	SPA_RS12380|1	SEHO0A_RS08325|1	STY0351|1	AL463_RS02705|1	A464_RS01280|1	SBG_RS01275|1	SEN_RS01485|1	RKS2978_RS02250|1	N898_RS12680|1	RKS2986_RS02235|1	RKS3013_RS01865|1	RKS3027_RS01980|1	N643_RS01260|1	RKS3057_RS01905|0	SPC_RS01560|1	SARI_RS12645|1	SPAB_RS13490|1	LFZ92_RS18155|1
25CG0491	-|-	UQ48_RS12915|1	UQ49_RS12915|1	UQ50_RS12895|1	STM14_RS09560|1	AJH72_RS12675|1	SG_RS07015|1	SEEP9120_RS11690|1	SPA_RS05725|1	SEHO0A_RS14580|1	STY1319|1	AL463_RS18800|1	A464_RS08800|1	SBG_RS08180|1	SEN_RS06745|1	RKS2978_RS19295|1	N898_RS05965|1	RKS2986_RS18380|1	RKS3013_RS17600|1	RKS3027_RS17375|1	N643_RS07665|1	RKS3057_RS18460|1	SPC_RS09955|1	SARI_RS05670|1	SPAB_RS06150|1	LFZ92_RS10970|1
25CG0528	-|-	UQ48_RS12980|1	UQ49_RS12980|1	UQ50_RS12960|1	STM14_RS09625|1	AJH72_RS12610|1	SG_RS06950|1	SEEP9120_RS11755|1	SPA_RS05660|1	SEHO0A_RS14645|1	STY1305|1	AL463_RS18735|1	A464_RS08865|1	SBG_RS08245|1	SEN_RS06680|1	RKS2978_RS19225|1	N898_RS05900|1	RKS2986_RS18310|1	RKS3013_RS17530|1	RKS3027_RS17300|1	N643_RS07730|1	RKS3057_RS18390|1	SPC_RS09890|1	SARI_RS05605|1	SPAB_RS06085|1	LFZ92_RS10900|1
25CG0539	-|-	UQ48_RS12985|0	UQ49_RS12985|0	UQ50_RS12965|0	STM14_RS09630|1	AJH72_RS12605|0	SG_RS06945|1	SEEP9120_RS11760|1	SPA_RS05655|1	SEHO0A_RS14650|1	STY1304|1	AL463_RS18730|1	A464_RS08870|0	SBG_RS08250|0	SEN_RS06675|1	RKS2978_RS19220|0	N898_RS05895|0	RKS2986_RS18305|1	RKS3013_RS17520|0	RKS3027_RS17295|0	N643_RS07735|0	RKS3057_RS18385|0	SPC_RS09885|1	SARI_RS05600|0	SPAB_RS06080|1	LFZ92_RS10895|1
24CG0010	SEI61121_RS35430|0	UQ48_RS05070|0	UQ49_RS05070|0	UQ50_RS05065|0	STM14_RS01360|1	AJH72_RS07560|0	SG_RS00795|1	SEEP9120_RS04960|1	SPA_RS00805|1	SEHO0A_RS07720|0	STY0178|1	AL463_RS03480|1	A464_RS00750|0	SBG_RS00750|0	SEN_RS00805|1	RKS2978_RS02755|0	-|-	RKS2986_RS02925|0	RKS3013_RS02545|0	RKS3027_RS02655|0	N643_RS00735|0	RKS3057_RS02610|0	SPC_RS00790|1	-|-	SPAB_RS00780|1	LFZ92_RS18860|0
24CG0015	SEI61121_RS33520|0	UQ48_RS18515|0	UQ49_RS18515|0	UQ50_RS18475|0	STM14_RS15610|0	AJH72_RS18790|0	SG_RS14165|0	SEEP9120_RS18430|0	SPA_RS14080|0	SEHO0A_RS19910|0	STY3039|0	AL463_RS12790|0	A464_RS14140|1	SBG_RS13030|1	SEN_RS14340|0	RKS2978_RS13165|0	-|-	RKS2986_RS12825|0	RKS3013_RS12100|0	RKS3027_RS11660|0	N643_RS12325|1	RKS3057_RS12265|0	SPC_RS14755|0	-|-	SPAB_RS14770|0	LFZ92_RS05230|0
24CG0032	SEI61121_RS38070|1	UQ48_RS09610|1	UQ49_RS09610|1	UQ50_RS09595|1	STM14_RS06200|1	AJH72_RS15070|1	SG_RS10030|1	SEEP9120_RS08690|1	SPA_RS08575|1	SEHO0A_RS11605|1	STY1177|1	AL463_RS21840|1	A464_RS05275|1	SBG_RS05110|1	SEN_RS09915|1	RKS2978_RS22775|1	-|-	RKS2986_RS21920|1	RKS3013_RS20530|1	RKS3027_RS20790|1	N643_RS04630|1	RKS3057_RS21520|1	SPC_RS12995|1	-|-	SPAB_RS09755|1	LFZ92_RS14025|1
24CG0048	SEI61121_RS30830|1	UQ48_RS21690|1	UQ49_RS21690|1	UQ50_RS21655|1	STM14_RS18760|0	AJH72_RS04065|1	SG_RS19715|0	SEEP9120_RS01475|0	SPA_RS17195|0	SEHO0A_RS22845|1	STY4270|0	AL463_RS09600|0	A464_RS17420|1	SBG_RS16280|1	SEN_RS17500|0	RKS2978_RS08880|1	-|-	RKS2986_RS09270|1	RKS3013_RS08870|1	RKS3027_RS08570|1	N643_RS15510|1	RKS3057_RS08780|1	SPC_RS17935|0	-|-	SPAB_RS17895|0	LFZ92_RS01620|1
24CG0058	SEI61121_RS0122630|1	UQ48_RS09635|1	UQ49_RS09635|1	UQ50_RS09620|1	STM14_RS06225|1	AJH72_RS15095|1	SG_RS10005|1	SEEP9120_RS08715|1	SPA_RS08550|1	SEHO0A_RS11630|1	STY1182|1	AL463_RS21815|1	A464_RS05300|0	SBG_RS05135|1	SEN_RS09890|1	RKS2978_RS22745|1	-|-	RKS2986_RS21895|1	RKS3013_RS20505|1	RKS3027_RS20760|1	N643_RS04655|0	-|-	SPC_RS12970|1	SARI_RS08630|0	SPAB_RS09730|1	LFZ92_RS13995|1
24CG0065	SEI61121_RS34800|1	UQ48_RS11465|1	UQ49_RS11465|1	UQ50_RS11450|1	STM14_RS08355|1	AJH72_RS13980|1	SG_RS08180|1	SEEP9120_RS10560|1	SPA_RS06800|1	SEHO0A_RS13355|1	-|-	AL463_RS20000|1	A464_RS07415|1	SBG_RS06870|1	SEN_RS08040|1	RKS2978_RS20800|1	N898_RS07130|1	RKS2986_RS19725|1	RKS3013_RS18610|1	RKS3027_RS18865|1	N643_RS06365|1	RKS3057_RS19675|1	SPC_RS11105|1	SARI_RS06650|1	SPAB_RS07340|1	-|-
24CG0074	SEI61121_RS25685|1	UQ48_RS06710|1	UQ49_RS06710|1	UQ50_RS06705|1	STM14_RS03085|1	AJH72_RS14075|1	SG_RS02530|1	SEEP9120_RS16050|1	SPA_RS11215|1	SEHO0A_RS09055|1	-|-	AL463_RS01755|1	-|-	SBG_RS02270|1	SEN_RS02430|1	RKS2978_RS01060|1	N898_RS11565|1	RKS2986_RS01290|1	RKS3013_RS01015|1	RKS3027_RS01125|1	N643_RS02130|1	RKS3057_RS01055|1	SPC_RS02505|1	SARI_RS11390|1	SPAB_RS12550|1	LFZ92_RS17230|1
24CG0091	SEI61121_RS31905|0	UQ48_RS00390|0	UQ49_RS00390|0	UQ50_RS00390|0	STM14_RS20010|0	AJH72_RS02950|0	SG_RS18495|0	SEEP9120_RS00250|0	-|-	SEHO0A_RS23805|0	STY3993|0	AL463_RS08350|0	A464_RS18590|1	SBG_RS17430|0	SEN_RS18720|0	RKS2978_RS07580|0	-|-	RKS2986_RS07870|0	RKS3013_RS07750|0	RKS3027_RS07475|0	N643_RS16660|0	RKS3057_RS07535|0	SPC_RS19210|0	SARI_RS18045|0	SPAB_RS19135|0	LFZ92_RS00240|0
24CG0096	SEI61121_RS42595|0	UQ48_RS13335|0	UQ49_RS13335|0	UQ50_RS13315|0	STM14_RS09820|0	AJH72_RS00070|0	SG_RS06750|0	SEEP9120_RS11950|0	-|-	SEHO0A_RS14910|0	-|-	AL463_RS18515|0	A464_RS09065|1	SBG_RS08445|1	SEN_RS06475|0	RKS2978_RS18855|0	N898_RS05665|0	RKS2986_RS18110|0	RKS3013_RS17220|0	RKS3027_RS16955|0	N643_RS07940|1	RKS3057_RS18170|0	SPC_RS09685|0	SARI_RS05365|0	SPAB_RS05880|0	LFZ92_RS10670|0
24CG0102	SEI61121_RS38130|0	UQ48_RS09675|1	UQ49_RS09675|1	UQ50_RS09660|1	STM14_RS06265|0	AJH72_RS15135|0	SG_RS09965|0	-|-	SPA_RS08510|0	SEHO0A_RS11670|0	STY1190|0	AL463_RS21775|0	A464_RS05340|0	SBG_RS05175|0	SEN_RS09850|0	RKS2978_RS22700|1	N898_RS08865|0	RKS2986_RS21855|0	RKS3013_RS20465|0	RKS3027_RS20720|0	N643_RS04695|0	RKS3057_RS21455|0	-|-	SARI_RS08590|0	SPAB_RS09690|0	LFZ92_RS13955|0
24CG0114	SEI61121_RS34375|1	UQ48_RS12125|0	UQ49_RS12125|0	UQ50_RS12110|0	STM14_RS08845|0	AJH72_RS13535|0	-|-	SEEP9120_RS11020|0	SPA_RS06385|0	SEHO0A_RS13795|0	STY1471|0	AL463_RS19510|0	A464_RS07890|0	SBG_RS07350|0	SEN_RS07575|0	RKS2978_RS20160|0	N898_RS06715|0	RKS2986_RS19225|0	-|-	RKS3027_RS18335|0	N643_RS06840|0	RKS3057_RS19240|1	SPC_RS10670|0	SARI_RS06405|0	SPAB_RS06870|0	LFZ92_RS11815|0
24CG0117	SEI61121_RS36075|1	UQ48_RS17800|1	UQ49_RS17800|1	UQ50_RS17765|1	STM14_RS14935|1	AJH72_RS19685|1	-|-	SEEP9120_RS17760|1	SPA_RS13415|1	SEHO0A_RS19330|1	-|-	AL463_RS13465|1	A464_RS13510|1	SBG_RS12405|0	SEN_RS13675|1	RKS2978_RS13810|1	N898_RS00915|1	RKS2986_RS13460|1	RKS3013_RS12720|1	RKS3027_RS12285|1	N643_RS11700|0	RKS3057_RS12925|1	SPC_RS14080|1	SARI_RS00905|1	SPAB_RS14080|1	LFZ92_RS05870|1
24CG0119	SEI61121_RS42325|1	UQ48_RS13620|1	UQ49_RS13620|1	UQ50_RS13600|1	STM14_RS10110|1	AJH72_RS00395|1	-|-	SEEP9120_RS12235|1	SPA_RS05175|1	SEHO0A_RS15185|1	-|-	AL463_RS18230|1	A464_RS09350|1	SBG_RS08730|1	SEN_RS06190|1	RKS2978_RS18570|1	N898_RS05380|1	RKS2986_RS17820|1	RKS3013_RS16920|1	RKS3027_RS16650|1	N643_RS08225|1	RKS3057_RS17885|1	SPC_RS09400|1	SARI_RS05080|1	SPAB_RS05595|1	LFZ92_RS10395|1
24CG0123	SEI61121_RS23565|1	UQ48_RS04460|1	UQ49_RS04460|1	UQ50_RS04455|1	STM14_RS00655|1	AJH72_RS06940|1	-|-	SEEP9120_RS04250|1	-|-	SEHO0A_RS07130|1	STY0018|1	AL463_RS04180|1	A464_RS00095|1	SBG_RS00100|1	SEN_RS00090|1	RKS2978_RS03415|1	N898_RS14175|1	RKS2986_RS03625|1	RKS3013_RS03210|1	RKS3027_RS03310|1	N643_RS00090|1	RKS3057_RS03325|1	SPC_RS00090|1	SARI_RS13910|1	SPAB_RS00095|1	LFZ92_RS19555|1
24CG0129	SEI61121_RS38280|1	UQ48_RS09825|1	UQ49_RS09825|1	UQ50_RS09810|1	STM14_RS06415|1	AJH72_RS15295|1	-|-	-|-	SPA_RS08360|1	SEHO0A_RS11815|1	STY1222|1	AL463_RS21625|1	A464_RS05490|1	SBG_RS05325|1	SEN_RS09700|1	RKS2978_RS22540|1	N898_RS08710|1	RKS2986_RS21695|1	RKS3013_RS20300|1	RKS3027_RS20560|1	N643_RS04845|1	RKS3057_RS21300|1	SPC_RS12780|1	SARI_RS08445|1	SPAB_RS09540|1	LFZ92_RS13800|1
24CG0132	SEI61121_RS24805|1	UQ48_RS01815|1	UQ49_RS01815|1	UQ50_RS01810|1	STM14_RS21655|1	AJH72_RS19070|1	-|-	-|-	SPA_RS20050|1	SEHO0A_RS25430|1	STY3755|1	AL463_RS06700|1	A464_RS20030|1	SBG_RS18830|1	SEN_RS20360|1	RKS2978_RS06095|1	N898_RS16500|1	RKS2986_RS06310|1	RKS3013_RS06025|1	RKS3027_RS05800|1	N643_RS18070|1	RKS3057_RS05920|1	SPC_RS21045|1	SARI_RS16560|1	SPAB_RS20760|1	LFZ92_RS22205|1
24CG0152	SEI61121_RS34750|0	UQ48_RS11520|0	UQ49_RS11520|0	UQ50_RS11505|0	STM14_RS08405|0	-|-	SG_RS08130|1	SEEP9120_RS10610|1	SPA_RS06750|1	SEHO0A_RS13405|0	STY1551|0	AL463_RS19950|0	A464_RS07465|0	SBG_RS06920|0	SEN_RS07990|1	RKS2978_RS20735|0	N898_RS07080|0	RKS2986_RS19675|0	RKS3013_RS18575|0	RKS3027_RS18815|0	N643_RS06415|0	RKS3057_RS19625|0	SPC_RS11055|0	SARI_RS06700|0	SPAB_RS07290|0	-|-
24CG0161	SEI61121_RS32055|0	UQ48_RS15815|1	UQ49_RS15815|1	UQ50_RS15785|1	-|-	AJH72_RS02795|0	SG_RS18345|1	SEEP9120_RS07250|1	SPA_RS18605|1	SEHO0A_RS17490|1	STY2479|1	AL463_RS16145|1	A464_RS18725|0	SBG_RS17560|0	SEN_RS18870|1	RKS2978_RS15980|1	N898_RS02925|0	RKS2986_RS15530|1	RKS3013_RS14790|0	RKS3027_RS14595|1	N643_RS16790|0	RKS3057_RS15160|0	SPC_RS19370|1	SARI_RS03020|0	SPAB_RS19290|1	-|-
24CG0164	SEI61121_RS37435|1	UQ48_RS16980|1	UQ49_RS16980|1	UQ50_RS16950|1	-|-	AJH72_RS05040|1	SG_RS12695|1	SEEP9120_RS06005|1	SPA_RS01870|1	SEHO0A_RS18640|1	STY2731|1	-|-	A464_RS12575|1	SBG_RS11695|1	SEN_RS12870|1	RKS2978_RS14750|1	N898_RS01715|1	RKS2986_RS14325|1	RKS3013_RS13525|1	RKS3027_RS13355|1	N643_RS11005|1	RKS3057_RS13960|1	SPC_RS05760|1	SARI_RS01805|1	SPAB_RS01850|1	LFZ92_RS06695|1
24CG0190	-|-	UQ48_RS16770|0	UQ49_RS16770|0	UQ50_RS16740|0	STM14_RS13490|0	AJH72_RS05170|0	SG_RS12495|0	-|-	SPA_RS02065|1	SEHO0A_RS18435|0	STY2688|0	AL463_RS15140|0	A464_RS12445|0	SBG_RS11570|0	SEN_RS12670|0	RKS2978_RS14970|0	N898_RS01920|0	RKS2986_RS14545|0	RKS3013_RS13660|0	RKS3027_RS13565|0	N643_RS10880|0	RKS3057_RS14170|0	SPC_RS05965|0	SARI_RS02010|0	SPAB_RS02055|0	LFZ92_RS06880|0
23CG0001	SEI61121_RS31875|1	UQ48_RS00370|0	UQ49_RS00370|0	UQ50_RS00370|0	STM14_RS19945|0	AJH72_RS02970|0	SG_RS18525|0	SEEP9120_RS00280|0	SPA_RS18380|0	SEHO0A_RS23785|0	STY4008|0	AL463_RS08415|0	A464_RS18535|0	SBG_RS17390|0	SEN_RS18690|0	RKS2978_RS07600|0	-|-	RKS2986_RS07970|0	RKS3013_RS07775|0	RKS3027_RS07500|0	N643_RS16610|0	RKS3057_RS07585|1	SPC_RS19135|0	-|-	SPAB_RS19070|0	-|-
23CG0023	SEI61121_RS39270|0	UQ48_RS10980|0	UQ49_RS10980|0	UQ50_RS10965|0	STM14_RS07875|1	AJH72_RS16935|0	SG_RS08650|0	SEEP9120_RS10080|0	SPA_RS07275|0	SEHO0A_RS12905|0	STY1716|0	AL463_RS20480|1	-|-	-|-	SEN_RS08520|0	RKS2978_RS21320|0	N898_RS07600|0	RKS2986_RS20215|0	RKS3013_RS19105|0	RKS3027_RS19350|0	-|-	RKS3057_RS20185|0	SPC_RS11590|0	SARI_RS07330|0	SPAB_RS07825|0	LFZ92_RS12525|0
23CG0029	SEI61121_RS39225|0	UQ48_RS10935|1	UQ49_RS10935|1	UQ50_RS10920|1	STM14_RS07830|0	AJH72_RS16890|1	SG_RS08695|0	SEEP9120_RS10035|0	SPA_RS07320|0	SEHO0A_RS12870|1	STY1725|0	AL463_RS20525|0	-|-	-|-	SEN_RS08565|0	RKS2978_RS21365|1	N898_RS07645|1	RKS2986_RS20260|0	RKS3013_RS19145|1	RKS3027_RS19390|1	-|-	RKS3057_RS20230|0	SPC_RS11635|0	SARI_RS07375|1	SPAB_RS07870|0	LFZ92_RS12570|0
23CG0039	SEI61121_RS25845|1	UQ48_RS06850|1	UQ49_RS06850|1	UQ50_RS06845|1	STM14_RS03335|1	AJH72_RS21875|1	SG_RS02780|1	SEEP9120_RS15800|1	SPA_RS10975|1	SEHO0A_RS09190|1	STY0592|1	AL463_RS01505|1	-|-	-|-	SEN_RS02680|1	RKS2978_RS00915|1	N898_RS11430|1	RKS2986_RS01005|1	RKS3013_RS00870|1	RKS3027_RS00975|1	-|-	RKS3057_RS00895|1	SPC_RS02755|1	SARI_RS11255|1	SPAB_RS12300|1	LFZ92_RS17065|1
23CG0056	SEI61121_RS25835|0	UQ48_RS06840|0	UQ49_RS06840|0	UQ50_RS06835|0	STM14_RS03325|0	AJH72_RS21885|1	SG_RS02770|0	SEEP9120_RS15810|0	SPA_RS10985|0	SEHO0A_RS09180|0	STY0589|0	AL463_RS01515|0	-|-	-|-	SEN_RS02670|0	RKS2978_RS00925|0	N898_RS11440|0	RKS2986_RS01015|0	RKS3013_RS00880|1	RKS3027_RS00985|0	-|-	RKS3057_RS00905|0	SPC_RS02745|0	SARI_RS11265|0	SPAB_RS12310|0	LFZ92_RS17075|0
23CG0064	SEI61121_RS39240|0	UQ48_RS10950|0	UQ49_RS10950|0	UQ50_RS10935|0	STM14_RS07845|0	AJH72_RS16905|0	SG_RS08680|0	SEEP9120_RS10050|0	SPA_RS07305|0	SEHO0A_RS05310|1	STY1722|0	AL463_RS20510|0	-|-	-|-	SEN_RS08550|0	RKS2978_RS21350|0	N898_RS07630|0	RKS2986_RS20245|0	RKS3013_RS19135|0	RKS3027_RS19380|1	-|-	RKS3057_RS20215|0	SPC_RS11620|0	SARI_RS07360|0	SPAB_RS07855|0	LFZ92_RS12555|0
23CG0065	SEI61121_RS39275|0	UQ48_RS10985|1	UQ49_RS10985|1	UQ50_RS10970|0	STM14_RS07880|0	AJH72_RS16940|0	SG_RS08645|0	SEEP9120_RS10085|0	SPA_RS07270|0	SEHO0A_RS12910|0	STY1715|0	AL463_RS20475|0	-|-	-|-	SEN_RS08515|0	RKS2978_RS21315|1	N898_RS07595|0	RKS2986_RS20210|0	RKS3013_RS19100|0	RKS3027_RS19345|0	-|-	RKS3057_RS20180|0	SPC_RS11585|0	SARI_RS07325|0	SPAB_RS07820|0	LFZ92_RS12520|0
23CG0068	SEI61121_RS44210|1	UQ48_RS18825|1	UQ49_RS18825|1	UQ50_RS18785|1	STM14_RS15935|1	AJH72_RS21025|0	SG_RS14515|1	SEEP9120_RS18780|1	SPA_RS14440|1	SEHO0A_RS20230|1	STY3119|1	AL463_RS12460|1	-|-	-|-	SEN_RS14690|1	RKS2978_RS12805|1	N898_RS21830|0	RKS2986_RS12465|1	RKS3013_RS11785|0	RKS3027_RS11360|1	-|-	RKS3057_RS11920|1	SPC_RS15115|1	SARI_RS21895|0	SPAB_RS15090|1	LFZ92_RS04880|1
23CG0075	SEI61121_RS33540|1	UQ48_RS18535|0	UQ49_RS18535|0	UQ50_RS18495|0	STM14_RS15630|0	AJH72_RS18810|0	SG_RS14185|0	SEEP9120_RS18450|0	SPA_RS14100|0	SEHO0A_RS19930|0	-|-	AL463_RS12770|0	A464_RS14160|0	SBG_RS13050|0	SEN_RS14360|0	RKS2978_RS13145|0	-|-	RKS2986_RS12805|0	RKS3013_RS12080|0	RKS3027_RS11640|0	N643_RS12345|0	RKS3057_RS12245|1	SPC_RS14775|0	-|-	SPAB_RS14790|0	LFZ92_RS05210|0
23CG0080	SEI61121_RS43905|0	UQ48_RS14310|0	UQ49_RS14310|0	UQ50_RS14285|0	STM14_RS10700|0	AJH72_RS01100|0	SG_RS05560|0	SEEP9120_RS13060|1	-|-	SEHO0A_RS15990|0	-|-	AL463_RS17650|0	A464_RS10175|0	SBG_RS09225|0	SEN_RS05445|0	RKS2978_RS17645|0	N898_RS04835|0	RKS2986_RS17295|0	RKS3013_RS16235|0	RKS3027_RS16010|0	N643_RS08720|0	RKS3057_RS16940|0	-|-	SARI_RS04540|0	SPAB_RS04965|0	LFZ92_RS09500|0
23CG0081	SEI61121_RS34220|0	UQ48_RS12310|0	UQ49_RS12310|0	UQ50_RS12295|0	STM14_RS09005|1	AJH72_RS13370|0	SG_RS07565|0	SEEP9120_RS11200|0	-|-	SEHO0A_RS13990|0	-|-	AL463_RS19350|1	A464_RS08060|0	SBG_RS07520|0	SEN_RS07395|0	RKS2978_RS19945|0	N898_RS06595|1	RKS2986_RS19070|0	-|-	RKS3027_RS18070|0	N643_RS07010|0	RKS3057_RS19080|0	SPC_RS10510|1	SARI_RS06280|1	SPAB_RS06710|1	LFZ92_RS11650|0
23CG0116	SEI61121_RS34325|0	UQ48_RS12205|0	UQ49_RS12205|0	UQ50_RS12190|0	STM14_RS08900|0	-|-	SG_RS07690|0	SEEP9120_RS11075|0	-|-	SEHO0A_RS13845|0	STY1459|0	AL463_RS19455|0	A464_RS07955|1	SBG_RS07415|1	SEN_RS07520|0	RKS2978_RS20050|0	N898_RS06660|1	RKS2986_RS19175|0	-|-	RKS3027_RS18265|0	N643_RS06905|1	RKS3057_RS19185|0	SPC_RS10615|0	SARI_RS06355|1	SPAB_RS06815|0	LFZ92_RS11755|0
23CG0118	SEI61121_RS35160|0	UQ48_RS05300|0	UQ49_RS05300|0	UQ50_RS05295|0	-|-	-|-	SG_RS01085|0	SEEP9120_RS05250|0	SPA_RS01100|0	SEHO0A_RS07935|0	-|-	AL463_RS03195|0	A464_RS01015|1	SBG_RS01010|1	SEN_RS01100|0	RKS2978_RS02520|0	N898_RS13305|0	RKS2986_RS02645|0	RKS3013_RS02300|0	RKS3027_RS02415|0	N643_RS01000|1	RKS3057_RS02315|0	SPC_RS01080|0	SARI_RS13045|0	SPAB_RS01100|0	LFZ92_RS18575|0
23CG0125	-|-	UQ48_RS19215|0	UQ49_RS19215|0	UQ50_RS19175|0	STM14_RS16290|1	AJH72_RS17470|0	SG_RS14805|1	SEEP9120_RS19135|1	SPA_RS14800|1	-|-	STY3203a|0	AL463_RS12105|1	A464_RS14725|0	SBG_RS13620|0	SEN_RS15045|1	RKS2978_RS12405|0	N898_RS21510|0	RKS2986_RS12145|1	RKS3013_RS11475|0	RKS3027_RS11045|0	N643_RS12910|0	RKS3057_RS11470|0	SPC_RS15470|1	SARI_RS21535|0	SPAB_RS15445|1	-|-
22CG0004	SEI61121_RS23480|1	UQ48_RS04535|1	UQ49_RS04535|1	UQ50_RS04530|1	STM14_RS00740|1	AJH72_RS06990|1	SG_RS00175|1	SEEP9120_RS04335|1	SPA_RS00175|1	SEHO0A_RS07175|1	STY0041|0	AL463_RS04095|1	-|-	SBG_RS00175|1	SEN_RS00175|1	RKS2978_RS03330|0	N898_RS14085|1	RKS2986_RS03530|1	RKS3013_RS03155|1	RKS3027_RS03260|1	-|-	RKS3057_RS03230|1	-|-	SARI_RS13820|1	-|-	LFZ92_RS19470|0
22CG0006	SEI61121_RS25860|1	UQ48_RS06865|1	UQ49_RS06865|1	UQ50_RS06860|1	STM14_RS03350|1	AJH72_RS21860|1	SG_RS02795|1	SEEP9120_RS15785|1	SPA_RS10960|1	SEHO0A_RS09205|1	STY0595|1	AL463_RS01490|1	-|-	-|-	SEN_RS02695|1	RKS2978_RS00900|1	N898_RS11415|1	RKS2986_RS00990|1	RKS3013_RS00855|1	RKS3027_RS00960|1	-|-	RKS3057_RS00875|1	SPC_RS02770|1	-|-	SPAB_RS12285|1	LFZ92_RS17050|1
22CG0012	SEI61121_RS34650|1	UQ48_RS11635|1	UQ49_RS11635|1	UQ50_RS11620|1	STM14_RS08505|1	AJH72_RS13830|1	SG_RS08030|1	SEEP9120_RS10710|1	SPA_RS06655|1	SEHO0A_RS13515|1	-|-	AL463_RS19850|1	A464_RS07570|1	SBG_RS07025|1	SEN_RS07890|1	RKS2978_RS20600|1	-|-	RKS2986_RS19550|1	RKS3013_RS18450|1	RKS3027_RS18695|1	N643_RS06520|1	RKS3057_RS19535|1	SPC_RS10955|1	-|-	SPAB_RS07190|1	-|-
22CG0014	SEI61121_RS38745|1	UQ48_RS10425|0	UQ49_RS10425|0	UQ50_RS10410|0	STM14_RS07265|1	AJH72_RS17980|1	SG_RS09290|1	SEEP9120_RS09430|1	SPA_RS07840|1	SEHO0A_RS05275|1	-|-	AL463_RS21095|1	A464_RS06040|0	SBG_RS05870|0	SEN_RS09175|1	-|-	N898_RS08145|0	-|-	RKS3013_RS19670|0	RKS3027_RS19960|0	N643_RS05385|0	-|-	SPC_RS12250|1	SARI_RS07875|0	SPAB_RS08440|1	LFZ92_RS13140|1
22CG0039	SEI61121_RS23560|1	UQ48_RS04465|1	UQ49_RS04465|1	UQ50_RS04460|1	STM14_RS00660|0	AJH72_RS06945|0	-|-	-|-	SPA_RS00095|1	SEHO0A_RS07135|0	-|-	AL463_RS04175|0	A464_RS00100|0	SBG_RS00105|0	SEN_RS00095|0	RKS2978_RS03410|1	-|-	RKS2986_RS03620|1	RKS3013_RS03205|0	RKS3027_RS03305|0	N643_RS00095|0	RKS3057_RS03320|1	SPC_RS00095|0	SARI_RS13905|1	SPAB_RS00100|0	LFZ92_RS19550|1
22CG0040	SEI61121_RS34015|0	UQ48_RS12530|1	UQ49_RS12530|1	UQ50_RS12515|1	STM14_RS09230|0	AJH72_RS13140|0	-|-	-|-	-|-	SEHO0A_RS14190|0	STY1395|0	AL463_RS19125|0	A464_RS08295|0	SBG_RS07775|0	SEN_RS07070|0	RKS2978_RS19690|0	N898_RS06385|0	RKS2986_RS18815|0	RKS3013_RS18080|0	RKS3027_RS17835|0	-|-	RKS3057_RS18870|0	SPC_RS10285|0	SARI_RS06070|0	SPAB_RS06475|0	LFZ92_RS11385|0
22CG0054	SEI61121_RS23535|1	UQ48_RS04490|1	UQ49_RS04490|1	UQ50_RS04485|1	STM14_RS00685|1	-|-	SG_RS00120|1	SEEP9120_RS04280|1	SPA_RS00120|1	-|-	STY0029|1	AL463_RS04150|1	A464_RS00125|1	SBG_RS00130|1	SEN_RS00120|1	RKS2978_RS03385|1	N898_RS14140|1	RKS2986_RS03595|1	-|-	-|-	N643_RS00120|1	RKS3057_RS03295|1	SPC_RS00120|1	SARI_RS13875|1	SPAB_RS00125|1	LFZ92_RS19525|1
22CG0064	SEI61121_RS24870|1	-|-	-|-	-|-	STM14_RS21590|1	AJH72_RS19100|1	SG_RS16720|1	SEEP9120_RS21730|1	SPA_RS20000|1	SEHO0A_RS25400|1	STY3765|1	AL463_RS06765|1	A464_RS19970|1	SBG_RS18800|1	SEN_RS20275|1	RKS2978_RS06130|1	-|-	RKS2986_RS06375|1	RKS3013_RS06055|1	RKS3027_RS05830|1	N643_RS18040|1	RKS3057_RS05995|1	SPC_RS20980|1	SARI_RS16590|1	SPAB_RS20695|1	LFZ92_RS22240|1
21CG0006	SEI61121_RS35635|0	UQ48_RS04855|0	UQ49_RS04855|0	UQ50_RS04850|0	STM14_RS01150|0	AJH72_RS07320|0	SG_RS00580|0	SEEP9120_RS04745|0	SPA_RS00590|0	SEHO0A_RS04745|0	STY0133|0	AL463_RS03690|0	A464_RS00510|1	SBG_RS00515|1	SEN_RS00590|0	-|-	N898_RS13770|0	-|-	-|-	-|-	N643_RS00500|1	-|-	SPC_RS00575|0	SARI_RS13495|0	SPAB_RS00570|0	LFZ92_RS19130|0
21CG0017	SEI61121_RS39285|1	UQ48_RS11000|1	UQ49_RS11000|1	UQ50_RS10985|1	STM14_RS07895|1	AJH72_RS16955|1	SG_RS08630|1	SEEP9120_RS10100|1	SPA_RS07255|1	SEHO0A_RS05315|1	STY1712|0	AL463_RS20460|1	-|-	-|-	SEN_RS08500|1	RKS2978_RS21300|1	N898_RS07580|1	-|-	RKS3013_RS19085|1	RKS3027_RS19330|1	-|-	-|-	SPC_RS11570|1	SARI_RS07310|1	SPAB_RS07805|1	LFZ92_RS12505|1
21CG0021	SEI61121_RS43910|1	UQ48_RS17740|1	UQ49_RS17740|1	UQ50_RS17705|1	STM14_RS14875|1	AJH72_RS01105|1	SG_RS05555|1	SEEP9120_RS13065|1	SPA_RS04555|1	SEHO0A_RS15995|1	-|-	AL463_RS13525|1	A464_RS10180|1	SBG_RS09230|1	SEN_RS05440|1	RKS2978_RS13875|1	-|-	RKS2986_RS17290|1	RKS3013_RS16230|1	-|-	N643_RS08725|1	RKS3057_RS12995|1	SPC_RS14020|1	-|-	SPAB_RS14020|1	-|-
21CG0022	SEI61121_RS41055|1	UQ48_RS07580|1	UQ49_RS07580|1	UQ50_RS07570|1	STM14_RS04150|1	AJH72_RS16365|1	SG_RS03550|1	SEEP9120_RS15030|1	SPA_RS10230|1	SEHO0A_RS04925|1	-|-	AL463_RS00695|1	A464_RS03240|1	SBG_RS03120|1	SEN_RS03455|1	-|-	N898_RS10690|1	RKS2986_RS00155|0	-|-	-|-	N643_RS03000|1	-|-	SPC_RS03560|1	SARI_RS10425|1	SPAB_RS11520|1	LFZ92_RS15935|1
21CG0038	SEI61121_RS24970|1	UQ48_RS05630|1	UQ49_RS05630|1	UQ50_RS05625|1	STM14_RS02210|1	AJH72_RS20625|1	-|-	-|-	SPA_RS12310|1	SEHO0A_RS08390|1	STY0365|1	AL463_RS02635|1	-|-	-|-	SEN_RS01555|1	RKS2978_RS02180|1	N898_RS12610|1	RKS2986_RS02155|1	RKS3013_RS01795|1	RKS3027_RS01910|1	-|-	RKS3057_RS01830|1	SPC_RS01630|1	SARI_RS12580|1	SPAB_RS13420|1	LFZ92_RS18080|1
21CG0044	SEI61121_RS23415|0	UQ48_RS04600|0	UQ49_RS04600|0	UQ50_RS04595|0	STM14_RS00825|0	-|-	SG_RS00260|0	SEEP9120_RS04420|0	SPA_RS00260|0	SEHO0A_RS07235|0	STY0060|1	AL463_RS04010|0	-|-	-|-	SEN_RS00265|0	RKS2978_RS03260|0	N898_RS14015|0	RKS2986_RS03455|0	-|-	RKS3027_RS03195|0	-|-	RKS3057_RS03155|0	SPC_RS00250|1	SARI_RS13750|0	SPAB_RS00255|0	LFZ92_RS19400|0
21CG0053	SEI61121_RS30290|0	UQ48_RS19565|0	UQ49_RS19565|0	UQ50_RS19525|0	STM14_RS16635|1	-|-	SG_RS15150|1	SEEP9120_RS19475|1	SPA_RS15100|1	SEHO0A_RS06145|0	-|-	AL463_RS11755|1	A464_RS15105|0	SBG_RS14000|0	SEN_RS15385|1	RKS2978_RS12050|0	N898_RS21165|0	RKS2986_RS11725|0	RKS3013_RS11120|0	RKS3027_RS10690|0	N643_RS13290|0	-|-	-|-	SARI_RS21190|0	SPAB_RS15785|1	-|-
21CG0054	SEI61121_RS34720|1	UQ48_RS11550|1	UQ49_RS11550|1	UQ50_RS11535|1	STM14_RS08435|1	-|-	SG_RS08100|1	SEEP9120_RS10640|1	SPA_RS06720|1	SEHO0A_RS05355|1	-|-	AL463_RS19920|1	A464_RS07495|1	SBG_RS06950|1	SEN_RS07960|1	RKS2978_RS20695|0	N898_RS07045|1	RKS2986_RS19640|0	RKS3013_RS18545|0	-|-	N643_RS06445|1	-|-	SPC_RS11025|1	SARI_RS06735|1	SPAB_RS07260|1	-|-
21CG0062	SEI61121_RS23525|1	UQ48_RS04500|1	UQ49_RS04500|1	UQ50_RS04495|1	STM14_RS00695|1	-|-	SG_RS00130|1	SEEP9120_RS04290|1	-|-	-|-	STY0031|1	AL463_RS04140|1	A464_RS00135|1	SBG_RS00140|1	SEN_RS00130|1	RKS2978_RS03375|1	N898_RS14130|1	RKS2986_RS03585|1	-|-	-|-	N643_RS00130|1	RKS3057_RS03285|1	SPC_RS00130|1	SARI_RS13865|1	SPAB_RS00135|1	LFZ92_RS19515|1
21CG0063	SEI61121_RS35680|1	UQ48_RS15520|0	UQ49_RS15520|0	UQ50_RS15490|0	STM14_RS12180|0	-|-	SG_RS11230|0	-|-	SPA_RS03280|0	-|-	STY2429|0	AL463_RS16445|0	A464_RS11195|0	SBG_RS10310|0	SEN_RS11390|0	RKS2978_RS16300|0	N898_RS03200|0	RKS2986_RS15835|0	-|-	-|-	N643_RS09735|0	RKS3057_RS15400|1	SPC_RS07550|0	SARI_RS03295|0	SPAB_RS03370|0	LFZ92_RS08160|0
21CG0066	SEI61121_RS36860|1	UQ48_RS17660|1	UQ49_RS17660|1	UQ50_RS17630|1	STM14_RS14685|1	-|-	-|-	-|-	SPA_RS12900|1	SEHO0A_RS19250|1	STY2875|1	AL463_RS13950|1	A464_RS13480|1	SBG_RS12375|1	SEN_RS13575|1	RKS2978_RS14020|1	N898_RS01015|1	RKS2986_RS13630|1	-|-	RKS3027_RS12470|1	N643_RS11670|1	RKS3057_RS13125|1	-|-	SARI_RS01090|1	SPAB_RS13905|1	LFZ92_RS05970|1
21CG0068	SEI61121_RS32555|0	-|-	-|-	-|-	STM14_RS11985|0	AJH72_RS01965|1	SG_RS11035|0	SEEP9120_RS07690|0	SPA_RS03475|0	SEHO0A_RS16830|0	STY2385|0	AL463_RS16640|0	A464_RS10995|1	SBG_RS10120|1	SEN_RS11195|0	RKS2978_RS16500|0	-|-	RKS2986_RS16025|0	RKS3013_RS15240|1	RKS3027_RS15075|0	N643_RS09545|1	RKS3057_RS15585|0	SPC_RS07745|0	-|-	SPAB_RS03565|0	LFZ92_RS08375|0
20CG0002	SEI61121_RS29115|1	UQ48_RS14335|1	UQ49_RS14335|1	UQ50_RS14310|1	STM14_RS10725|1	AJH72_RS01130|1	SG_RS05530|1	SEEP9120_RS13090|1	SPA_RS04535|1	SEHO0A_RS16015|1	STY2171|1	AL463_RS17625|1	-|-	-|-	SEN_RS05415|1	RKS2978_RS17620|1	-|-	RKS2986_RS17270|1	RKS3013_RS16210|1	RKS3027_RS15985|1	-|-	RKS3057_RS16915|1	-|-	-|-	SPAB_RS04930|1	LFZ92_RS09475|1
20CG0008	SEI61121_RS0122535|1	UQ48_RS02355|1	UQ49_RS02355|1	UQ50_RS02350|1	STM14_RS22340|1	AJH72_RS20170|1	SG_RS20720|1	SEEP9120_RS02490|1	SPA_RS20615|1	SEHO0A_RS06640|0	-|-	AL463_RS06015|1	A464_RS20575|1	SBG_RS19375|1	SEN_RS20950|1	-|-	N898_RS15940|1	-|-	-|-	-|-	N643_RS18615|1	-|-	SPC_RS21510|1	SARI_RS15995|1	SPAB_RS21350|1	LFZ92_RS21495|1
20CG0018	SEI61121_RS34200|0	UQ48_RS12330|0	UQ49_RS12330|0	UQ50_RS12315|0	STM14_RS09025|0	AJH72_RS13330|0	SG_RS07545|0	SEEP9120_RS11220|0	-|-	SEHO0A_RS14010|0	-|-	AL463_RS19330|0	-|-	-|-	SEN_RS07375|0	RKS2978_RS19910|0	N898_RS06570|0	RKS2986_RS19045|0	-|-	RKS3027_RS18045|0	-|-	RKS3057_RS19060|0	SPC_RS10490|0	SARI_RS06255|1	SPAB_RS06690|0	LFZ92_RS11620|0
20CG0035	SEI61121_RS24080|1	UQ48_RS03905|1	UQ49_RS03905|1	UQ50_RS03900|1	STM14_RS23575|1	-|-	SG_RS21900|1	SEEP9120_RS03655|1	SPA_RS21880|1	-|-	STY4855|1	AL463_RS04785|1	A464_RS01575|1	SBG_RS01685|1	SEN_RS22135|1	RKS2978_RS03995|1	-|-	RKS2986_RS04265|1	-|-	-|-	N643_RS01555|1	RKS3057_RS03950|1	SPC_RS23110|1	-|-	SPAB_RS23095|1	LFZ92_RS20155|1
20CG0042	SEI61121_RS34320|0	UQ48_RS12210|1	UQ49_RS12210|1	UQ50_RS12195|1	STM14_RS08905|0	-|-	SG_RS07685|0	-|-	-|-	SEHO0A_RS13850|1	STY1458|0	AL463_RS19450|0	A464_RS07960|0	SBG_RS07420|0	SEN_RS07515|0	RKS2978_RS20045|1	-|-	RKS2986_RS19170|0	-|-	RKS3027_RS18260|1	N643_RS06910|0	RKS3057_RS19180|1	SPC_RS10610|1	-|-	SPAB_RS06810|0	LFZ92_RS11750|0
20CG0043	SEI61121_RS38375|1	UQ48_RS09925|1	UQ49_RS09925|1	UQ50_RS09910|1	STM14_RS06525|1	-|-	SG_RS09705|1	-|-	-|-	SEHO0A_RS11940|1	-|-	AL463_RS21515|1	A464_RS05600|1	SBG_RS05435|1	SEN_RS09590|1	RKS2978_RS22445|1	N898_RS08580|1	RKS2986_RS21570|1	-|-	RKS3027_RS20420|1	N643_RS04950|1	RKS3057_RS21195|0	-|-	SARI_RS08315|1	SPAB_RS09430|1	LFZ92_RS13665|1
20CG0047	SEI61121_RS23685|1	-|-	-|-	-|-	STM14_RS24050|1	AJH72_RS06810|1	SG_RS22350|1	SEEP9120_RS04120|1	SPA_RS22300|1	SEHO0A_RS27580|1	STY4940|1	AL463_RS04310|1	A464_RS22470|1	SBG_RS20965|1	SEN_RS22615|1	-|-	-|-	RKS2986_RS03755|1	RKS3013_RS03345|1	RKS3027_RS03450|1	N643_RS20525|1	RKS3057_RS03460|1	SPC_RS23550|1	-|-	SPAB_RS23555|1	LFZ92_RS19685|1
20CG0050	SEI61121_RS23670|1	-|-	-|-	-|-	STM14_RS24065|1	AJH72_RS06825|1	SG_RS22365|1	SEEP9120_RS04135|1	SPA_RS22315|1	SEHO0A_RS27595|1	STY4944|1	AL463_RS04295|1	A464_RS22485|1	SBG_RS20980|1	SEN_RS22630|1	-|-	-|-	RKS2986_RS03740|1	RKS3013_RS03330|1	RKS3027_RS03430|1	N643_RS20540|1	RKS3057_RS03445|1	SPC_RS23565|1	-|-	SPAB_RS23570|1	LFZ92_RS19670|1
20CG0053	SEI61121_RS28960|1	-|-	-|-	-|-	STM14_RS10880|1	AJH72_RS01290|1	SG_RS05375|1	SEEP9120_RS13245|1	SPA_RS04380|1	SEHO0A_RS16170|1	STY2203|1	AL463_RS17470|1	A464_RS10350|1	SBG_RS09400|1	SEN_RS05260|1	-|-	-|-	RKS2986_RS17115|1	RKS3013_RS16030|1	RKS3027_RS15815|1	N643_RS08895|1	RKS3057_RS16755|1	SPC_RS08590|1	-|-	SPAB_RS04775|1	LFZ92_RS09320|1
20CG0058	SEI61121_RS23945|0	-|-	-|-	-|-	STM14_RS23765|0	AJH72_RS06545|0	SG_RS22095|0	SEEP9120_RS03855|0	-|-	SEHO0A_RS27335|0	-|-	AL463_RS04595|0	A464_RS22200|0	SBG_RS20690|0	SEN_RS22350|0	-|-	N898_RS14520|1	RKS2986_RS04055|0	RKS3013_RS03610|0	RKS3027_RS03720|0	N643_RS20260|0	RKS3057_RS03750|0	SPC_RS23285|0	SARI_RS14255|1	SPAB_RS23290|0	LFZ92_RS19960|0
20CG0071	-|-	UQ48_RS11575|0	UQ49_RS11575|0	UQ50_RS11560|0	STM14_RS08450|0	AJH72_RS13895|1	SG_RS08085|0	SEEP9120_RS10655|0	-|-	SEHO0A_RS13455|1	STY1542|0	AL463_RS19905|0	A464_RS07510|1	SBG_RS06965|1	SEN_RS07945|0	RKS2978_RS20670|0	-|-	RKS2986_RS19615|1	RKS3013_RS18520|1	RKS3027_RS18765|1	N643_RS06460|1	-|-	SPC_RS11010|0	-|-	SPAB_RS07245|0	-|-
19CG0009	SEI61121_RS45035|1	UQ48_RS23640|1	UQ49_RS23640|1	UQ50_RS23045|1	STM14_RS24195|1	AJH72_RS13520|1	SG_RS22980|1	SEEP9120_RS23130|1	SPA_RS22810|1	SEHO0A_RS28770|1	-|-	AL463_RS24045|1	A464_RS23660|1	-|-	SEN_RS22745|1	-|-	N898_RS22700|1	-|-	-|-	-|-	N643_RS21055|1	-|-	SPC_RS23985|1	SARI_RS22605|1	SPAB_RS23645|1	LFZ92_RS11800|1
19CG0020	SEI61121_RS25760|1	UQ48_RS06780|1	UQ49_RS06780|1	UQ50_RS06775|1	STM14_RS03160|1	AJH72_RS14005|1	-|-	-|-	SPA_RS11140|1	SEHO0A_RS09125|1	STY0556|1	AL463_RS01680|1	-|-	-|-	SEN_RS02505|1	RKS2978_RS00985|1	-|-	RKS2986_RS01215|1	RKS3013_RS00945|1	RKS3027_RS01050|1	-|-	RKS3057_RS00980|1	SPC_RS02580|1	-|-	SPAB_RS12475|1	LFZ92_RS17160|1
19CG0059	SEI61121_RS28645|1	UQ48_RS14795|1	UQ49_RS14795|1	UQ50_RS14765|1	STM14_RS11405|1	-|-	SG_RS10455|1	SEEP9120_RS08270|1	SPA_RS04155|1	-|-	STY2245|1	AL463_RS17220|1	-|-	-|-	SEN_RS10615|1	RKS2978_RS17075|1	N898_RS04285|1	RKS2986_RS16620|1	-|-	-|-	-|-	RKS3057_RS16155|1	SPC_RS08355|1	SARI_RS03990|1	SPAB_RS04445|1	LFZ92_RS08955|1
19CG0062	SEI61121_RS34600|0	UQ48_RS11685|0	UQ49_RS11685|0	UQ50_RS11670|0	STM14_RS08555|0	-|-	SG_RS07980|0	SEEP9120_RS10760|0	-|-	SEHO0A_RS13560|1	STY1522|0	AL463_RS19800|0	A464_RS07615|0	SBG_RS07075|0	SEN_RS07840|0	RKS2978_RS20550|0	-|-	RKS2986_RS19500|0	-|-	RKS3027_RS18645|1	-|-	RKS3057_RS19485|0	SPC_RS10905|0	-|-	SPAB_RS07140|0	-|-
19CG0063	SEI61121_RS44125|0	UQ48_RS18745|1	UQ49_RS18745|1	UQ50_RS18705|1	STM14_RS15855|0	-|-	SG_RS14435|0	SEEP9120_RS18700|0	-|-	-|-	STY3100|0	AL463_RS12545|0	-|-	SBG_RS13270|0	SEN_RS14610|0	RKS2978_RS12905|1	N898_RS00005|0	RKS2986_RS12555|0	-|-	-|-	N643_RS12560|0	RKS3057_RS12005|0	-|-	SARI_RS00005|0	SPAB_RS15005|0	LFZ92_RS04975|0
19CG0093	-|-	-|-	-|-	-|-	-|-	AJH72_RS07995|1	SG_RS20750|1	SEEP9120_RS02520|1	SPA_RS20650|1	SEHO0A_RS25970|1	STY4459|1	AL463_RS05985|1	A464_RS20605|1	SBG_RS19405|1	SEN_RS20980|1	RKS2978_RS05515|1	-|-	RKS2986_RS05550|1	RKS3013_RS05385|1	RKS3027_RS05190|1	-|-	RKS3057_RS05180|1	SPC_RS21540|1	SARI_RS15960|1	SPAB_RS21385|1	LFZ92_RS21465|1
18CG0013	SEI61121_RS31780|1	UQ48_RS00300|1	UQ49_RS00300|1	UQ50_RS00300|1	STM14_RS19855|1	-|-	SG_RS18615|0	SEEP9120_RS00370|0	SPA_RS18290|1	-|-	-|-	AL463_RS08505|1	A464_RS14660|1	SBG_RS13555|1	SEN_RS18600|0	RKS2978_RS07680|1	-|-	RKS2986_RS08070|0	-|-	-|-	N643_RS12845|1	RKS3057_RS07705|1	SPC_RS19045|0	-|-	SPAB_RS18980|1	-|-
18CG0018	SEI61121_RS28600|1	UQ48_RS14840|1	UQ49_RS14840|1	UQ50_RS14810|1	STM14_RS11450|1	-|-	SG_RS10500|1	SEEP9120_RS08225|1	SPA_RS04110|1	-|-	-|-	AL463_RS17175|1	-|-	-|-	SEN_RS10660|1	RKS2978_RS17030|1	N898_RS04240|1	RKS2986_RS16575|1	-|-	-|-	-|-	RKS3057_RS16110|1	SPC_RS08310|1	SARI_RS03945|1	SPAB_RS04400|1	LFZ92_RS08910|1
18CG0025	SEI61121_RS28595|1	UQ48_RS14845|1	UQ49_RS14845|1	UQ50_RS14815|1	STM14_RS11455|1	-|-	-|-	SEEP9120_RS08220|1	SPA_RS04105|1	-|-	STY2255|1	AL463_RS17170|1	-|-	-|-	SEN_RS10665|1	RKS2978_RS17025|1	N898_RS04235|1	RKS2986_RS16570|1	-|-	-|-	-|-	RKS3057_RS16105|1	SPC_RS08305|1	SARI_RS03940|1	SPAB_RS04395|1	LFZ92_RS08905|1
18CG0034	SEI61121_RS36100|0	-|-	-|-	-|-	STM14_RS14915|1	AJH72_RS19700|0	-|-	SEEP9120_RS17740|1	SPA_RS13395|1	SEHO0A_RS19320|0	STY2897|1	AL463_RS13485|1	-|-	-|-	SEN_RS13655|1	-|-	N898_RS00935|1	RKS2986_RS13490|1	RKS3013_RS12740|0	RKS3027_RS12305|0	-|-	RKS3057_RS12950|0	SPC_RS14060|1	SARI_RS00925|1	SPAB_RS14060|1	LFZ92_RS05890|1
18CG0036	SEI61121_RS23675|1	-|-	-|-	-|-	STM14_RS24060|0	AJH72_RS06820|0	-|-	-|-	SPA_RS22310|0	SEHO0A_RS27590|1	STY4943|0	AL463_RS04300|0	A464_RS22480|0	SBG_RS20975|0	SEN_RS22625|0	-|-	-|-	RKS2986_RS03745|1	RKS3013_RS03335|0	RKS3027_RS03435|1	N643_RS20535|0	RKS3057_RS03450|1	SPC_RS23560|0	-|-	SPAB_RS23565|0	LFZ92_RS19675|0
18CG0037	SEI61121_RS28950|0	-|-	-|-	-|-	STM14_RS10895|0	AJH72_RS12910|1	-|-	-|-	SPA_RS04365|0	-|-	STY2206|0	AL463_RS17455|0	A464_RS09605|1	SBG_RS07550|0	-|-	-|-	N898_RS07880|1	RKS2986_RS17100|0	RKS3013_RS17825|1	RKS3027_RS17610|1	N643_RS07050|0	RKS3057_RS16745|0	SPC_RS08575|0	SARI_RS07610|1	SPAB_RS04760|0	LFZ92_RS09300|0
18CG0040	SEI61121_RS24645|1	-|-	-|-	-|-	STM14_RS22945|0	-|-	SG_RS21320|0	SEEP9120_RS03085|0	SPA_RS21230|0	-|-	STY4729|0	AL463_RS05415|0	A464_RS21225|0	SBG_RS20005|0	SEN_RS21555|0	RKS2978_RS04885|0	-|-	RKS2986_RS04910|0	RKS3013_RS04795|0	-|-	N643_RS19280|0	RKS3057_RS04430|1	SPC_RS22545|0	-|-	SPAB_RS22475|0	LFZ92_RS20805|0
18CG0041	SEI61121_RS24660|0	-|-	-|-	-|-	STM14_RS22930|1	-|-	SG_RS21305|1	SEEP9120_RS03070|1	SPA_RS21220|0	-|-	STY4727|1	AL463_RS05430|1	A464_RS21215|0	SBG_RS19995|0	SEN_RS21540|1	RKS2978_RS04890|1	-|-	RKS2986_RS04925|0	RKS3013_RS04805|0	-|-	N643_RS19270|0	RKS3057_RS04450|0	SPC_RS22530|1	-|-	SPAB_RS22460|1	LFZ92_RS20820|0
18CG0045	SEI61121_RS27980|0	-|-	-|-	-|-	STM14_RS17720|0	-|-	SG_RS16230|0	SEEP9120_RS20555|0	SPA_RS16225|0	-|-	STY3512|0	AL463_RS10650|0	-|-	-|-	SEN_RS16465|0	RKS2978_RS09870|1	N898_RS19955|0	RKS2986_RS10350|0	RKS3013_RS09830|0	RKS3027_RS09525|0	-|-	RKS3057_RS09780|0	SPC_RS16900|0	SARI_RS20095|0	SPAB_RS16890|0	LFZ92_RS02715|0
18CG0054	-|-	UQ48_RS12055|0	UQ49_RS12055|0	UQ50_RS12040|0	STM14_RS08780|0	-|-	SG_RS07820|0	-|-	SPA_RS06450|1	-|-	STY1484|0	AL463_RS19575|0	A464_RS07810|0	SBG_RS07270|0	SEN_RS07640|0	RKS2978_RS20240|0	-|-	RKS2986_RS19315|0	-|-	RKS3027_RS18410|1	N643_RS06760|0	-|-	SPC_RS10735|0	-|-	SPAB_RS06935|1	LFZ92_RS11900|0
17CG0003	SEI61121_RS0122020|0	UQ48_RS20710|0	UQ49_RS20710|0	UQ50_RS20675|0	STM14_RS17705|0	AJH72_RS10590|0	SG_RS16215|0	SEEP9120_RS20540|0	SPA_RS16210|0	SEHO0A_RS06255|0	-|-	AL463_RS10665|0	-|-	-|-	SEN_RS16450|0	-|-	N898_RS23455|0	-|-	-|-	-|-	-|-	-|-	SPC_RS16885|0	SARI_RS23465|0	SPAB_RS16875|0	LFZ92_RS02730|1
17CG0007	SEI61121_RS29835|1	UQ48_RS19115|1	UQ49_RS19115|1	UQ50_RS19075|1	STM14_RS16210|1	AJH72_RS08410|1	-|-	SEEP9120_RS19055|1	-|-	SEHO0A_RS26375|1	STY3179|1	AL463_RS12190|1	-|-	-|-	SEN_RS14965|1	RKS2978_RS12500|1	-|-	-|-	RKS3013_RS04970|1	-|-	-|-	RKS3057_RS11540|1	SPC_RS15390|1	-|-	SPAB_RS15365|1	LFZ92_RS04600|1
17CG0012	SEI61121_RS39255|0	UQ48_RS10965|0	UQ49_RS10965|0	UQ50_RS10950|0	STM14_RS07860|0	-|-	SG_RS08665|0	SEEP9120_RS10065|0	SPA_RS07290|0	-|-	STY1719|0	AL463_RS20495|0	-|-	-|-	SEN_RS08535|0	RKS2978_RS21335|0	-|-	RKS2986_RS20230|1	-|-	-|-	-|-	RKS3057_RS20200|0	SPC_RS11605|0	-|-	SPAB_RS07840|0	LFZ92_RS12540|0
17CG0025	SEI61121_RS26915|0	UQ48_RS16525|1	UQ49_RS16525|1	UQ50_RS16495|1	-|-	AJH72_RS05500|1	-|-	-|-	-|-	SEHO0A_RS18170|0	-|-	-|-	A464_RS12205|0	SBG_RS11330|0	-|-	RKS2978_RS15215|1	N898_RS02185|1	RKS2986_RS14795|1	RKS3013_RS13975|1	RKS3027_RS13855|1	N643_RS10645|0	RKS3057_RS14450|0	-|-	SARI_RS02285|1	-|-	LFZ92_RS07170|1
17CG0026	SEI61121_RS38560|0	UQ48_RS10195|0	UQ49_RS10195|0	UQ50_RS10180|0	-|-	AJH72_RS17770|1	-|-	-|-	-|-	SEHO0A_RS12190|1	-|-	-|-	A464_RS05815|1	SBG_RS05645|1	-|-	RKS2978_RS22150|0	N898_RS08375|1	RKS2986_RS21045|0	RKS3013_RS19890|1	RKS3027_RS20165|1	N643_RS05160|1	RKS3057_RS20970|1	-|-	SARI_RS08105|1	-|-	LFZ92_RS13450|1
17CG0029	SEI61121_RS30330|1	UQ48_RS01670|1	UQ49_RS01670|1	UQ50_RS01665|1	-|-	AJH72_RS19235|1	-|-	-|-	-|-	SEHO0A_RS25270|1	-|-	-|-	A464_RS19830|1	SBG_RS18670|1	-|-	RKS2978_RS06245|1	N898_RS16655|1	RKS2986_RS06510|1	RKS3013_RS06200|1	RKS3027_RS05970|1	N643_RS17910|1	RKS3057_RS06135|1	-|-	SARI_RS16715|1	-|-	LFZ92_RS22360|1
17CG0036	SEI61121_RS33980|1	-|-	-|-	-|-	STM14_RS09275|0	AJH72_RS13065|0	SG_RS07300|0	-|-	-|-	SEHO0A_RS14260|0	STY1385|0	AL463_RS19080|0	A464_RS08440|0	SBG_RS07855|0	SEN_RS07025|0	-|-	-|-	RKS2986_RS18755|0	RKS3013_RS17995|0	RKS3027_RS17755|0	N643_RS07340|0	RKS3057_RS18830|1	-|-	-|-	SPAB_RS06430|0	LFZ92_RS11340|0
17CG0037	SEI61121_RS23690|1	-|-	-|-	-|-	STM14_RS24045|1	AJH72_RS06805|1	-|-	-|-	SPA_RS22295|1	SEHO0A_RS27575|1	-|-	AL463_RS04315|1	A464_RS22465|1	SBG_RS20960|1	SEN_RS22610|1	-|-	-|-	RKS2986_RS03760|1	RKS3013_RS03350|1	RKS3027_RS03455|1	N643_RS20520|1	RKS3057_RS03465|1	SPC_RS23545|1	-|-	SPAB_RS23550|1	LFZ92_RS19690|1
16CG0016	SEI61121_RS23335|1	UQ48_RS04610|1	UQ49_RS04610|1	UQ50_RS04605|1	STM14_RS00895|0	-|-	-|-	-|-	-|-	SEHO0A_RS07250|1	-|-	AL463_RS03940|0	A464_RS23250|0	-|-	-|-	RKS2978_RS03250|1	N898_RS22050|1	RKS2986_RS03440|1	-|-	RKS3027_RS03180|1	N643_RS20700|0	RKS3057_RS03065|1	-|-	SARI_RS13735|1	-|-	LFZ92_RS19385|1
16CG0021	SEI61121_RS25410|0	UQ48_RS06420|0	UQ49_RS06420|0	UQ50_RS06415|0	-|-	AJH72_RS14385|0	-|-	-|-	-|-	SEHO0A_RS08800|0	-|-	-|-	A464_RS01880|0	-|-	-|-	RKS2978_RS01365|0	N898_RS11840|0	RKS2986_RS01600|0	RKS3013_RS01305|0	RKS3027_RS01455|0	N643_RS01855|0	RKS3057_RS01340|1	-|-	SARI_RS11670|0	-|-	LFZ92_RS17525|0
16CG0032	SEI61121_RS24635|1	-|-	-|-	-|-	STM14_RS22955|0	-|-	SG_RS21330|0	SEEP9120_RS03095|0	SPA_RS21240|0	-|-	STY4731|0	AL463_RS05405|0	A464_RS21235|0	SBG_RS20015|0	SEN_RS21565|0	-|-	-|-	RKS2986_RS04900|1	-|-	-|-	N643_RS19290|0	RKS3057_RS04420|1	SPC_RS22555|0	-|-	SPAB_RS22485|0	LFZ92_RS20795|1
16CG0037	SEI61121_RS24630|1	-|-	-|-	-|-	STM14_RS22960|1	-|-	SG_RS21335|1	SEEP9120_RS03100|1	SPA_RS21245|1	-|-	STY4732|1	AL463_RS05400|1	A464_RS21240|1	SBG_RS20020|1	SEN_RS21570|1	-|-	-|-	RKS2986_RS04895|1	-|-	-|-	N643_RS19295|1	RKS3057_RS04415|1	SPC_RS22560|1	-|-	SPAB_RS22490|1	LFZ92_RS20790|1
16CG0038	SEI61121_RS31110|0	-|-	-|-	-|-	STM14_RS19055|0	-|-	SG_RS19420|0	SEEP9120_RS01180|0	-|-	-|-	-|-	AL463_RS09305|0	A464_RS17740|0	SBG_RS16595|1	SEN_RS17795|0	-|-	N898_RS18725|0	RKS2986_RS08925|0	-|-	-|-	N643_RS15825|1	RKS3057_RS08470|0	SPC_RS18255|0	SARI_RS18875|0	SPAB_RS18190|0	LFZ92_RS01285|0
15CG0002	SEI61121_RS45610|1	UQ48_RS24200|0	UQ49_RS24200|0	UQ50_RS23605|0	STM14_RS25490|0	AJH72_RS21385|0	SG_RS23795|0	SEEP9120_RS23300|0	SPA_RS23960|0	SEHO0A_RS29465|0	-|-	AL463_RS24590|0	-|-	-|-	SEN_RS23865|0	-|-	-|-	-|-	-|-	-|-	-|-	-|-	SPC_RS25140|0	-|-	SPAB_RS24825|0	LFZ92_RS02135|0
15CG0011	SEI61121_RS29825|1	UQ48_RS19105|1	UQ49_RS19105|1	UQ50_RS19065|1	STM14_RS16200|1	-|-	-|-	SEEP9120_RS19045|1	SPA_RS14705|1	-|-	STY3177|1	AL463_RS12200|1	-|-	-|-	SEN_RS14955|1	RKS2978_RS11655|0	-|-	-|-	-|-	-|-	-|-	RKS3057_RS11550|1	SPC_RS15380|1	-|-	SPAB_RS15355|1	LFZ92_RS04610|1
15CG0012	SEI61121_RS29815|0	UQ48_RS19095|0	UQ49_RS19095|0	UQ50_RS19055|0	STM14_RS16190|0	-|-	-|-	SEEP9120_RS19035|0	SPA_RS14695|0	-|-	STY3175|0	AL463_RS12210|0	-|-	-|-	SEN_RS14945|0	RKS2978_RS12520|0	-|-	-|-	-|-	-|-	-|-	RKS3057_RS11560|0	SPC_RS15370|0	-|-	SPAB_RS15345|0	LFZ92_RS04620|1
15CG0013	SEI61121_RS29830|1	UQ48_RS19110|1	UQ49_RS19110|1	UQ50_RS19070|1	STM14_RS16205|0	-|-	-|-	SEEP9120_RS19050|0	SPA_RS14710|0	-|-	STY3178|0	AL463_RS12195|0	-|-	-|-	SEN_RS14960|0	RKS2978_RS12505|1	-|-	-|-	-|-	-|-	-|-	RKS3057_RS11545|1	SPC_RS15385|0	-|-	SPAB_RS15360|0	LFZ92_RS04605|0
15CG0014	SEI61121_RS27195|1	UQ48_RS01540|0	UQ49_RS01540|0	UQ50_RS01535|0	-|-	AJH72_RS19450|1	-|-	-|-	-|-	SEHO0A_RS25025|1	-|-	-|-	A464_RS19690|0	SBG_RS18530|0	-|-	RKS2978_RS06380|0	N898_RS16820|1	-|-	RKS3013_RS06415|1	RKS3027_RS06185|1	N643_RS17770|0	RKS3057_RS06320|1	-|-	SARI_RS16880|1	-|-	-|-
15CG0015	SEI61121_RS36675|0	UQ48_RS20195|1	UQ49_RS20195|1	UQ50_RS20160|1	-|-	AJH72_RS10110|1	-|-	-|-	-|-	SEHO0A_RS21500|1	-|-	-|-	A464_RS15915|0	SBG_RS14810|0	-|-	RKS2978_RS10420|1	-|-	RKS2986_RS10885|1	RKS3013_RS10315|1	RKS3027_RS10000|1	N643_RS14035|0	RKS3057_RS10300|0	-|-	-|-	-|-	LFZ92_RS03265|1
15CG0025	SEI61121_RS35865|1	-|-	-|-	-|-	STM14_RS12440|1	AJH72_RS16640|1	SG_RS11435|1	SEEP9120_RS07290|1	SPA_RS03095|1	-|-	-|-	AL463_RS16185|1	-|-	-|-	SEN_RS11595|1	-|-	-|-	RKS2986_RS15580|1	RKS3013_RS19405|1	RKS3027_RS19705|1	-|-	RKS3057_RS15200|1	SPC_RS07340|1	-|-	SPAB_RS03105|1	LFZ92_RS07960|1
15CG0036	-|-	UQ48_RS06020|0	UQ49_RS06020|0	UQ50_RS06015|0	STM14_RS02330|0	-|-	SG_RS01775|0	SEEP9120_RS16805|0	SPA_RS11950|1	-|-	STY0377|0	AL463_RS02515|0	-|-	-|-	SEN_RS01675|0	RKS2978_RS01770|0	-|-	RKS2986_RS02065|0	-|-	-|-	-|-	-|-	SPC_RS01750|0	-|-	SPAB_RS13310|0	LFZ92_RS17975|0
15CG0037	-|-	UQ48_RS05985|1	UQ49_RS05985|1	UQ50_RS05980|1	STM14_RS02295|1	-|-	SG_RS01740|1	SEEP9120_RS16840|1	SPA_RS11985|1	-|-	STY0370|1	AL463_RS02550|1	-|-	-|-	SEN_RS01640|1	RKS2978_RS01810|1	-|-	RKS2986_RS02100|1	-|-	-|-	-|-	-|-	SPC_RS01715|1	-|-	SPAB_RS13345|1	LFZ92_RS18015|1
15CG0043	-|-	UQ48_RS06000|1	UQ49_RS06000|1	UQ50_RS05995|1	STM14_RS02310|1	-|-	SG_RS01755|1	SEEP9120_RS16825|1	SPA_RS11970|1	-|-	STY0373|1	AL463_RS02535|1	-|-	-|-	SEN_RS01655|1	RKS2978_RS01795|1	-|-	RKS2986_RS02085|1	-|-	-|-	-|-	-|-	SPC_RS01730|1	-|-	SPAB_RS13330|1	LFZ92_RS18000|1
15CG0047	-|-	UQ48_RS00470|1	UQ49_RS00470|1	UQ50_RS00470|1	STM14_RS20080|1	-|-	SG_RS18425|1	SEEP9120_RS00180|1	SPA_RS18520|1	-|-	STY3978|1	AL463_RS08280|1	-|-	-|-	SEN_RS18790|1	RKS2978_RS07515|1	-|-	RKS2986_RS07815|1	-|-	-|-	-|-	-|-	SPC_RS19280|1	-|-	SPAB_RS19205|1	LFZ92_RS00160|1
15CG0060	-|-	-|-	-|-	-|-	STM14_RS01395|1	AJH72_RS07595|1	SG_RS00835|1	SEEP9120_RS05000|1	SPA_RS00835|1	SEHO0A_RS07745|1	STY0184|1	AL463_RS03445|1	-|-	-|-	SEN_RS00845|1	-|-	-|-	RKS2986_RS02895|1	RKS3013_RS02515|1	RKS3027_RS02625|1	-|-	-|-	SPC_RS00830|1	-|-	SPAB_RS00810|1	LFZ92_RS18830|1
15CG0063	-|-	-|-	-|-	-|-	STM14_RS02480|1	AJH72_RS14665|1	-|-	-|-	SPA_RS11820|1	SEHO0A_RS08535|1	STY0405|1	AL463_RS02365|1	A464_RS01605|1	SBG_RS01715|1	-|-	-|-	-|-	RKS2986_RS01920|1	RKS3013_RS01595|1	RKS3027_RS01745|1	N643_RS01580|1	RKS3057_RS01635|1	SPC_RS01900|1	-|-	SPAB_RS13160|1	-|-
14CG0032	-|-	UQ48_RS06095|1	UQ49_RS06095|1	UQ50_RS06090|1	STM14_RS02435|1	-|-	-|-	SEEP9120_RS16700|1	SPA_RS11865|1	-|-	STY0396|1	AL463_RS02410|1	-|-	-|-	SEN_RS01780|1	RKS2978_RS01705|1	-|-	RKS2986_RS01970|1	-|-	-|-	-|-	-|-	SPC_RS01855|1	-|-	SPAB_RS13205|1	LFZ92_RS17875|1
14CG0038	-|-	-|-	-|-	-|-	STM14_RS13805|1	-|-	SG_RS12815|1	SEEP9120_RS05890|1	SPA_RS01740|1	-|-	STY2761|1	AL463_RS14825|1	A464_RS12680|1	SBG_RS11800|1	SEN_RS12990|1	-|-	-|-	RKS2986_RS14205|1	-|-	-|-	N643_RS11110|1	-|-	SPC_RS05625|1	-|-	SPAB_RS01735|1	LFZ92_RS06560|1
13CG0050	-|-	UQ48_RS18650|0	UQ49_RS18650|0	UQ50_RS18610|0	STM14_RS15745|1	-|-	SG_RS14300|0	SEEP9120_RS18565|0	-|-	-|-	-|-	AL463_RS12655|1	A464_RS14275|1	SBG_RS13165|1	SEN_RS14475|0	RKS2978_RS13015|0	-|-	-|-	-|-	-|-	N643_RS12460|0	-|-	SPC_RS14890|1	-|-	-|-	-|-
13CG0061	-|-	UQ48_RS10175|1	UQ49_RS10175|1	UQ50_RS10160|1	-|-	AJH72_RS17745|0	-|-	-|-	-|-	SEHO0A_RS12175|0	-|-	-|-	-|-	-|-	-|-	RKS2978_RS22175|1	N898_RS08390|1	RKS2986_RS21065|1	RKS3013_RS19910|0	RKS3027_RS20185|0	-|-	RKS3057_RS20995|1	-|-	SARI_RS08120|0	-|-	LFZ92_RS13480|1
13CG0063	-|-	UQ48_RS09065|0	UQ49_RS09065|0	UQ50_RS09055|0	-|-	-|-	-|-	-|-	-|-	-|-	-|-	-|-	A464_RS05035|0	SBG_RS04870|0	-|-	RKS2978_RS23525|0	N898_RS09225|0	RKS2986_RS22150|0	RKS3013_RS20805|0	RKS3027_RS21060|0	N643_RS04435|1	-|-	-|-	SARI_RS08935|0	-|-	LFZ92_RS14280|0
13CG0078	-|-	-|-	-|-	-|-	STM14_RS03490|1	AJH72_RS15770|0	-|-	-|-	-|-	SEHO0A_RS09390|1	-|-	AL463_RS01355|1	A464_RS02635|0	SBG_RS02515|1	-|-	-|-	N898_RS11265|1	RKS2986_RS00835|0	RKS3013_RS00685|0	RKS3027_RS00770|1	N643_RS02400|1	RKS3057_RS00770|1	-|-	SARI_RS11020|1	-|-	-|-
13CG0088	-|-	-|-	-|-	-|-	-|-	-|-	SG_RS10260|0	SEEP9120_RS08455|0	-|-	SEHO0A_RS16270|0	-|-	AL463_RS17410|0	-|-	SBG_RS09580|1	SEN_RS10425|0	RKS2978_RS17295|0	-|-	RKS2986_RS16975|0	RKS3013_RS15735|0	RKS3027_RS15635|0	-|-	RKS3057_RS16395|0	SPC_RS08510|0	-|-	-|-	LFZ92_RS09240|0
12CG0001	SEI61121_RS29840|0	UQ48_RS19120|1	UQ49_RS19120|1	UQ50_RS19080|1	-|-	AJH72_RS11320|0	-|-	-|-	-|-	SEHO0A_RS10245|0	-|-	-|-	-|-	-|-	-|-	RKS2978_RS12485|1	N898_RS21570|0	-|-	RKS3013_RS22070|0	-|-	-|-	RKS3057_RS11535|0	-|-	SARI_RS21630|0	-|-	LFZ92_RS04590|1
12CG0003	SEI61121_RS33930|1	UQ48_RS12590|1	UQ49_RS12590|1	UQ50_RS12570|1	-|-	-|-	-|-	-|-	-|-	-|-	-|-	-|-	A464_RS08485|1	SBG_RS07900|1	-|-	RKS2978_RS19625|1	N898_RS06310|1	RKS2986_RS18710|1	-|-	-|-	-|-	RKS3057_RS18765|1	-|-	SARI_RS05995|1	-|-	LFZ92_RS11295|1
12CG0005	SEI61121_RS30070|1	UQ48_RS19395|1	UQ49_RS19395|1	UQ50_RS19355|1	-|-	-|-	-|-	-|-	-|-	-|-	-|-	-|-	A464_RS14930|1	SBG_RS13825|1	-|-	RKS2978_RS12225|1	N898_RS21335|1	-|-	-|-	-|-	N643_RS13115|1	RKS3057_RS11270|1	-|-	SARI_RS21360|1	-|-	LFZ92_RS04240|1
12CG0030	SEI61121_RS32535|1	-|-	-|-	-|-	-|-	-|-	SG_RS11015|1	SEEP9120_RS07710|1	SPA_RS03495|1	-|-	-|-	-|-	A464_RS10975|1	SBG_RS10100|1	SEN_RS11175|1	-|-	N898_RS03440|1	-|-	-|-	-|-	N643_RS09525|1	RKS3057_RS15605|1	-|-	SARI_RS03520|1	-|-	LFZ92_RS08395|1
12CG0035	-|-	UQ48_RS06010|0	UQ49_RS06010|0	UQ50_RS06005|0	STM14_RS02320|0	-|-	-|-	SEEP9120_RS16815|0	SPA_RS11960|0	-|-	-|-	-|-	-|-	-|-	SEN_RS01665|0	RKS2978_RS01785|1	-|-	RKS2986_RS02075|0	-|-	-|-	-|-	-|-	SPC_RS01740|0	-|-	SPAB_RS13320|0	LFZ92_RS17985|0
12CG0042	-|-	UQ48_RS05565|1	UQ49_RS05565|1	UQ50_RS05560|1	-|-	-|-	-|-	-|-	-|-	SEHO0A_RS08330|1	-|-	-|-	A464_RS01285|1	SBG_RS01280|1	-|-	RKS2978_RS02245|1	-|-	RKS2986_RS02230|1	RKS3013_RS01860|1	RKS3027_RS01975|1	N643_RS01265|1	-|-	-|-	-|-	-|-	LFZ92_RS18150|1
11CG0010	SEI61121_RS32780|1	UQ48_RS02700|1	UQ49_RS02700|1	UQ50_RS02695|1	-|-	-|-	-|-	-|-	-|-	-|-	-|-	-|-	A464_RS20880|1	SBG_RS19680|1	-|-	RKS2978_RS05195|1	N898_RS15510|1	RKS2986_RS05205|1	-|-	-|-	-|-	RKS3057_RS04835|1	-|-	SARI_RS15565|1	-|-	-|-
11CG0023	SEI61121_RS23400|0	-|-	-|-	-|-	STM14_RS00835|0	-|-	SG_RS00270|0	SEEP9120_RS04430|0	SPA_RS00270|0	-|-	STY0062|1	AL463_RS04000|0	-|-	-|-	SEN_RS00275|0	-|-	-|-	-|-	-|-	-|-	-|-	RKS3057_RS03140|0	SPC_RS00260|0	-|-	SPAB_RS00265|0	-|-
11CG0043	SEI61121_RS43170|1	-|-	-|-	-|-	-|-	AJH72_RS21675|0	SG_RS05240|0	SEEP9120_RS13370|0	-|-	SEHO0A_RS08190|0	-|-	-|-	-|-	-|-	-|-	-|-	N898_RS13025|0	RKS2986_RS02345|1	RKS3013_RS02035|0	RKS3027_RS02145|0	N643_RS13385|1	-|-	-|-	-|-	-|-	LFZ92_RS18255|1
11CG0046	SEI61121_RS43185|1	-|-	-|-	-|-	-|-	AJH72_RS21690|1	SG_RS05225|1	SEEP9120_RS13385|1	-|-	SEHO0A_RS08175|1	-|-	-|-	-|-	-|-	-|-	-|-	-|-	RKS2986_RS02360|1	RKS3013_RS02050|1	RKS3027_RS02160|1	N643_RS13370|1	RKS3057_RS04735|1	-|-	-|-	-|-	LFZ92_RS18270|1
11CG0058	-|-	UQ48_RS19640|1	UQ49_RS19640|1	UQ50_RS19600|1	STM14_RS16650|1	-|-	SG_RS15165|1	SEEP9120_RS19490|1	-|-	-|-	-|-	AL463_RS11740|1	-|-	-|-	SEN_RS15400|1	RKS2978_RS11020|1	-|-	-|-	-|-	-|-	-|-	-|-	SPC_RS15825|1	-|-	SPAB_RS15800|1	-|-
11CG0064	-|-	UQ48_RS15615|1	UQ49_RS15615|1	UQ50_RS15585|1	-|-	AJH72_RS02250|0	-|-	-|-	-|-	SEHO0A_RS17080|1	-|-	-|-	-|-	SBG_RS10390|1	-|-	RKS2978_RS16190|1	-|-	RKS2986_RS15735|1	RKS3013_RS14985|0	RKS3027_RS14815|1	N643_RS09815|0	-|-	-|-	-|-	-|-	-|-
11CG0066	-|-	UQ48_RS11565|1	UQ49_RS11565|1	UQ50_RS11550|1	-|-	AJH72_RS13905|1	-|-	-|-	-|-	SEHO0A_RS13445|1	-|-	-|-	-|-	-|-	-|-	RKS2978_RS20680|1	N898_RS07035|1	RKS2986_RS19625|1	RKS3013_RS18530|1	RKS3027_RS18775|1	-|-	-|-	-|-	SARI_RS06745|1	-|-	-|-
11CG0078	-|-	-|-	-|-	-|-	STM14_RS21100|0	-|-	SG_RS17220|0	SEEP9120_RS22235|0	SPA_RS19510|0	-|-	STY3870|0	AL463_RS07255|0	-|-	-|-	SEN_RS19780|0	-|-	-|-	RKS2986_RS06820|0	-|-	-|-	-|-	RKS3057_RS06470|1	SPC_RS20490|0	-|-	-|-	LFZ92_RS22640|0
11CG0086	-|-	-|-	-|-	-|-	STM14_RS07505|0	-|-	SG_RS09025|0	SEEP9120_RS09710|1	SPA_RS07595|0	-|-	-|-	AL463_RS20855|0	-|-	-|-	SEN_RS08895|0	-|-	-|-	RKS2986_RS20525|0	-|-	-|-	-|-	RKS3057_RS20500|0	SPC_RS11965|0	-|-	SPAB_RS08200|0	LFZ92_RS12830|0
11CG0089	-|-	-|-	-|-	-|-	STM14_RS19265|0	-|-	SG_RS19205|0	SEEP9120_RS00960|0	-|-	-|-	-|-	AL463_RS09095|0	A464_RS17945|0	SBG_RS16800|0	SEN_RS18010|0	-|-	-|-	RKS2986_RS08130|1	-|-	-|-	N643_RS16030|0	-|-	SPC_RS18470|0	-|-	SPAB_RS18405|0	-|-
11CG0090	-|-	-|-	-|-	-|-	STM14_RS19270|1	-|-	SG_RS19200|1	SEEP9120_RS00955|1	-|-	-|-	-|-	AL463_RS09090|1	A464_RS17950|1	SBG_RS16805|1	SEN_RS18015|1	-|-	-|-	RKS2986_RS08135|1	-|-	-|-	N643_RS16035|1	-|-	SPC_RS18475|1	-|-	SPAB_RS18410|1	-|-
11CG0093	-|-	-|-	-|-	-|-	STM14_RS13810|1	-|-	-|-	SEEP9120_RS05885|1	-|-	-|-	-|-	AL463_RS14820|1	A464_RS12685|0	SBG_RS11805|0	SEN_RS12995|1	-|-	-|-	RKS2986_RS14200|0	-|-	-|-	N643_RS11115|0	-|-	SPC_RS05620|1	-|-	SPAB_RS01730|1	LFZ92_RS06555|0
11CG0096	-|-	-|-	-|-	-|-	-|-	AJH72_RS03250|1	-|-	-|-	-|-	SEHO0A_RS23565|1	-|-	-|-	A464_RS18295|0	SBG_RS17150|0	-|-	-|-	-|-	RKS2986_RS08315|1	RKS3013_RS08065|1	RKS3027_RS07770|0	N643_RS16370|0	RKS3057_RS07905|0	-|-	SARI_RS18335|1	-|-	LFZ92_RS00695|1
10CG0004	SEI61121_RS29325|1	UQ48_RS09025|1	UQ49_RS09025|1	UQ50_RS09015|1	-|-	AJH72_RS22065|1	-|-	-|-	-|-	SEHO0A_RS13920|1	-|-	-|-	-|-	-|-	-|-	RKS2978_RS23560|1	-|-	-|-	RKS3013_RS11010|1	RKS3027_RS18170|1	-|-	RKS3057_RS22120|1	-|-	-|-	-|-	-|-
10CG0008	SEI61121_RS29340|1	UQ48_RS09040|1	UQ49_RS09040|1	UQ50_RS09030|1	-|-	AJH72_RS22050|0	-|-	-|-	-|-	SEHO0A_RS13905|0	-|-	-|-	-|-	-|-	-|-	RKS2978_RS23545|1	-|-	-|-	RKS3013_RS11030|0	RKS3027_RS18195|0	-|-	RKS3057_RS22105|1	-|-	-|-	-|-	-|-
10CG0016	SEI61121_RS32930|0	UQ48_RS02560|0	UQ49_RS02560|0	UQ50_RS02555|0	-|-	-|-	-|-	-|-	-|-	-|-	-|-	-|-	-|-	-|-	-|-	RKS2978_RS05330|0	N898_RS15715|0	RKS2986_RS05360|1	-|-	-|-	-|-	RKS3057_RS04995|0	-|-	SARI_RS15770|0	-|-	LFZ92_RS21275|1
10CG0070	-|-	UQ48_RS13290|1	UQ49_RS13290|1	UQ50_RS13270|1	-|-	AJH72_RS00025|1	-|-	-|-	-|-	SEHO0A_RS14875|0	-|-	-|-	-|-	-|-	-|-	RKS2978_RS18910|1	N898_RS05695|1	-|-	RKS3013_RS17260|1	RKS3027_RS17005|1	-|-	-|-	-|-	SARI_RS05395|1	-|-	-|-
10CG0077	-|-	UQ48_RS15740|0	UQ49_RS15740|0	UQ50_RS15710|0	-|-	AJH72_RS02375|1	-|-	-|-	-|-	SEHO0A_RS17430|1	-|-	-|-	-|-	-|-	-|-	RKS2978_RS16045|0	N898_RS03005|0	-|-	RKS3013_RS14865|1	RKS3027_RS14685|1	-|-	-|-	-|-	SARI_RS03100|0	-|-	-|-
10CG0080	-|-	UQ48_RS06905|1	UQ49_RS06905|1	UQ50_RS06895|1	-|-	AJH72_RS15680|0	-|-	-|-	-|-	SEHO0A_RS09305|0	-|-	-|-	-|-	-|-	-|-	RKS2978_RS00855|1	N898_RS11350|1	-|-	RKS3013_RS00780|0	RKS3027_RS00865|0	-|-	-|-	-|-	SARI_RS11105|1	-|-	-|-
10CG0111	-|-	-|-	-|-	-|-	STM14_RS20205|1	-|-	SG_RS18300|1	SEEP9120_RS00065|1	SPA_RS18650|1	-|-	-|-	AL463_RS08155|1	-|-	-|-	SEN_RS18915|1	RKS2978_RS07375|1	-|-	RKS2986_RS07665|1	-|-	-|-	-|-	-|-	SPC_RS19415|1	-|-	SPAB_RS19335|1	-|-
10CG0118	-|-	-|-	-|-	-|-	STM14_RS01560|1	-|-	SG_RS01000|1	SEEP9120_RS05165|1	SPA_RS01015|1	-|-	-|-	AL463_RS03280|1	-|-	-|-	SEN_RS01010|1	-|-	-|-	RKS2986_RS10305|1	-|-	-|-	-|-	-|-	SPC_RS00995|1	-|-	SPAB_RS01015|1	LFZ92_RS02670|1
10CG0124	-|-	-|-	-|-	-|-	STM14_RS09245|0	-|-	SG_RS07330|0	-|-	SPA_RS06070|0	-|-	STY1392|0	AL463_RS19110|0	-|-	-|-	SEN_RS07055|0	-|-	-|-	RKS2986_RS18795|1	-|-	-|-	-|-	-|-	SPC_RS10270|0	-|-	SPAB_RS06460|1	LFZ92_RS11370|1
10CG0126	-|-	-|-	-|-	-|-	STM14_RS19250|1	-|-	SG_RS19225|1	-|-	-|-	-|-	-|-	AL463_RS09110|1	A464_RS17930|1	SBG_RS16785|1	SEN_RS17995|1	-|-	-|-	RKS2986_RS08115|1	-|-	-|-	N643_RS16015|1	-|-	SPC_RS18455|1	-|-	SPAB_RS18385|1	-|-
9CG0008	SEI61121_RS0122940|0	-|-	-|-	-|-	STM14_RS10195|0	-|-	SG_RS06380|1	SEEP9120_RS12320|1	SPA_RS05090|0	-|-	-|-	AL463_RS18145|0	-|-	-|-	SEN_RS06105|1	-|-	-|-	-|-	-|-	-|-	-|-	-|-	SPC_RS09315|0	-|-	SPAB_RS05510|0	-|-
9CG0011	SEI61121_RS30130|0	-|-	-|-	-|-	STM14_RS16475|1	-|-	SG_RS14985|1	SEEP9120_RS19315|1	-|-	-|-	-|-	AL463_RS11915|1	-|-	-|-	SEN_RS15225|1	-|-	-|-	RKS2986_RS11890|1	-|-	-|-	-|-	RKS3057_RS11210|0	-|-	-|-	SPAB_RS15625|1	-|-
9CG0012	SEI61121_RS40780|0	-|-	-|-	-|-	STM14_RS03890|0	-|-	SG_RS03295|0	SEEP9120_RS15285|0	-|-	-|-	-|-	AL463_RS00955|0	-|-	-|-	SEN_RS03195|0	-|-	-|-	RKS2986_RS00425|1	-|-	-|-	-|-	RKS3057_RS00380|0	-|-	-|-	SPAB_RS11780|0	-|-
9CG0031	SEI61121_RS43980|0	-|-	-|-	-|-	-|-	AJH72_RS05360|0	-|-	-|-	-|-	SEHO0A_RS18285|0	-|-	-|-	A464_RS20970|0	SBG_RS19755|0	-|-	-|-	-|-	-|-	RKS3013_RS13845|0	RKS3027_RS13730|0	N643_RS19020|0	-|-	-|-	-|-	-|-	LFZ92_RS07050|1
9CG0056	-|-	UQ48_RS05100|1	UQ49_RS05100|1	UQ50_RS05095|1	-|-	-|-	-|-	-|-	-|-	-|-	-|-	-|-	A464_RS01570|1	SBG_RS01680|1	-|-	RKS2978_RS02725|1	N898_RS13500|1	-|-	-|-	-|-	N643_RS01550|1	-|-	-|-	SARI_RS13240|1	-|-	-|-
9CG0065	-|-	-|-	-|-	-|-	STM14_RS11675|0	-|-	SG_RS10730|0	SEEP9120_RS07995|0	SPA_RS03850|1	-|-	STY2304|1	AL463_RS16950|0	-|-	-|-	SEN_RS10890|0	-|-	-|-	RKS2986_RS16340|0	-|-	-|-	-|-	-|-	-|-	-|-	SPAB_RS03875|0	-|-
9CG0079	-|-	-|-	-|-	-|-	STM14_RS21465|1	-|-	SG_RS16845|0	SEEP9120_RS21855|0	SPA_RS19875|1	-|-	STY3790|1	AL463_RS06890|1	-|-	-|-	SEN_RS20150|0	-|-	-|-	-|-	-|-	-|-	-|-	-|-	SPC_RS20845|1	-|-	SPAB_RS20570|1	-|-
9CG0085	-|-	-|-	-|-	-|-	STM14_RS21355|0	-|-	SG_RS16960|0	SEEP9120_RS21970|0	SPA_RS19765|1	-|-	STY3814|1	AL463_RS07000|0	-|-	-|-	SEN_RS20035|0	-|-	-|-	-|-	-|-	-|-	-|-	-|-	SPC_RS20735|0	-|-	SPAB_RS20455|0	-|-
9CG0104	-|-	-|-	-|-	-|-	STM14_RS21405|1	-|-	SG_RS16905|1	SEEP9120_RS21915|1	SPA_RS19815|1	-|-	STY3803|1	AL463_RS06950|1	-|-	-|-	SEN_RS20090|1	-|-	-|-	-|-	-|-	-|-	-|-	-|-	SPC_RS20785|1	-|-	SPAB_RS20510|1	-|-
9CG0110	-|-	-|-	-|-	-|-	STM14_RS05930|1	-|-	SG_RS04950|1	SEEP9120_RS13655|1	SPA_RS08850|1	-|-	STY1117|1	AL463_RS22120|1	-|-	-|-	SEN_RS04920|1	-|-	-|-	-|-	-|-	-|-	-|-	-|-	SPC_RS13270|1	-|-	SPAB_RS10025|1	-|-
9CG0113	-|-	-|-	-|-	-|-	STM14_RS02100|0	-|-	SG_RS01550|0	SEEP9120_RS17030|0	SPA_RS12465|1	-|-	STY0335|0	AL463_RS02740|0	-|-	-|-	SEN_RS01445|0	-|-	-|-	-|-	-|-	-|-	-|-	-|-	SPC_RS01520|0	-|-	SPAB_RS13530|0	-|-
9CG0114	-|-	-|-	-|-	-|-	STM14_RS02110|0	-|-	SG_RS01560|0	SEEP9120_RS17020|0	SPA_RS12455|1	-|-	STY0337|0	AL463_RS02730|0	-|-	-|-	SEN_RS01455|0	-|-	-|-	-|-	-|-	-|-	-|-	-|-	SPC_RS01530|0	-|-	SPAB_RS13520|0	-|-
9CG0116	-|-	-|-	-|-	-|-	STM14_RS17835|1	-|-	SG_RS16345|1	SEEP9120_RS20670|1	SPA_RS16335|0	-|-	STY3535|1	AL463_RS10535|1	-|-	-|-	SEN_RS16580|1	-|-	-|-	-|-	-|-	-|-	-|-	-|-	SPC_RS17015|1	-|-	SPAB_RS17000|1	-|-
9CG0124	-|-	-|-	-|-	-|-	STM14_RS03190|1	-|-	SG_RS02635|1	SEEP9120_RS15945|1	SPA_RS11110|1	-|-	-|-	AL463_RS01650|1	-|-	-|-	SEN_RS02535|1	-|-	-|-	RKS2986_RS01185|1	-|-	-|-	-|-	-|-	SPC_RS02610|1	-|-	SPAB_RS12445|1	-|-
9CG0139	-|-	-|-	-|-	-|-	STM14_RS20220|1	-|-	SG_RS18285|1	SEEP9120_RS00050|1	-|-	-|-	-|-	AL463_RS08140|1	-|-	-|-	SEN_RS18930|1	RKS2978_RS07360|1	-|-	RKS2986_RS07650|1	-|-	-|-	-|-	-|-	SPC_RS19430|1	-|-	SPAB_RS19350|1	-|-
9CG0144	-|-	-|-	-|-	-|-	STM14_RS19560|1	-|-	SG_RS18905|1	-|-	SPA_RS17995|1	-|-	-|-	AL463_RS08800|1	-|-	-|-	SEN_RS18310|1	-|-	-|-	-|-	-|-	-|-	-|-	RKS3057_RS08015|1	SPC_RS18765|1	SARI_RS18440|1	SPAB_RS18685|1	-|-
9CG0150	-|-	-|-	-|-	-|-	STM14_RS05730|1	-|-	-|-	-|-	-|-	-|-	-|-	AL463_RS22315|1	-|-	-|-	SEN_RS04720|1	-|-	N898_RS22495|0	RKS2986_RS21150|0	-|-	-|-	-|-	RKS3057_RS16720|1	SPC_RS13470|1	-|-	SPAB_RS05465|1	LFZ92_RS10265|1
9CG0161	-|-	-|-	-|-	-|-	-|-	-|-	-|-	-|-	-|-	SEHO0A_RS07245|1	-|-	-|-	-|-	SBG_RS00250|0	-|-	-|-	N898_RS14005|1	RKS2986_RS03445|1	-|-	RKS3027_RS03185|1	N643_RS00240|0	RKS3057_RS03070|0	-|-	SARI_RS13740|0	-|-	LFZ92_RS19390|1
8CG0006	SEI61121_RS29285|0	UQ48_RS08985|0	UQ49_RS08985|0	UQ50_RS08975|0	-|-	-|-	-|-	-|-	-|-	-|-	-|-	-|-	-|-	-|-	-|-	RKS2978_RS23595|0	N898_RS10325|1	-|-	-|-	-|-	-|-	RKS3057_RS22160|0	-|-	SARI_RS10055|1	-|-	-|-
8CG0013	SEI61121_RS44020|0	-|-	-|-	-|-	STM14_RS06840|0	AJH72_RS00605|0	-|-	-|-	-|-	SEHO0A_RS12135|0	-|-	AL463_RS14320|0	A464_RS09780|1	-|-	-|-	-|-	-|-	RKS2986_RS21295|1	-|-	RKS3027_RS16465|0	-|-	-|-	-|-	-|-	-|-	-|-
8CG0028	SEI61121_RS36420|0	-|-	-|-	-|-	STM14_RS22125|0	-|-	-|-	-|-	-|-	-|-	STY1626|1	AL463_RS06230|0	-|-	-|-	-|-	-|-	-|-	RKS2986_RS05825|0	-|-	-|-	-|-	RKS3057_RS05465|0	SPC_RS21295|0	-|-	-|-	LFZ92_RS21715|0
8CG0034	SEI61121_RS29400|0	-|-	-|-	-|-	-|-	AJH72_RS08435|1	-|-	-|-	-|-	SEHO0A_RS26395|1	-|-	-|-	A464_RS01440|0	SBG_RS01550|0	-|-	-|-	-|-	-|-	RKS3013_RS04945|1	-|-	N643_RS01420|0	RKS3057_RS22035|1	-|-	-|-	-|-	-|-
8CG0045	-|-	UQ48_RS03290|0	UQ49_RS03290|0	UQ50_RS03285|0	-|-	AJH72_RS08810|1	-|-	-|-	-|-	SEHO0A_RS26800|1	-|-	-|-	-|-	-|-	-|-	RKS2978_RS04645|0	-|-	-|-	RKS3013_RS04555|1	RKS3027_RS04305|1	-|-	-|-	-|-	-|-	-|-	-|-
8CG0049	-|-	UQ48_RS03950|1	UQ49_RS03950|1	UQ50_RS03945|1	-|-	AJH72_RS06360|1	-|-	-|-	-|-	SEHO0A_RS27170|1	-|-	-|-	-|-	-|-	-|-	RKS2978_RS03935|0	-|-	-|-	RKS3013_RS03795|1	RKS3027_RS03915|1	-|-	-|-	-|-	-|-	-|-	-|-
8CG0055	-|-	UQ48_RS03925|1	UQ49_RS03925|1	UQ50_RS03920|1	-|-	AJH72_RS06335|1	-|-	-|-	-|-	SEHO0A_RS27145|1	-|-	-|-	-|-	-|-	-|-	RKS2978_RS03960|1	-|-	-|-	RKS3013_RS03820|1	RKS3027_RS03940|1	-|-	-|-	-|-	-|-	-|-	-|-
8CG0065	-|-	UQ48_RS01560|1	UQ49_RS01560|1	UQ50_RS01555|1	-|-	AJH72_RS19430|0	-|-	-|-	-|-	-|-	-|-	-|-	-|-	-|-	-|-	RKS2978_RS06360|1	N898_RS16795|0	-|-	RKS3013_RS06395|0	-|-	-|-	RKS3057_RS06280|0	-|-	-|-	-|-	-|-
8CG0068	-|-	UQ48_RS03710|1	UQ49_RS03710|1	UQ50_RS03705|1	-|-	AJH72_RS09175|0	-|-	-|-	-|-	-|-	-|-	-|-	-|-	-|-	-|-	RKS2978_RS04315|0	-|-	-|-	RKS3013_RS04135|0	-|-	N643_RS19800|0	-|-	-|-	SARI_RS14720|0	-|-	-|-
8CG0069	-|-	UQ48_RS03765|0	UQ49_RS03765|0	UQ50_RS03760|0	-|-	AJH72_RS09240|0	-|-	-|-	-|-	-|-	-|-	-|-	-|-	-|-	-|-	RKS2978_RS04165|1	-|-	-|-	RKS3013_RS04060|0	-|-	N643_RS19935|0	-|-	-|-	SARI_RS14580|0	-|-	-|-
8CG0090	-|-	UQ48_RS24085|1	UQ49_RS24085|1	UQ50_RS23495|1	-|-	-|-	-|-	-|-	-|-	-|-	-|-	-|-	-|-	-|-	-|-	RKS2978_RS12545|1	N898_RS21585|1	-|-	RKS3013_RS11545|1	RKS3027_RS11115|1	-|-	-|-	-|-	SARI_RS21645|1	-|-	-|-
8CG0114	-|-	-|-	-|-	-|-	STM14_RS01575|1	-|-	SG_RS01015|1	SEEP9120_RS05180|1	SPA_RS01030|1	-|-	-|-	AL463_RS03265|1	-|-	-|-	SEN_RS01025|1	-|-	-|-	-|-	-|-	-|-	-|-	-|-	SPC_RS01010|1	-|-	SPAB_RS01030|1	-|-
8CG0118	-|-	-|-	-|-	-|-	STM14_RS02805|0	-|-	SG_RS02250|1	SEEP9120_RS16330|1	SPA_RS11495|0	-|-	-|-	AL463_RS02040|0	-|-	-|-	SEN_RS02150|1	-|-	-|-	-|-	-|-	-|-	-|-	-|-	SPC_RS02225|0	-|-	SPAB_RS12830|0	-|-
8CG0126	-|-	-|-	-|-	-|-	STM14_RS01585|0	-|-	SG_RS01025|1	SEEP9120_RS05190|1	SPA_RS01040|0	-|-	-|-	AL463_RS03255|0	-|-	-|-	SEN_RS01035|1	-|-	-|-	-|-	-|-	-|-	-|-	-|-	SPC_RS01020|0	-|-	SPAB_RS01040|1	-|-
8CG0137	-|-	-|-	-|-	-|-	STM14_RS07645|1	-|-	SG_RS08880|1	SEEP9120_RS09850|1	-|-	SEHO0A_RS12710|1	-|-	AL463_RS20715|1	-|-	-|-	SEN_RS08750|1	-|-	-|-	-|-	-|-	RKS3027_RS19555|1	-|-	-|-	-|-	-|-	SPAB_RS08060|1	-|-
8CG0140	-|-	-|-	-|-	-|-	STM14_RS13345|1	-|-	SG_RS12350|1	SEEP9120_RS06355|1	-|-	-|-	STY2659|1	AL463_RS15285|1	-|-	-|-	SEN_RS12525|1	-|-	-|-	-|-	-|-	-|-	-|-	-|-	SPC_RS06110|1	-|-	SPAB_RS02200|1	-|-
8CG0155	-|-	-|-	-|-	-|-	STM14_RS17435|0	-|-	SG_RS15950|0	SEEP9120_RS20275|0	-|-	-|-	-|-	AL463_RS10930|0	-|-	-|-	SEN_RS16185|0	-|-	-|-	-|-	-|-	-|-	-|-	RKS3057_RS10045|1	SPC_RS16625|0	-|-	SPAB_RS16610|0	-|-
8CG0159	-|-	-|-	-|-	-|-	STM14_RS19830|1	-|-	SG_RS18640|1	-|-	SPA_RS18260|1	-|-	-|-	AL463_RS08530|1	-|-	-|-	SEN_RS18575|1	-|-	-|-	RKS2986_RS08100|1	-|-	-|-	-|-	RKS3057_RS07730|1	-|-	-|-	SPAB_RS18950|1	-|-
8CG0160	-|-	-|-	-|-	-|-	STM14_RS19525|1	-|-	SG_RS18940|1	-|-	-|-	-|-	STY4105|1	AL463_RS08835|1	-|-	-|-	SEN_RS18275|1	-|-	-|-	RKS2986_RS08445|1	-|-	-|-	-|-	-|-	SPC_RS18730|1	-|-	SPAB_RS18650|1	-|-
8CG0172	-|-	-|-	-|-	-|-	STM14_RS19980|1	-|-	-|-	-|-	SPA_RS18415|1	-|-	STY3999|1	AL463_RS08380|1	-|-	-|-	-|-	-|-	-|-	RKS2986_RS07925|1	-|-	-|-	-|-	-|-	SPC_RS19180|1	-|-	SPAB_RS19105|1	LFZ92_RS00290|1
8CG0173	-|-	-|-	-|-	-|-	STM14_RS19975|1	-|-	-|-	-|-	SPA_RS18410|1	-|-	STY4000|1	AL463_RS08385|1	-|-	-|-	-|-	-|-	-|-	RKS2986_RS07930|1	-|-	-|-	-|-	-|-	SPC_RS19175|1	-|-	SPAB_RS19100|1	LFZ92_RS00295|1
8CG0184	-|-	-|-	-|-	-|-	-|-	AJH72_RS15380|1	-|-	-|-	-|-	SEHO0A_RS11895|1	-|-	-|-	-|-	-|-	-|-	-|-	N898_RS08625|0	RKS2986_RS21615|0	RKS3013_RS20210|1	RKS3027_RS20475|1	-|-	-|-	-|-	SARI_RS08360|0	-|-	LFZ92_RS13710|0
8CG0187	-|-	-|-	-|-	-|-	-|-	-|-	-|-	-|-	SPA_RS13190|0	SEHO0A_RS17180|0	STY2014|0	-|-	A464_RS15660|0	SBG_RS14565|1	SEN_RS09985|1	-|-	N898_RS04115|0	-|-	-|-	RKS3027_RS12730|1	-|-	-|-	-|-	-|-	-|-	-|-
7CG0016	SEI61121_RS36435|1	-|-	-|-	-|-	STM14_RS22110|1	-|-	-|-	-|-	-|-	-|-	-|-	AL463_RS06245|1	-|-	-|-	-|-	-|-	-|-	RKS2986_RS05845|1	-|-	-|-	-|-	RKS3057_RS05485|1	SPC_RS21280|1	-|-	-|-	LFZ92_RS21735|1
7CG0019	SEI61121_RS36470|0	-|-	-|-	-|-	STM14_RS22060|1	-|-	-|-	-|-	-|-	-|-	-|-	AL463_RS06295|1	-|-	-|-	-|-	-|-	-|-	RKS2986_RS05880|0	-|-	-|-	-|-	RKS3057_RS05520|0	SPC_RS21230|1	-|-	-|-	LFZ92_RS21770|1
7CG0023	SEI61121_RS36450|1	-|-	-|-	-|-	STM14_RS22095|1	-|-	-|-	-|-	-|-	-|-	-|-	AL463_RS06260|1	-|-	-|-	-|-	-|-	-|-	RKS2986_RS05860|1	-|-	-|-	-|-	RKS3057_RS05500|1	SPC_RS21265|1	-|-	-|-	LFZ92_RS21750|1
7CG0036	SEI61121_RS39920|1	-|-	-|-	-|-	-|-	-|-	-|-	-|-	-|-	-|-	-|-	-|-	A464_RS04120|1	SBG_RS04090|0	-|-	-|-	-|-	RKS2986_RS23040|1	-|-	-|-	N643_RS03860|1	RKS3057_RS22880|1	-|-	-|-	-|-	LFZ92_RS14935|1
7CG0040	-|-	UQ48_RS13710|1	UQ49_RS13710|1	UQ50_RS13690|1	-|-	AJH72_RS00465|1	-|-	-|-	-|-	SEHO0A_RS28910|1	-|-	-|-	-|-	-|-	-|-	-|-	-|-	-|-	RKS3013_RS16850|1	RKS3027_RS16565|1	-|-	-|-	-|-	-|-	-|-	-|-
7CG0043	-|-	UQ48_RS12690|1	UQ49_RS12690|1	UQ50_RS12670|1	-|-	AJH72_RS01315|1	-|-	-|-	-|-	-|-	-|-	-|-	-|-	-|-	-|-	-|-	N898_RS22865|1	-|-	RKS3013_RS16005|1	-|-	-|-	-|-	-|-	SARI_RS22795|1	-|-	-|-
7CG0045	-|-	UQ48_RS05680|0	UQ49_RS05680|0	UQ50_RS05675|0	-|-	-|-	SG_RS10180|1	SEEP9120_RS08535|1	-|-	-|-	-|-	-|-	-|-	-|-	SEN_RS10345|1	-|-	-|-	-|-	-|-	-|-	-|-	RKS3057_RS22660|1	-|-	-|-	-|-	-|-
7CG0055	-|-	UQ48_RS12170|0	UQ49_RS12170|0	UQ50_RS12155|0	-|-	-|-	-|-	-|-	-|-	-|-	-|-	-|-	A464_RS23105|0	SBG_RS21085|0	-|-	RKS2978_RS20110|1	-|-	-|-	-|-	-|-	N643_RS20605|0	-|-	-|-	-|-	-|-	-|-
7CG0057	-|-	UQ48_RS09045|1	UQ49_RS09045|1	UQ50_RS09035|1	-|-	-|-	-|-	-|-	-|-	-|-	-|-	-|-	A464_RS08325|1	-|-	-|-	RKS2978_RS23540|1	N898_RS10270|1	-|-	-|-	-|-	-|-	-|-	-|-	SARI_RS10005|1	-|-	-|-
7CG0059	-|-	UQ48_RS21355|1	UQ49_RS21355|1	UQ50_RS21320|1	-|-	-|-	-|-	-|-	-|-	-|-	-|-	-|-	-|-	-|-	-|-	RKS2978_RS09225|1	N898_RS19305|0	RKS2986_RS09665|0	-|-	-|-	-|-	-|-	-|-	-|-	-|-	LFZ92_RS02020|0
7CG0074	-|-	-|-	-|-	-|-	STM14_RS03390|0	-|-	SG_RS02830|1	SEEP9120_RS15750|1	-|-	-|-	STY0605|0	AL463_RS01455|0	-|-	-|-	SEN_RS02730|1	-|-	-|-	-|-	-|-	-|-	-|-	-|-	-|-	-|-	SPAB_RS12250|0	-|-
7CG0077	-|-	-|-	-|-	-|-	STM14_RS10260|1	-|-	SG_RS06285|1	SEEP9120_RS12605|0	-|-	-|-	-|-	AL463_RS18085|1	-|-	-|-	SEN_RS06010|1	-|-	-|-	-|-	-|-	-|-	-|-	RKS3057_RS17500|0	-|-	-|-	SPAB_RS09220|0	-|-
7CG0096	-|-	-|-	-|-	-|-	STM14_RS01455|1	-|-	SG_RS00895|1	SEEP9120_RS05060|1	-|-	-|-	-|-	AL463_RS03385|1	-|-	-|-	SEN_RS00905|1	-|-	-|-	-|-	-|-	-|-	-|-	-|-	SPC_RS00890|1	-|-	SPAB_RS00870|1	-|-
7CG0105	-|-	-|-	-|-	-|-	STM14_RS01470|0	-|-	SG_RS00910|0	SEEP9120_RS05075|0	-|-	-|-	-|-	AL463_RS03370|0	-|-	-|-	SEN_RS00920|0	-|-	-|-	-|-	-|-	-|-	-|-	-|-	SPC_RS00905|0	-|-	SPAB_RS00885|1	-|-
7CG0120	-|-	-|-	-|-	-|-	STM14_RS16185|1	-|-	-|-	SEEP9120_RS19030|1	SPA_RS14690|1	-|-	STY3174|1	AL463_RS12215|1	-|-	-|-	SEN_RS14940|1	-|-	-|-	-|-	-|-	-|-	-|-	-|-	-|-	-|-	-|-	LFZ92_RS04625|1
7CG0121	-|-	-|-	-|-	-|-	STM14_RS01590|1	-|-	-|-	SEEP9120_RS05195|1	SPA_RS01045|1	-|-	-|-	AL463_RS03250|1	-|-	-|-	SEN_RS01040|1	-|-	-|-	-|-	-|-	-|-	-|-	-|-	SPC_RS01025|1	-|-	SPAB_RS01045|1	-|-
7CG0130	-|-	-|-	-|-	-|-	STM14_RS08600|1	-|-	-|-	-|-	-|-	-|-	-|-	AL463_RS19755|1	A464_RS07660|1	SBG_RS07120|1	-|-	-|-	-|-	-|-	-|-	-|-	N643_RS06610|1	-|-	-|-	-|-	SPAB_RS07095|1	LFZ92_RS12075|1
7CG0131	-|-	-|-	-|-	-|-	STM14_RS01580|0	-|-	-|-	-|-	-|-	-|-	-|-	AL463_RS03260|0	-|-	-|-	SEN_RS01030|0	-|-	-|-	RKS2986_RS10325|0	-|-	-|-	-|-	-|-	SPC_RS01015|1	-|-	SPAB_RS01035|0	LFZ92_RS02690|0
7CG0139	-|-	-|-	-|-	-|-	-|-	AJH72_RS08235|0	-|-	-|-	-|-	SEHO0A_RS26230|0	-|-	-|-	A464_RS20840|1	SBG_RS19640|1	-|-	-|-	-|-	-|-	RKS3013_RS05150|0	RKS3027_RS04900|0	N643_RS18885|1	-|-	-|-	-|-	-|-	-|-
7CG0151	-|-	-|-	-|-	-|-	-|-	AJH72_RS22095|1	-|-	-|-	-|-	SEHO0A_RS08245|1	-|-	-|-	-|-	SBG_RS14025|1	-|-	-|-	-|-	-|-	RKS3013_RS01975|1	RKS3027_RS10660|0	N643_RS13310|0	RKS3057_RS11810|0	-|-	-|-	-|-	-|-
7CG0160	-|-	-|-	-|-	-|-	-|-	-|-	SG_RS14385|1	SEEP9120_RS18650|1	SPA_RS14300|1	-|-	STY3088|1	-|-	-|-	-|-	SEN_RS14560|1	-|-	-|-	-|-	-|-	-|-	-|-	-|-	SPC_RS14985|1	-|-	SPAB_RS14955|1	-|-
7CG0162	-|-	-|-	-|-	-|-	-|-	-|-	SG_RS21915|0	SEEP9120_RS03670|0	SPA_RS21895|0	-|-	-|-	-|-	-|-	-|-	SEN_RS22150|0	RKS2978_RS03975|1	-|-	-|-	RKS3013_RS03835|0	-|-	-|-	-|-	-|-	-|-	SPAB_RS23110|0	-|-
7CG0164	-|-	-|-	-|-	-|-	-|-	-|-	SG_RS05325|0	SEEP9120_RS13295|0	-|-	-|-	-|-	-|-	A464_RS24300|0	-|-	SEN_RS05205|0	-|-	-|-	RKS2986_RS02260|1	-|-	-|-	N643_RS21730|0	RKS3057_RS16425|0	-|-	-|-	-|-	-|-
6CG0021	SEI61121_RS36895|1	-|-	-|-	-|-	-|-	-|-	-|-	SEEP9120_RS17470|1	SPA_RS12935|1	-|-	STY4602|1	AL463_RS13915|1	-|-	SBG_RS03995|1	-|-	-|-	-|-	-|-	-|-	-|-	-|-	-|-	-|-	-|-	-|-	-|-
6CG0022	SEI61121_RS36960|1	-|-	-|-	-|-	-|-	-|-	-|-	SEEP9120_RS17530|1	SPA_RS12995|1	-|-	STY4614|1	AL463_RS13850|1	-|-	SBG_RS03930|1	-|-	-|-	-|-	-|-	-|-	-|-	-|-	-|-	-|-	-|-	-|-	-|-
6CG0028	SEI61121_RS36945|0	-|-	-|-	-|-	-|-	-|-	-|-	-|-	SPA_RS12980|1	-|-	STY4611|1	AL463_RS13880|0	-|-	-|-	-|-	-|-	-|-	-|-	-|-	-|-	-|-	-|-	SPC_RS05270|0	-|-	SPAB_RS08975|1	-|-
6CG0033	SEI61121_RS36680|0	-|-	-|-	-|-	-|-	-|-	-|-	-|-	-|-	-|-	-|-	-|-	-|-	-|-	-|-	RKS2978_RS10425|0	-|-	RKS2986_RS10890|0	RKS3013_RS10320|1	RKS3027_RS10005|0	-|-	RKS3057_RS10305|0	-|-	-|-	-|-	-|-
6CG0044	-|-	UQ48_RS14570|1	UQ49_RS14570|1	UQ50_RS14545|1	-|-	-|-	-|-	-|-	-|-	SEHO0A_RS16320|1	-|-	-|-	-|-	-|-	-|-	RKS2978_RS17340|1	-|-	-|-	-|-	RKS3027_RS15715|1	-|-	-|-	-|-	-|-	-|-	-|-
6CG0045	-|-	UQ48_RS15315|1	UQ49_RS15315|1	UQ50_RS15285|1	-|-	-|-	-|-	-|-	-|-	SEHO0A_RS16810|1	-|-	-|-	-|-	-|-	-|-	RKS2978_RS16525|1	-|-	-|-	-|-	RKS3027_RS15095|1	-|-	-|-	-|-	-|-	-|-	-|-
6CG0047	-|-	UQ48_RS13840|1	UQ49_RS13840|1	UQ50_RS13820|1	-|-	-|-	-|-	-|-	-|-	-|-	-|-	-|-	A464_RS04745|0	-|-	-|-	-|-	-|-	-|-	-|-	-|-	-|-	RKS3057_RS17490|1	SPC_RS06320|0	-|-	-|-	-|-
6CG0066	-|-	UQ48_RS07880|0	UQ49_RS07880|0	UQ50_RS07870|0	-|-	-|-	-|-	-|-	-|-	-|-	-|-	-|-	-|-	-|-	-|-	RKS2978_RS25070|0	N898_RS10405|1	-|-	-|-	-|-	-|-	-|-	-|-	SARI_RS10135|1	-|-	-|-
6CG0068	-|-	UQ48_RS11800|1	UQ49_RS11800|1	UQ50_RS11785|1	-|-	-|-	-|-	-|-	-|-	-|-	-|-	-|-	-|-	-|-	-|-	RKS2978_RS20435|0	N898_RS12480|0	-|-	-|-	-|-	-|-	-|-	-|-	SARI_RS12260|0	-|-	-|-
6CG0072	-|-	UQ48_RS21455|1	UQ49_RS21455|1	UQ50_RS21420|1	-|-	-|-	-|-	-|-	-|-	-|-	-|-	-|-	-|-	-|-	-|-	RKS2978_RS09115|1	-|-	RKS2986_RS09560|1	-|-	-|-	-|-	-|-	-|-	-|-	-|-	LFZ92_RS01910|1
6CG0074	-|-	UQ48_RS23085|1	UQ49_RS23085|1	UQ50_RS22480|1	-|-	-|-	-|-	-|-	-|-	-|-	-|-	-|-	-|-	-|-	-|-	RKS2978_RS05765|1	-|-	RKS2986_RS05945|0	-|-	-|-	-|-	-|-	-|-	-|-	-|-	LFZ92_RS21820|0
6CG0082	-|-	-|-	-|-	-|-	STM14_RS08180|1	-|-	SG_RS08345|1	SEEP9120_RS10385|1	SPA_RS06970|1	-|-	-|-	AL463_RS20175|1	-|-	-|-	SEN_RS08215|1	-|-	-|-	-|-	-|-	-|-	-|-	-|-	-|-	-|-	-|-	-|-
6CG0096	-|-	-|-	-|-	-|-	STM14_RS06440|1	-|-	SG_RS09790|1	-|-	-|-	-|-	-|-	AL463_RS21600|1	-|-	-|-	SEN_RS09675|1	-|-	-|-	-|-	-|-	-|-	-|-	-|-	SPC_RS12755|1	-|-	SPAB_RS09515|1	-|-
6CG0098	-|-	-|-	-|-	-|-	STM14_RS18455|1	-|-	-|-	SEEP9120_RS01775|1	-|-	-|-	-|-	AL463_RS09910|1	-|-	-|-	SEN_RS17200|1	-|-	-|-	-|-	-|-	-|-	-|-	-|-	SPC_RS17640|1	-|-	SPAB_RS17625|1	-|-
6CG0113	-|-	-|-	-|-	-|-	STM14_RS12430|0	-|-	-|-	-|-	-|-	-|-	STY2469|0	AL463_RS16195|0	-|-	-|-	-|-	-|-	-|-	-|-	RKS3013_RS19985|1	-|-	-|-	-|-	SPC_RS07350|0	-|-	SPAB_RS03120|0	-|-
6CG0117	-|-	-|-	-|-	-|-	-|-	AJH72_RS05575|1	-|-	-|-	SPA_RS12035|1	SEHO0A_RS09270|1	-|-	-|-	-|-	-|-	-|-	-|-	-|-	-|-	RKS3013_RS14065|1	RKS3027_RS00925|1	-|-	-|-	-|-	SARI_RS12330|1	-|-	-|-
6CG0118	-|-	-|-	-|-	-|-	-|-	AJH72_RS05580|0	-|-	-|-	SPA_RS12030|1	SEHO0A_RS09275|1	-|-	-|-	-|-	-|-	-|-	-|-	-|-	-|-	RKS3013_RS14070|0	-|-	-|-	-|-	SPC_RS06555|0	SARI_RS12325|1	-|-	-|-
6CG0140	-|-	-|-	-|-	-|-	-|-	AJH72_RS15385|1	-|-	-|-	-|-	SEHO0A_RS11900|1	-|-	-|-	-|-	-|-	-|-	-|-	-|-	RKS2986_RS21610|1	RKS3013_RS20205|1	RKS3027_RS20470|1	-|-	-|-	-|-	-|-	-|-	LFZ92_RS13705|1
6CG0142	-|-	-|-	-|-	-|-	-|-	AJH72_RS00590|0	-|-	-|-	-|-	SEHO0A_RS15300|1	-|-	-|-	-|-	-|-	-|-	-|-	-|-	-|-	RKS3013_RS16745|0	RKS3027_RS16475|1	-|-	RKS3057_RS17610|0	-|-	-|-	-|-	LFZ92_RS10125|0
6CG0143	-|-	-|-	-|-	-|-	-|-	AJH72_RS18275|1	-|-	-|-	-|-	-|-	STY1585a|0	-|-	-|-	-|-	-|-	RKS2978_RS20900|0	-|-	RKS2986_RS19820|0	-|-	-|-	-|-	RKS3057_RS19775|0	-|-	-|-	-|-	LFZ92_RS12115|0
6CG0150	-|-	-|-	-|-	-|-	-|-	-|-	SG_RS21020|1	SEEP9120_RS02785|1	SPA_RS20930|1	-|-	-|-	-|-	-|-	-|-	SEN_RS21250|1	-|-	-|-	-|-	-|-	-|-	-|-	-|-	SPC_RS21805|1	-|-	SPAB_RS21650|1	-|-
6CG0151	-|-	-|-	-|-	-|-	-|-	-|-	SG_RS14370|1	SEEP9120_RS18635|1	SPA_RS14285|1	-|-	-|-	-|-	-|-	-|-	SEN_RS14545|1	-|-	-|-	-|-	-|-	-|-	-|-	-|-	SPC_RS14970|1	-|-	SPAB_RS14940|1	-|-
6CG0156	-|-	-|-	-|-	-|-	-|-	-|-	SG_RS21455|1	SEEP9120_RS03220|1	-|-	-|-	STY4756|1	-|-	-|-	-|-	SEN_RS21690|1	-|-	-|-	-|-	-|-	-|-	-|-	-|-	SPC_RS22680|1	-|-	SPAB_RS22610|1	-|-
6CG0157	-|-	-|-	-|-	-|-	-|-	-|-	SG_RS19220|1	SEEP9120_RS00975|1	-|-	-|-	-|-	AL463_RS09105|1	-|-	-|-	SEN_RS18000|1	-|-	-|-	-|-	-|-	-|-	-|-	-|-	SPC_RS18460|1	-|-	SPAB_RS18390|1	-|-
6CG0161	-|-	-|-	-|-	-|-	-|-	-|-	-|-	SEEP9120_RS05905|1	SPA_RS01760|1	-|-	-|-	AL463_RS14840|1	-|-	-|-	SEN_RS12975|1	-|-	-|-	-|-	-|-	-|-	-|-	-|-	SPC_RS05640|1	-|-	SPAB_RS01750|1	-|-
6CG0162	-|-	-|-	-|-	-|-	-|-	-|-	-|-	-|-	SPA_RS21765|0	-|-	STY4828|1	-|-	-|-	-|-	-|-	RKS2978_RS13955|0	-|-	RKS2986_RS13575|0	-|-	-|-	-|-	-|-	-|-	-|-	SPAB_RS13955|0	LFZ92_RS00500|0
5CG0005	SEI61121_RS44025|0	-|-	-|-	-|-	STM14_RS14320|0	-|-	-|-	-|-	-|-	-|-	-|-	AL463_RS14310|0	A464_RS04775|0	-|-	-|-	-|-	-|-	-|-	-|-	-|-	-|-	-|-	-|-	-|-	SPAB_RS08880|1	-|-
5CG0012	SEI61121_RS25140|1	-|-	-|-	-|-	-|-	-|-	SG_RS01925|1	SEEP9120_RS16655|1	-|-	-|-	-|-	-|-	-|-	-|-	SEN_RS01825|1	-|-	-|-	-|-	-|-	-|-	-|-	-|-	-|-	-|-	-|-	LFZ92_RS17830|1
5CG0021	SEI61121_RS36965|1	-|-	-|-	-|-	-|-	-|-	-|-	SEEP9120_RS17535|1	SPA_RS13000|1	-|-	STY4615|1	AL463_RS13845|1	-|-	-|-	-|-	-|-	-|-	-|-	-|-	-|-	-|-	-|-	-|-	-|-	-|-	-|-
5CG0024	SEI61121_RS36915|1	-|-	-|-	-|-	-|-	-|-	-|-	SEEP9120_RS17490|1	SPA_RS12955|1	-|-	STY4606|1	AL463_RS13895|1	-|-	-|-	-|-	-|-	-|-	-|-	-|-	-|-	-|-	-|-	-|-	-|-	-|-	-|-
5CG0034	SEI61121_RS37085|0	-|-	-|-	-|-	-|-	-|-	-|-	SEEP9120_RS17655|0	SPA_RS13135|1	-|-	STY4642|1	AL463_RS13715|1	-|-	-|-	-|-	-|-	-|-	-|-	-|-	-|-	-|-	-|-	-|-	-|-	-|-	-|-
5CG0043	SEI61121_RS29425|0	-|-	-|-	-|-	-|-	-|-	-|-	-|-	-|-	-|-	-|-	-|-	A464_RS05770|1	SBG_RS05600|1	-|-	-|-	-|-	-|-	-|-	-|-	N643_RS05115|1	RKS3057_RS22010|0	-|-	-|-	-|-	-|-
5CG0049	SEI61121_RS41230|0	-|-	-|-	-|-	-|-	-|-	-|-	-|-	-|-	-|-	-|-	-|-	-|-	-|-	-|-	-|-	N898_RS10545|1	-|-	-|-	-|-	-|-	RKS3057_RS23595|0	-|-	SARI_RS10275|1	-|-	LFZ92_RS15710|0
5CG0052	SEI61121_RS41225|1	-|-	-|-	-|-	-|-	-|-	-|-	-|-	-|-	-|-	-|-	-|-	-|-	-|-	-|-	-|-	N898_RS10550|1	-|-	-|-	-|-	-|-	RKS3057_RS23600|1	-|-	SARI_RS10280|1	-|-	LFZ92_RS15715|0
5CG0055	-|-	UQ48_RS14315|1	UQ49_RS14315|1	UQ50_RS14290|1	STM14_RS10705|1	-|-	-|-	-|-	-|-	-|-	-|-	AL463_RS17645|1	-|-	-|-	-|-	-|-	-|-	-|-	-|-	-|-	-|-	-|-	-|-	-|-	-|-	-|-
5CG0103	-|-	-|-	-|-	-|-	STM14_RS05695|1	-|-	SG_RS06215|1	SEEP9120_RS12410|1	-|-	-|-	-|-	AL463_RS22355|1	-|-	-|-	-|-	-|-	-|-	-|-	-|-	-|-	-|-	-|-	SPC_RS13505|1	-|-	-|-	-|-
5CG0109	-|-	-|-	-|-	-|-	STM14_RS05665|1	-|-	SG_RS06185|1	SEEP9120_RS12440|1	-|-	-|-	-|-	AL463_RS22385|1	-|-	-|-	-|-	-|-	-|-	-|-	-|-	-|-	-|-	-|-	SPC_RS13535|1	-|-	-|-	-|-
5CG0112	-|-	-|-	-|-	-|-	STM14_RS05645|1	-|-	SG_RS06165|1	SEEP9120_RS12460|1	-|-	-|-	-|-	AL463_RS22405|1	-|-	-|-	-|-	-|-	-|-	-|-	-|-	-|-	-|-	-|-	SPC_RS13555|1	-|-	-|-	-|-
5CG0114	-|-	-|-	-|-	-|-	STM14_RS05670|1	-|-	SG_RS06190|1	SEEP9120_RS12435|1	-|-	-|-	-|-	AL463_RS22380|1	-|-	-|-	-|-	-|-	-|-	-|-	-|-	-|-	-|-	-|-	SPC_RS13530|1	-|-	-|-	-|-
5CG0115	-|-	-|-	-|-	-|-	STM14_RS05675|1	-|-	SG_RS06195|1	SEEP9120_RS12430|1	-|-	-|-	-|-	AL463_RS22375|1	-|-	-|-	-|-	-|-	-|-	-|-	-|-	-|-	-|-	-|-	SPC_RS13525|1	-|-	-|-	-|-
5CG0122	-|-	-|-	-|-	-|-	STM14_RS01970|1	-|-	-|-	-|-	SPA_RS12615|0	-|-	STY0302|1	AL463_RS02870|1	-|-	-|-	-|-	-|-	-|-	-|-	-|-	-|-	-|-	-|-	SPC_RS01410|0	-|-	-|-	-|-
5CG0130	-|-	-|-	-|-	-|-	STM14_RS17340|1	-|-	-|-	-|-	SPA_RS15840|1	-|-	STY3436|1	AL463_RS11050|1	-|-	-|-	-|-	-|-	-|-	-|-	-|-	-|-	-|-	-|-	-|-	-|-	SPAB_RS16490|1	-|-
5CG0141	-|-	-|-	-|-	-|-	STM14_RS10940|1	-|-	-|-	-|-	-|-	SEHO0A_RS15700|0	-|-	-|-	-|-	-|-	SEN_RS10005|1	-|-	-|-	-|-	-|-	-|-	-|-	RKS3057_RS21715|1	-|-	-|-	SPAB_RS08735|1	-|-
5CG0142	-|-	-|-	-|-	-|-	STM14_RS10935|1	-|-	-|-	-|-	-|-	SEHO0A_RS17205|1	-|-	-|-	-|-	-|-	SEN_RS10000|1	-|-	-|-	-|-	-|-	-|-	-|-	RKS3057_RS21710|1	-|-	-|-	SPAB_RS08730|1	-|-
5CG0146	-|-	-|-	-|-	-|-	STM14_RS10930|1	-|-	-|-	-|-	-|-	SEHO0A_RS17200|0	-|-	-|-	-|-	-|-	SEN_RS09995|0	-|-	-|-	-|-	-|-	-|-	-|-	RKS3057_RS21705|0	-|-	-|-	SPAB_RS08725|0	-|-
5CG0147	-|-	-|-	-|-	-|-	STM14_RS10970|0	-|-	-|-	-|-	-|-	SEHO0A_RS15725|0	-|-	-|-	-|-	-|-	SEN_RS10035|0	-|-	-|-	-|-	-|-	-|-	-|-	RKS3057_RS13500|1	-|-	-|-	SPAB_RS08765|0	-|-
5CG0151	-|-	-|-	-|-	-|-	STM14_RS11960|1	-|-	-|-	-|-	-|-	-|-	STY2380|1	AL463_RS16665|1	-|-	-|-	-|-	-|-	-|-	-|-	-|-	-|-	-|-	-|-	SPC_RS07770|1	-|-	SPAB_RS03590|1	-|-
5CG0152	-|-	-|-	-|-	-|-	STM14_RS11965|1	-|-	-|-	-|-	-|-	-|-	STY2381|1	AL463_RS16660|1	-|-	-|-	-|-	-|-	-|-	-|-	-|-	-|-	-|-	-|-	SPC_RS07765|1	-|-	SPAB_RS03585|1	-|-
5CG0153	-|-	-|-	-|-	-|-	STM14_RS11950|1	-|-	-|-	-|-	-|-	-|-	STY2378|1	AL463_RS16675|1	-|-	-|-	-|-	-|-	-|-	-|-	-|-	-|-	-|-	-|-	SPC_RS07780|1	-|-	SPAB_RS03600|1	-|-
5CG0167	-|-	-|-	-|-	-|-	-|-	AJH72_RS05605|0	-|-	-|-	SPA_RS12015|0	SEHO0A_RS09285|1	-|-	-|-	-|-	-|-	-|-	-|-	-|-	-|-	RKS3013_RS14085|0	-|-	-|-	-|-	-|-	SARI_RS12315|1	-|-	-|-
5CG0177	-|-	-|-	-|-	-|-	-|-	AJH72_RS02710|0	-|-	-|-	-|-	SEHO0A_RS24005|0	-|-	-|-	-|-	-|-	-|-	RKS2978_RS07320|1	-|-	-|-	RKS3013_RS07510|0	RKS3027_RS07245|0	-|-	-|-	-|-	-|-	-|-	-|-
5CG0191	-|-	-|-	-|-	-|-	-|-	AJH72_RS17340|1	-|-	-|-	-|-	-|-	-|-	-|-	A464_RS14865|1	SBG_RS13760|0	-|-	-|-	-|-	-|-	RKS3013_RS11340|1	-|-	N643_RS13050|0	-|-	-|-	-|-	-|-	-|-
5CG0201	-|-	-|-	-|-	-|-	-|-	AJH72_RS21245|1	-|-	-|-	-|-	-|-	-|-	-|-	-|-	-|-	-|-	-|-	N898_RS16310|0	-|-	RKS3013_RS05825|1	RKS3027_RS05610|0	-|-	-|-	-|-	SARI_RS16360|0	-|-	-|-
5CG0211	-|-	-|-	-|-	-|-	-|-	-|-	SG_RS21840|0	SEEP9120_RS03595|0	SPA_RS21810|1	-|-	STY4837|1	-|-	-|-	-|-	SEN_RS22075|0	-|-	-|-	-|-	-|-	-|-	-|-	-|-	-|-	-|-	-|-	-|-
5CG0220	-|-	-|-	-|-	-|-	-|-	-|-	SG_RS21820|1	SEEP9120_RS03575|1	-|-	-|-	-|-	-|-	-|-	-|-	SEN_RS22060|1	-|-	-|-	RKS2986_RS04275|1	-|-	-|-	-|-	-|-	-|-	-|-	SPAB_RS23065|1	-|-
5CG0234	-|-	-|-	-|-	-|-	-|-	-|-	-|-	-|-	SPA_RS14215|1	SEHO0A_RS20035|1	STY3068|1	-|-	-|-	-|-	-|-	-|-	-|-	RKS2986_RS12665|0	-|-	-|-	-|-	-|-	-|-	-|-	-|-	LFZ92_RS05095|0
5CG0250	-|-	-|-	-|-	-|-	-|-	-|-	-|-	-|-	-|-	-|-	-|-	-|-	A464_RS10435|1	SBG_RS09480|1	-|-	-|-	-|-	RKS2986_RS16905|1	-|-	-|-	N643_RS08970|1	-|-	-|-	-|-	-|-	LFZ92_RS09165|1
5CG0254	-|-	-|-	-|-	-|-	-|-	-|-	-|-	-|-	-|-	-|-	-|-	-|-	A464_RS03630|1	SBG_RS03510|1	-|-	-|-	-|-	RKS2986_RS23545|1	-|-	-|-	N643_RS03380|1	-|-	-|-	-|-	-|-	LFZ92_RS15440|1
5CG0255	-|-	-|-	-|-	-|-	-|-	-|-	-|-	-|-	-|-	-|-	-|-	-|-	A464_RS03625|1	SBG_RS03505|1	-|-	-|-	-|-	RKS2986_RS23550|0	-|-	-|-	N643_RS03375|1	-|-	-|-	-|-	-|-	LFZ92_RS15445|0
5CG0256	-|-	-|-	-|-	-|-	-|-	-|-	-|-	-|-	-|-	-|-	-|-	-|-	A464_RS07835|1	SBG_RS07295|1	-|-	-|-	-|-	RKS2986_RS19290|1	-|-	-|-	N643_RS06785|1	-|-	-|-	-|-	-|-	LFZ92_RS11875|1
5CG0266	-|-	-|-	-|-	-|-	-|-	-|-	-|-	-|-	-|-	-|-	-|-	-|-	-|-	-|-	-|-	RKS2978_RS16685|1	-|-	RKS2986_RS16215|1	RKS3013_RS15405|1	RKS3027_RS15250|1	-|-	RKS3057_RS15785|1	-|-	-|-	-|-	-|-
5CG0274	-|-	-|-	-|-	-|-	-|-	-|-	-|-	-|-	-|-	-|-	-|-	-|-	-|-	-|-	-|-	-|-	-|-	-|-	RKS3013_RS08840|0	RKS3027_RS08545|1	N643_RS15555|0	RKS3057_RS08755|1	-|-	-|-	-|-	LFZ92_RS01595|1
4CG0010	SEI61121_RS39955|0	-|-	-|-	-|-	-|-	AJH72_RS11930|0	-|-	-|-	-|-	-|-	-|-	AL463_RS23210|1	-|-	-|-	-|-	-|-	-|-	RKS2986_RS23005|1	-|-	-|-	-|-	-|-	-|-	-|-	-|-	-|-
4CG0015	SEI61121_RS0122605|1	-|-	-|-	-|-	-|-	-|-	-|-	-|-	-|-	-|-	-|-	AL463_RS14445|1	A464_RS04955|1	-|-	-|-	-|-	-|-	RKS2986_RS21165|1	-|-	-|-	-|-	-|-	-|-	-|-	-|-	-|-
4CG0045	-|-	UQ48_RS14645|1	UQ49_RS14645|1	UQ50_RS14615|1	-|-	-|-	-|-	-|-	-|-	-|-	-|-	-|-	-|-	-|-	-|-	RKS2978_RS17245|1	-|-	-|-	-|-	-|-	-|-	-|-	-|-	-|-	-|-	-|-
4CG0072	-|-	UQ48_RS05570|1	UQ49_RS05570|1	UQ50_RS05565|1	-|-	-|-	-|-	-|-	-|-	-|-	-|-	-|-	-|-	-|-	-|-	RKS2978_RS02240|1	-|-	-|-	-|-	-|-	-|-	-|-	-|-	-|-	-|-	-|-
4CG0078	-|-	UQ48_RS17705|1	UQ49_RS17705|0	UQ50_RS17675|1	-|-	-|-	-|-	-|-	-|-	-|-	-|-	-|-	-|-	-|-	-|-	RKS2978_RS13915|1	-|-	-|-	-|-	-|-	-|-	-|-	-|-	-|-	-|-	-|-
4CG0089	-|-	UQ48_RS20320|1	UQ49_RS20320|1	UQ50_RS20285|1	-|-	-|-	-|-	-|-	-|-	-|-	-|-	-|-	-|-	-|-	-|-	RKS2978_RS10295|1	-|-	-|-	-|-	-|-	-|-	-|-	-|-	-|-	-|-	-|-
4CG0092	-|-	UQ48_RS13260|1	UQ49_RS13260|1	UQ50_RS13240|1	-|-	-|-	-|-	-|-	-|-	-|-	-|-	-|-	-|-	-|-	-|-	RKS2978_RS18945|1	-|-	-|-	-|-	-|-	-|-	-|-	-|-	-|-	-|-	-|-
4CG0096	-|-	UQ48_RS09345|1	UQ49_RS09345|1	UQ50_RS09335|1	-|-	-|-	-|-	-|-	-|-	-|-	-|-	-|-	-|-	-|-	-|-	RKS2978_RS23230|1	-|-	-|-	-|-	-|-	-|-	-|-	-|-	-|-	-|-	-|-
4CG0106	-|-	UQ48_RS06140|1	UQ49_RS06140|1	UQ50_RS06135|1	-|-	-|-	-|-	-|-	-|-	-|-	-|-	-|-	-|-	-|-	-|-	RKS2978_RS01660|1	-|-	-|-	-|-	-|-	-|-	-|-	-|-	-|-	-|-	-|-
4CG0115	-|-	UQ48_RS17710|1	UQ49_RS17710|1	UQ50_RS17680|1	-|-	-|-	-|-	-|-	-|-	-|-	-|-	-|-	-|-	-|-	-|-	RKS2978_RS13910|1	-|-	-|-	-|-	-|-	-|-	-|-	-|-	-|-	-|-	-|-
4CG0134	-|-	UQ48_RS10720|1	UQ49_RS10720|1	UQ50_RS10705|1	-|-	-|-	-|-	-|-	-|-	-|-	-|-	-|-	-|-	-|-	-|-	RKS2978_RS21605|1	-|-	-|-	-|-	-|-	-|-	-|-	-|-	-|-	-|-	-|-
4CG0155	-|-	UQ48_RS13970|1	UQ49_RS13970|1	UQ50_RS13945|1	-|-	-|-	-|-	-|-	-|-	-|-	-|-	-|-	-|-	-|-	-|-	RKS2978_RS18290|1	-|-	-|-	-|-	-|-	-|-	-|-	-|-	-|-	-|-	-|-
4CG0160	-|-	UQ48_RS19630|0	UQ49_RS19630|0	UQ50_RS19590|0	-|-	-|-	-|-	-|-	-|-	-|-	-|-	-|-	-|-	-|-	-|-	-|-	N898_RS15430|1	-|-	-|-	-|-	-|-	-|-	-|-	-|-	-|-	-|-
4CG0170	-|-	UQ48_RS03850|1	UQ49_RS03850|1	UQ50_RS03845|1	-|-	-|-	-|-	-|-	-|-	-|-	-|-	-|-	-|-	-|-	-|-	-|-	-|-	-|-	-|-	-|-	-|-	-|-	-|-	SARI_RS14475|1	-|-	-|-
4CG0201	-|-	-|-	-|-	-|-	STM14_RS10965|1	-|-	-|-	-|-	-|-	SEHO0A_RS17235|1	-|-	-|-	-|-	-|-	SEN_RS10030|1	-|-	-|-	-|-	-|-	-|-	-|-	-|-	-|-	-|-	SPAB_RS08760|1	-|-
4CG0203	-|-	-|-	-|-	-|-	STM14_RS10975|1	-|-	-|-	-|-	-|-	SEHO0A_RS17245|1	-|-	-|-	-|-	-|-	SEN_RS10040|1	-|-	-|-	-|-	-|-	-|-	-|-	-|-	-|-	-|-	SPAB_RS08770|1	-|-
4CG0212	-|-	-|-	-|-	-|-	STM14_RS22055|1	-|-	-|-	-|-	-|-	-|-	-|-	AL463_RS06300|1	-|-	-|-	-|-	-|-	-|-	-|-	-|-	-|-	-|-	RKS3057_RS05525|0	-|-	-|-	-|-	LFZ92_RS21775|1
4CG0247	-|-	-|-	-|-	-|-	-|-	AJH72_RS22045|1	-|-	-|-	-|-	SEHO0A_RS13900|1	-|-	-|-	-|-	-|-	-|-	-|-	-|-	-|-	RKS3013_RS11035|1	RKS3027_RS18200|1	-|-	-|-	-|-	-|-	-|-	-|-
4CG0252	-|-	-|-	-|-	-|-	-|-	AJH72_RS15375|1	-|-	-|-	-|-	SEHO0A_RS11890|1	-|-	-|-	-|-	-|-	-|-	-|-	-|-	-|-	RKS3013_RS20215|1	RKS3027_RS20480|1	-|-	-|-	-|-	-|-	-|-	-|-
4CG0267	-|-	-|-	-|-	-|-	-|-	AJH72_RS15390|1	-|-	-|-	-|-	SEHO0A_RS11905|1	-|-	-|-	-|-	-|-	-|-	-|-	-|-	-|-	RKS3013_RS20200|1	RKS3027_RS20465|1	-|-	-|-	-|-	-|-	-|-	-|-
4CG0271	-|-	-|-	-|-	-|-	-|-	AJH72_RS15365|1	-|-	-|-	-|-	SEHO0A_RS11880|1	-|-	-|-	-|-	-|-	-|-	-|-	-|-	-|-	RKS3013_RS20225|1	RKS3027_RS20490|1	-|-	-|-	-|-	-|-	-|-	-|-
4CG0281	-|-	-|-	-|-	-|-	-|-	AJH72_RS01430|1	-|-	-|-	-|-	SEHO0A_RS16285|1	-|-	-|-	-|-	-|-	-|-	-|-	-|-	-|-	RKS3013_RS15875|1	RKS3027_RS15730|1	-|-	-|-	-|-	-|-	-|-	-|-
4CG0293	-|-	-|-	-|-	-|-	-|-	AJH72_RS06295|0	-|-	-|-	-|-	SEHO0A_RS27125|0	-|-	-|-	-|-	-|-	-|-	-|-	-|-	-|-	RKS3013_RS03880|0	RKS3027_RS03970|1	-|-	-|-	-|-	-|-	-|-	-|-
4CG0295	-|-	-|-	-|-	-|-	-|-	AJH72_RS04315|0	-|-	-|-	-|-	SEHO0A_RS22610|1	-|-	-|-	-|-	-|-	-|-	-|-	-|-	-|-	RKS3013_RS09115|0	RKS3027_RS08810|1	-|-	-|-	-|-	-|-	-|-	-|-
4CG0299	-|-	-|-	-|-	-|-	-|-	AJH72_RS14780|1	-|-	-|-	-|-	SEHO0A_RS08430|1	-|-	-|-	-|-	-|-	-|-	-|-	-|-	-|-	RKS3013_RS01710|1	RKS3027_RS01855|1	-|-	-|-	-|-	-|-	-|-	-|-
4CG0301	-|-	-|-	-|-	-|-	-|-	AJH72_RS15370|1	-|-	-|-	-|-	SEHO0A_RS11885|1	-|-	-|-	-|-	-|-	-|-	-|-	-|-	-|-	RKS3013_RS20220|1	RKS3027_RS20485|1	-|-	-|-	-|-	-|-	-|-	-|-
4CG0303	-|-	-|-	-|-	-|-	-|-	AJH72_RS13055|1	-|-	-|-	-|-	SEHO0A_RS14270|1	-|-	-|-	-|-	-|-	-|-	-|-	-|-	-|-	RKS3013_RS17985|1	RKS3027_RS17745|0	-|-	-|-	-|-	-|-	-|-	-|-
4CG0306	-|-	-|-	-|-	-|-	-|-	AJH72_RS22255|1	-|-	-|-	-|-	-|-	-|-	AL463_RS23145|0	A464_RS09830|1	-|-	-|-	-|-	-|-	-|-	-|-	-|-	-|-	RKS3057_RS21815|1	-|-	-|-	-|-	-|-
4CG0310	-|-	-|-	-|-	-|-	-|-	AJH72_RS08775|1	-|-	-|-	-|-	-|-	-|-	-|-	-|-	-|-	-|-	RKS2978_RS04680|0	-|-	-|-	RKS3013_RS04590|1	RKS3027_RS04340|1	-|-	-|-	-|-	-|-	-|-	-|-
4CG0327	-|-	-|-	-|-	-|-	-|-	-|-	SG_RS21835|1	SEEP9120_RS03590|1	SPA_RS21805|1	-|-	-|-	-|-	-|-	-|-	SEN_RS22070|1	-|-	-|-	-|-	-|-	-|-	-|-	-|-	-|-	-|-	-|-	-|-
4CG0336	-|-	-|-	-|-	-|-	-|-	-|-	SG_RS10145|1	SEEP9120_RS08570|1	-|-	-|-	-|-	-|-	-|-	-|-	SEN_RS10310|0	-|-	-|-	-|-	-|-	-|-	-|-	RKS3057_RS22620|0	-|-	-|-	-|-	-|-
4CG0357	-|-	-|-	-|-	-|-	-|-	-|-	SG_RS23815|1	SEEP9120_RS23325|1	-|-	-|-	-|-	-|-	-|-	-|-	SEN_RS24040|1	-|-	-|-	-|-	-|-	-|-	-|-	-|-	-|-	-|-	SPAB_RS25010|1	-|-
4CG0364	-|-	-|-	-|-	-|-	-|-	-|-	-|-	-|-	SPA_RS15135|0	SEHO0A_RS20895|0	-|-	-|-	-|-	-|-	-|-	-|-	-|-	-|-	-|-	RKS3027_RS02055|0	-|-	-|-	-|-	-|-	-|-	LFZ92_RS16260|1
4CG0368	-|-	-|-	-|-	-|-	-|-	-|-	-|-	-|-	SPA_RS12520|0	-|-	STY0324|0	-|-	-|-	-|-	SEN_RS01400|0	-|-	-|-	-|-	-|-	-|-	-|-	-|-	SPC_RS01470|1	-|-	-|-	-|-
4CG0395	-|-	-|-	-|-	-|-	-|-	-|-	-|-	-|-	-|-	SEHO0A_RS24990|1	-|-	-|-	-|-	-|-	-|-	-|-	-|-	-|-	RKS3013_RS06450|1	RKS3027_RS06235|1	-|-	-|-	-|-	SARI_RS16915|1	-|-	-|-
4CG0401	-|-	-|-	-|-	-|-	-|-	-|-	-|-	-|-	-|-	-|-	STY3918|1	-|-	A464_RS18905|1	SBG_RS17740|1	-|-	-|-	-|-	-|-	-|-	-|-	N643_RS16970|1	-|-	-|-	-|-	-|-	-|-
4CG0409	-|-	-|-	-|-	-|-	-|-	-|-	-|-	-|-	-|-	-|-	STY2036|1	-|-	-|-	-|-	-|-	-|-	N898_RS03995|1	-|-	-|-	-|-	-|-	-|-	SPC_RS05155|1	-|-	SPAB_RS09080|1	-|-
4CG0410	-|-	-|-	-|-	-|-	-|-	-|-	-|-	-|-	-|-	-|-	STY2033|1	-|-	-|-	-|-	-|-	-|-	N898_RS04010|1	-|-	-|-	-|-	-|-	-|-	SPC_RS05170|1	-|-	SPAB_RS09065|1	-|-
4CG0418	-|-	-|-	-|-	-|-	-|-	-|-	-|-	-|-	-|-	-|-	STY0204|1	-|-	-|-	-|-	-|-	-|-	-|-	RKS2986_RS02795|0	-|-	-|-	-|-	-|-	-|-	-|-	SPAB_RS00935|1	LFZ92_RS18730|0
4CG0419	-|-	-|-	-|-	-|-	-|-	-|-	-|-	-|-	-|-	-|-	STY0202|0	-|-	-|-	-|-	-|-	-|-	-|-	RKS2986_RS02805|1	-|-	-|-	-|-	-|-	-|-	-|-	SPAB_RS00925|1	LFZ92_RS18740|0
4CG0420	-|-	-|-	-|-	-|-	-|-	-|-	-|-	-|-	-|-	-|-	STY0206|1	-|-	-|-	-|-	-|-	-|-	-|-	RKS2986_RS02775|1	-|-	-|-	-|-	-|-	-|-	-|-	SPAB_RS00945|1	LFZ92_RS18720|1
4CG0430	-|-	-|-	-|-	-|-	-|-	-|-	-|-	-|-	-|-	-|-	-|-	-|-	A464_RS03325|1	SBG_RS03210|1	-|-	-|-	-|-	RKS2986_RS00050|1	-|-	-|-	N643_RS03085|1	-|-	-|-	-|-	-|-	-|-
4CG0432	-|-	-|-	-|-	-|-	-|-	-|-	-|-	-|-	-|-	-|-	-|-	-|-	A464_RS04350|0	SBG_RS04320|0	-|-	-|-	-|-	RKS2986_RS22520|1	-|-	-|-	-|-	-|-	-|-	-|-	-|-	LFZ92_RS14620|0
4CG0438	-|-	-|-	-|-	-|-	-|-	-|-	-|-	-|-	-|-	-|-	-|-	-|-	A464_RS00170|1	-|-	-|-	-|-	-|-	-|-	-|-	-|-	N643_RS00165|1	-|-	SPC_RS00165|1	-|-	SPAB_RS00170|1	-|-
4CG0470	-|-	-|-	-|-	-|-	-|-	-|-	-|-	-|-	-|-	-|-	-|-	-|-	-|-	-|-	-|-	RKS2978_RS04085|0	-|-	-|-	RKS3013_RS03925|0	-|-	N643_RS20025|1	-|-	-|-	SARI_RS14495|1	-|-	-|-
4CG0487	-|-	-|-	-|-	-|-	-|-	-|-	-|-	-|-	-|-	-|-	-|-	-|-	-|-	-|-	-|-	-|-	-|-	RKS2986_RS18820|1	-|-	-|-	-|-	RKS3057_RS18875|0	-|-	-|-	SPAB_RS06480|0	LFZ92_RS11390|0
4CG0488	-|-	-|-	-|-	-|-	-|-	-|-	-|-	-|-	-|-	-|-	-|-	-|-	-|-	-|-	-|-	-|-	-|-	-|-	RKS3013_RS17735|1	RKS3027_RS17520|1	-|-	-|-	-|-	-|-	SPAB_RS24095|0	LFZ92_RS11120|0
3CG0008	SEI61121_RS37900|1	-|-	-|-	-|-	-|-	-|-	-|-	-|-	-|-	-|-	-|-	AL463_RS14410|1	-|-	-|-	-|-	-|-	-|-	RKS2986_RS21200|1	-|-	-|-	-|-	-|-	-|-	-|-	-|-	-|-
3CG0016	SEI61121_RS37935|1	-|-	-|-	-|-	-|-	-|-	-|-	-|-	-|-	-|-	-|-	AL463_RS14370|1	-|-	-|-	-|-	-|-	-|-	RKS2986_RS21240|1	-|-	-|-	-|-	-|-	-|-	-|-	-|-	-|-
3CG0022	SEI61121_RS37930|1	-|-	-|-	-|-	-|-	-|-	-|-	-|-	-|-	-|-	-|-	AL463_RS14375|1	-|-	-|-	-|-	-|-	-|-	RKS2986_RS21235|1	-|-	-|-	-|-	-|-	-|-	-|-	-|-	-|-
3CG0043	SEI61121_RS41720|1	-|-	-|-	-|-	-|-	-|-	-|-	-|-	-|-	-|-	-|-	-|-	A464_RS13380|1	SBG_RS14550|1	-|-	-|-	-|-	-|-	-|-	-|-	-|-	-|-	-|-	-|-	-|-	-|-
3CG0044	SEI61121_RS41740|1	-|-	-|-	-|-	-|-	-|-	-|-	-|-	-|-	-|-	-|-	-|-	A464_RS13395|1	SBG_RS14535|1	-|-	-|-	-|-	-|-	-|-	-|-	-|-	-|-	-|-	-|-	-|-	-|-
3CG0059	SEI61121_RS0122830|1	-|-	-|-	-|-	-|-	-|-	-|-	-|-	-|-	-|-	-|-	-|-	-|-	-|-	-|-	-|-	-|-	-|-	-|-	-|-	-|-	RKS3057_RS17630|1	-|-	-|-	-|-	LFZ92_RS10140|1
3CG0068	-|-	UQ48_RS03705|1	UQ49_RS03705|1	UQ50_RS03700|1	-|-	-|-	-|-	-|-	-|-	-|-	-|-	-|-	-|-	-|-	-|-	-|-	-|-	-|-	-|-	-|-	-|-	-|-	-|-	-|-	-|-	-|-
3CG0076	-|-	UQ48_RS05930|1	UQ49_RS05930|1	UQ50_RS05925|1	-|-	-|-	-|-	-|-	-|-	-|-	-|-	-|-	-|-	-|-	-|-	-|-	-|-	-|-	-|-	-|-	-|-	-|-	-|-	-|-	-|-	-|-
3CG0090	-|-	UQ48_RS05795|1	UQ49_RS05795|1	UQ50_RS05790|1	-|-	-|-	-|-	-|-	-|-	-|-	-|-	-|-	-|-	-|-	-|-	-|-	-|-	-|-	-|-	-|-	-|-	-|-	-|-	-|-	-|-	-|-
3CG0092	-|-	UQ48_RS05785|1	UQ49_RS05785|1	UQ50_RS05780|1	-|-	-|-	-|-	-|-	-|-	-|-	-|-	-|-	-|-	-|-	-|-	-|-	-|-	-|-	-|-	-|-	-|-	-|-	-|-	-|-	-|-	-|-
3CG0098	-|-	UQ48_RS02770|1	UQ49_RS02770|1	UQ50_RS02765|1	-|-	-|-	-|-	-|-	-|-	-|-	-|-	-|-	-|-	-|-	-|-	-|-	-|-	-|-	-|-	-|-	-|-	-|-	-|-	-|-	-|-	-|-
3CG0099	-|-	UQ48_RS05835|1	UQ49_RS05835|1	UQ50_RS05830|1	-|-	-|-	-|-	-|-	-|-	-|-	-|-	-|-	-|-	-|-	-|-	-|-	-|-	-|-	-|-	-|-	-|-	-|-	-|-	-|-	-|-	-|-
3CG0106	-|-	UQ48_RS05820|1	UQ49_RS05820|1	UQ50_RS05815|1	-|-	-|-	-|-	-|-	-|-	-|-	-|-	-|-	-|-	-|-	-|-	-|-	-|-	-|-	-|-	-|-	-|-	-|-	-|-	-|-	-|-	-|-
3CG0108	-|-	UQ48_RS13725|1	UQ49_RS13725|1	UQ50_RS13705|1	-|-	-|-	-|-	-|-	-|-	-|-	-|-	-|-	-|-	-|-	-|-	-|-	-|-	-|-	-|-	-|-	-|-	-|-	-|-	-|-	-|-	-|-
3CG0112	-|-	UQ48_RS05815|1	UQ49_RS05815|1	UQ50_RS05810|1	-|-	-|-	-|-	-|-	-|-	-|-	-|-	-|-	-|-	-|-	-|-	-|-	-|-	-|-	-|-	-|-	-|-	-|-	-|-	-|-	-|-	-|-
3CG0113	-|-	UQ48_RS05755|1	UQ49_RS05755|1	UQ50_RS05750|1	-|-	-|-	-|-	-|-	-|-	-|-	-|-	-|-	-|-	-|-	-|-	-|-	-|-	-|-	-|-	-|-	-|-	-|-	-|-	-|-	-|-	-|-
3CG0124	-|-	UQ48_RS05895|1	UQ49_RS05895|1	UQ50_RS05890|1	-|-	-|-	-|-	-|-	-|-	-|-	-|-	-|-	-|-	-|-	-|-	-|-	-|-	-|-	-|-	-|-	-|-	-|-	-|-	-|-	-|-	-|-
3CG0129	-|-	UQ48_RS17085|1	UQ49_RS17085|1	UQ50_RS17055|1	-|-	-|-	-|-	-|-	-|-	-|-	-|-	-|-	-|-	-|-	-|-	-|-	-|-	-|-	-|-	-|-	-|-	-|-	-|-	-|-	-|-	-|-
3CG0131	-|-	UQ48_RS02785|1	UQ49_RS02785|1	UQ50_RS02780|1	-|-	-|-	-|-	-|-	-|-	-|-	-|-	-|-	-|-	-|-	-|-	-|-	-|-	-|-	-|-	-|-	-|-	-|-	-|-	-|-	-|-	-|-
3CG0141	-|-	UQ48_RS19145|1	UQ49_RS19145|1	UQ50_RS19105|1	-|-	-|-	-|-	-|-	-|-	-|-	-|-	-|-	-|-	-|-	-|-	-|-	-|-	-|-	-|-	-|-	-|-	-|-	-|-	-|-	-|-	-|-
3CG0144	-|-	UQ48_RS05805|1	UQ49_RS05805|1	UQ50_RS05800|1	-|-	-|-	-|-	-|-	-|-	-|-	-|-	-|-	-|-	-|-	-|-	-|-	-|-	-|-	-|-	-|-	-|-	-|-	-|-	-|-	-|-	-|-
3CG0145	-|-	UQ48_RS05915|1	UQ49_RS05915|1	UQ50_RS05910|1	-|-	-|-	-|-	-|-	-|-	-|-	-|-	-|-	-|-	-|-	-|-	-|-	-|-	-|-	-|-	-|-	-|-	-|-	-|-	-|-	-|-	-|-
3CG0146	-|-	UQ48_RS19150|1	UQ49_RS19150|1	UQ50_RS19110|1	-|-	-|-	-|-	-|-	-|-	-|-	-|-	-|-	-|-	-|-	-|-	-|-	-|-	-|-	-|-	-|-	-|-	-|-	-|-	-|-	-|-	-|-
3CG0147	-|-	UQ48_RS05910|1	UQ49_RS05910|1	UQ50_RS05905|1	-|-	-|-	-|-	-|-	-|-	-|-	-|-	-|-	-|-	-|-	-|-	-|-	-|-	-|-	-|-	-|-	-|-	-|-	-|-	-|-	-|-	-|-
3CG0155	-|-	UQ48_RS05925|1	UQ49_RS05925|1	UQ50_RS05920|1	-|-	-|-	-|-	-|-	-|-	-|-	-|-	-|-	-|-	-|-	-|-	-|-	-|-	-|-	-|-	-|-	-|-	-|-	-|-	-|-	-|-	-|-
3CG0156	-|-	UQ48_RS03680|1	UQ49_RS03680|1	UQ50_RS03675|1	-|-	-|-	-|-	-|-	-|-	-|-	-|-	-|-	-|-	-|-	-|-	-|-	-|-	-|-	-|-	-|-	-|-	-|-	-|-	-|-	-|-	-|-
3CG0175	-|-	UQ48_RS05780|1	UQ49_RS05780|1	UQ50_RS05775|1	-|-	-|-	-|-	-|-	-|-	-|-	-|-	-|-	-|-	-|-	-|-	-|-	-|-	-|-	-|-	-|-	-|-	-|-	-|-	-|-	-|-	-|-
3CG0179	-|-	UQ48_RS05900|1	UQ49_RS05900|1	UQ50_RS05895|1	-|-	-|-	-|-	-|-	-|-	-|-	-|-	-|-	-|-	-|-	-|-	-|-	-|-	-|-	-|-	-|-	-|-	-|-	-|-	-|-	-|-	-|-
3CG0192	-|-	UQ48_RS05870|1	UQ49_RS05870|1	UQ50_RS05865|1	-|-	-|-	-|-	-|-	-|-	-|-	-|-	-|-	-|-	-|-	-|-	-|-	-|-	-|-	-|-	-|-	-|-	-|-	-|-	-|-	-|-	-|-
3CG0193	-|-	UQ48_RS09300|1	UQ49_RS09300|1	UQ50_RS09290|1	-|-	-|-	-|-	-|-	-|-	-|-	-|-	-|-	-|-	-|-	-|-	-|-	-|-	-|-	-|-	-|-	-|-	-|-	-|-	-|-	-|-	-|-
3CG0197	-|-	UQ48_RS05770|1	UQ49_RS05770|1	UQ50_RS05765|1	-|-	-|-	-|-	-|-	-|-	-|-	-|-	-|-	-|-	-|-	-|-	-|-	-|-	-|-	-|-	-|-	-|-	-|-	-|-	-|-	-|-	-|-
3CG0212	-|-	UQ48_RS13805|1	UQ49_RS13805|1	UQ50_RS13785|1	-|-	-|-	-|-	-|-	-|-	-|-	-|-	-|-	-|-	-|-	-|-	-|-	-|-	-|-	-|-	-|-	-|-	-|-	-|-	-|-	-|-	-|-
3CG0216	-|-	UQ48_RS05920|1	UQ49_RS05920|1	UQ50_RS05915|1	-|-	-|-	-|-	-|-	-|-	-|-	-|-	-|-	-|-	-|-	-|-	-|-	-|-	-|-	-|-	-|-	-|-	-|-	-|-	-|-	-|-	-|-
3CG0218	-|-	UQ48_RS03605|1	UQ49_RS03605|1	UQ50_RS03600|1	-|-	-|-	-|-	-|-	-|-	-|-	-|-	-|-	-|-	-|-	-|-	-|-	-|-	-|-	-|-	-|-	-|-	-|-	-|-	-|-	-|-	-|-
3CG0274	-|-	-|-	-|-	-|-	STM14_RS02095|1	-|-	-|-	-|-	-|-	-|-	-|-	AL463_RS02745|1	-|-	-|-	-|-	-|-	-|-	-|-	-|-	-|-	-|-	-|-	SPC_RS01515|1	-|-	-|-	-|-
3CG0299	-|-	-|-	-|-	-|-	STM14_RS06725|1	-|-	-|-	-|-	-|-	-|-	-|-	-|-	-|-	-|-	-|-	-|-	-|-	-|-	-|-	-|-	-|-	-|-	-|-	-|-	SPAB_RS09230|1	LFZ92_RS09990|1
3CG0310	-|-	-|-	-|-	-|-	-|-	AJH72_RS08455|1	-|-	-|-	-|-	SEHO0A_RS26415|1	-|-	-|-	-|-	-|-	-|-	-|-	-|-	-|-	RKS3013_RS04925|1	-|-	-|-	-|-	-|-	-|-	-|-	-|-
3CG0314	-|-	-|-	-|-	-|-	-|-	AJH72_RS18965|0	-|-	-|-	-|-	SEHO0A_RS20095|1	-|-	-|-	-|-	-|-	-|-	-|-	-|-	-|-	RKS3013_RS11920|0	-|-	-|-	-|-	-|-	-|-	-|-	-|-
3CG0334	-|-	-|-	-|-	-|-	-|-	AJH72_RS05555|1	-|-	-|-	-|-	-|-	-|-	-|-	-|-	SBG_RS11205|1	-|-	-|-	-|-	-|-	RKS3013_RS14050|1	-|-	-|-	-|-	-|-	-|-	-|-	-|-
3CG0341	-|-	-|-	-|-	-|-	-|-	AJH72_RS01940|1	-|-	-|-	-|-	-|-	-|-	-|-	-|-	-|-	-|-	-|-	-|-	RKS2986_RS16045|1	RKS3013_RS15255|1	-|-	-|-	-|-	-|-	-|-	-|-	-|-
3CG0346	-|-	-|-	-|-	-|-	-|-	AJH72_RS22005|1	-|-	-|-	-|-	-|-	-|-	-|-	-|-	-|-	-|-	-|-	-|-	-|-	RKS3013_RS11065|1	RKS3027_RS02080|1	-|-	-|-	-|-	-|-	-|-	-|-
3CG0349	-|-	-|-	-|-	-|-	-|-	AJH72_RS10740|1	-|-	-|-	-|-	-|-	-|-	-|-	-|-	-|-	-|-	-|-	-|-	-|-	RKS3013_RS09695|1	RKS3027_RS09390|1	-|-	-|-	-|-	-|-	-|-	-|-
3CG0359	-|-	-|-	-|-	-|-	-|-	AJH72_RS17100|0	-|-	-|-	-|-	-|-	-|-	-|-	-|-	-|-	-|-	-|-	-|-	-|-	RKS3013_RS11105|0	RKS3027_RS10675|1	-|-	-|-	-|-	-|-	-|-	-|-
3CG0360	-|-	-|-	-|-	-|-	-|-	AJH72_RS04955|1	-|-	-|-	-|-	-|-	-|-	-|-	-|-	-|-	-|-	-|-	-|-	-|-	RKS3013_RS13440|1	RKS3027_RS13265|1	-|-	-|-	-|-	-|-	-|-	-|-
3CG0363	-|-	-|-	-|-	-|-	-|-	AJH72_RS09335|0	-|-	-|-	-|-	-|-	-|-	-|-	-|-	-|-	-|-	-|-	-|-	-|-	RKS3013_RS03935|0	-|-	N643_RS20020|1	-|-	-|-	-|-	-|-	-|-
3CG0415	-|-	-|-	-|-	-|-	-|-	-|-	SG_RS05305|1	SEEP9120_RS13310|1	-|-	-|-	-|-	-|-	-|-	-|-	-|-	-|-	-|-	RKS2986_RS02290|0	-|-	-|-	-|-	-|-	-|-	-|-	-|-	-|-
3CG0424	-|-	-|-	-|-	-|-	-|-	-|-	SG_RS01375|1	SEEP9120_RS17200|1	-|-	-|-	-|-	-|-	-|-	-|-	-|-	-|-	-|-	-|-	-|-	-|-	-|-	-|-	-|-	-|-	SPAB_RS13665|1	-|-
3CG0441	-|-	-|-	-|-	-|-	-|-	-|-	SG_RS01425|1	SEEP9120_RS17150|1	-|-	-|-	-|-	-|-	-|-	-|-	-|-	-|-	-|-	-|-	-|-	-|-	-|-	-|-	-|-	-|-	SPAB_RS13620|1	-|-
3CG0454	-|-	-|-	-|-	-|-	-|-	-|-	-|-	-|-	SPA_RS12045|1	SEHO0A_RS09265|1	-|-	-|-	-|-	-|-	-|-	-|-	-|-	-|-	-|-	-|-	-|-	-|-	SPC_RS06540|1	-|-	-|-	-|-
3CG0459	-|-	-|-	-|-	-|-	-|-	-|-	-|-	-|-	SPA_RS03645|1	-|-	STY2349|0	-|-	-|-	-|-	-|-	-|-	-|-	-|-	-|-	-|-	-|-	-|-	SPC_RS07925|1	-|-	-|-	-|-
3CG0482	-|-	-|-	-|-	-|-	-|-	-|-	-|-	-|-	-|-	SEHO0A_RS17280|1	-|-	-|-	A464_RS04870|0	-|-	SEN_RS10080|1	-|-	-|-	-|-	-|-	-|-	-|-	-|-	-|-	-|-	-|-	-|-
3CG0487	-|-	-|-	-|-	-|-	-|-	-|-	-|-	-|-	-|-	SEHO0A_RS16565|1	-|-	-|-	A464_RS10725|0	-|-	-|-	-|-	-|-	-|-	-|-	-|-	N643_RS09275|1	-|-	-|-	-|-	-|-	-|-
3CG0497	-|-	-|-	-|-	-|-	-|-	-|-	-|-	-|-	-|-	SEHO0A_RS05810|1	-|-	-|-	A464_RS10735|1	-|-	-|-	-|-	-|-	-|-	-|-	-|-	N643_RS09285|1	-|-	-|-	-|-	-|-	-|-
3CG0503	-|-	-|-	-|-	-|-	-|-	-|-	-|-	-|-	-|-	SEHO0A_RS27110|0	-|-	-|-	-|-	-|-	-|-	RKS2978_RS04030|1	-|-	-|-	-|-	RKS3027_RS03990|0	-|-	-|-	-|-	-|-	-|-	-|-
3CG0511	-|-	-|-	-|-	-|-	-|-	-|-	-|-	-|-	-|-	SEHO0A_RS25135|1	-|-	-|-	-|-	-|-	-|-	-|-	-|-	-|-	RKS3013_RS06285|0	RKS3027_RS06060|1	-|-	-|-	-|-	-|-	-|-	-|-
3CG0516	-|-	-|-	-|-	-|-	-|-	-|-	-|-	-|-	-|-	SEHO0A_RS29620|0	-|-	-|-	-|-	-|-	-|-	-|-	-|-	-|-	RKS3013_RS06575|1	-|-	-|-	-|-	-|-	-|-	-|-	LFZ92_RS22650|1
3CG0519	-|-	-|-	-|-	-|-	-|-	-|-	-|-	-|-	-|-	-|-	STY4536|1	-|-	-|-	-|-	-|-	RKS2978_RS11175|1	-|-	-|-	-|-	-|-	-|-	-|-	SPC_RS21925|1	-|-	-|-	-|-
3CG0524	-|-	-|-	-|-	-|-	-|-	-|-	-|-	-|-	-|-	-|-	STY2025|1	-|-	-|-	-|-	-|-	-|-	N898_RS04050|0	-|-	-|-	-|-	-|-	-|-	SPC_RS05210|1	-|-	-|-	-|-
3CG0525	-|-	-|-	-|-	-|-	-|-	-|-	-|-	-|-	-|-	-|-	STY2023|1	-|-	-|-	-|-	-|-	-|-	N898_RS04060|1	-|-	-|-	-|-	-|-	-|-	SPC_RS05220|1	-|-	-|-	-|-
3CG0526	-|-	-|-	-|-	-|-	-|-	-|-	-|-	-|-	-|-	-|-	STY2024|1	-|-	-|-	-|-	-|-	-|-	N898_RS04055|1	-|-	-|-	-|-	-|-	-|-	SPC_RS05215|1	-|-	-|-	-|-
3CG0528	-|-	-|-	-|-	-|-	-|-	-|-	-|-	-|-	-|-	-|-	STY2019|1	-|-	-|-	-|-	-|-	-|-	N898_RS04090|1	-|-	-|-	-|-	-|-	-|-	SPC_RS05245|1	-|-	-|-	-|-
3CG0532	-|-	-|-	-|-	-|-	-|-	-|-	-|-	-|-	-|-	-|-	STY2167|1	-|-	-|-	-|-	-|-	-|-	-|-	-|-	-|-	-|-	-|-	RKS3057_RS16935|1	-|-	-|-	SPAB_RS04950|1	-|-
3CG0551	-|-	-|-	-|-	-|-	-|-	-|-	-|-	-|-	-|-	-|-	-|-	-|-	A464_RS10570|1	SBG_RS09740|1	-|-	-|-	-|-	RKS2986_RS21095|1	-|-	-|-	-|-	-|-	-|-	-|-	-|-	-|-
3CG0558	-|-	-|-	-|-	-|-	-|-	-|-	-|-	-|-	-|-	-|-	-|-	-|-	A464_RS15835|1	SBG_RS14730|0	-|-	-|-	-|-	-|-	-|-	-|-	N643_RS13955|0	-|-	-|-	-|-	-|-	-|-
3CG0559	-|-	-|-	-|-	-|-	-|-	-|-	-|-	-|-	-|-	-|-	-|-	-|-	A464_RS00875|1	SBG_RS00870|1	-|-	-|-	-|-	-|-	-|-	-|-	N643_RS00860|1	-|-	-|-	-|-	-|-	-|-
3CG0569	-|-	-|-	-|-	-|-	-|-	-|-	-|-	-|-	-|-	-|-	-|-	-|-	A464_RS01385|1	SBG_RS01495|1	-|-	-|-	-|-	-|-	-|-	-|-	N643_RS01365|1	-|-	-|-	-|-	-|-	-|-
3CG0574	-|-	-|-	-|-	-|-	-|-	-|-	-|-	-|-	-|-	-|-	-|-	-|-	A464_RS00360|1	SBG_RS00365|1	-|-	-|-	-|-	-|-	-|-	-|-	N643_RS00350|0	-|-	-|-	-|-	-|-	-|-
3CG0581	-|-	-|-	-|-	-|-	-|-	-|-	-|-	-|-	-|-	-|-	-|-	-|-	A464_RS14015|1	SBG_RS12905|1	-|-	-|-	-|-	-|-	-|-	-|-	N643_RS12200|1	-|-	-|-	-|-	-|-	-|-
3CG0582	-|-	-|-	-|-	-|-	-|-	-|-	-|-	-|-	-|-	-|-	-|-	-|-	A464_RS01375|1	SBG_RS01485|1	-|-	-|-	-|-	-|-	-|-	-|-	N643_RS01355|1	-|-	-|-	-|-	-|-	-|-
3CG0594	-|-	-|-	-|-	-|-	-|-	-|-	-|-	-|-	-|-	-|-	-|-	-|-	A464_RS00890|1	SBG_RS00885|1	-|-	-|-	-|-	-|-	-|-	-|-	N643_RS00875|1	-|-	-|-	-|-	-|-	-|-
3CG0607	-|-	-|-	-|-	-|-	-|-	-|-	-|-	-|-	-|-	-|-	-|-	-|-	A464_RS00860|1	SBG_RS00855|1	-|-	-|-	-|-	-|-	-|-	-|-	N643_RS00840|1	-|-	-|-	-|-	-|-	-|-
3CG0612	-|-	-|-	-|-	-|-	-|-	-|-	-|-	-|-	-|-	-|-	-|-	-|-	A464_RS12675|1	SBG_RS11795|1	-|-	-|-	-|-	-|-	-|-	-|-	N643_RS11105|1	-|-	-|-	-|-	-|-	-|-
3CG0613	-|-	-|-	-|-	-|-	-|-	-|-	-|-	-|-	-|-	-|-	-|-	-|-	A464_RS01370|1	SBG_RS01480|1	-|-	-|-	-|-	-|-	-|-	-|-	N643_RS01350|1	-|-	-|-	-|-	-|-	-|-
3CG0615	-|-	-|-	-|-	-|-	-|-	-|-	-|-	-|-	-|-	-|-	-|-	-|-	A464_RS00895|1	SBG_RS00890|1	-|-	-|-	-|-	-|-	-|-	-|-	N643_RS00880|1	-|-	-|-	-|-	-|-	-|-
3CG0616	-|-	-|-	-|-	-|-	-|-	-|-	-|-	-|-	-|-	-|-	-|-	-|-	A464_RS00885|1	SBG_RS00880|1	-|-	-|-	-|-	-|-	-|-	-|-	N643_RS00870|1	-|-	-|-	-|-	-|-	-|-
3CG0631	-|-	-|-	-|-	-|-	-|-	-|-	-|-	-|-	-|-	-|-	-|-	-|-	A464_RS10510|0	SBG_RS09540|1	-|-	-|-	-|-	-|-	-|-	-|-	N643_RS09045|0	-|-	-|-	-|-	-|-	-|-
3CG0639	-|-	-|-	-|-	-|-	-|-	-|-	-|-	-|-	-|-	-|-	-|-	-|-	A464_RS06055|1	SBG_RS05885|1	-|-	-|-	-|-	-|-	-|-	-|-	N643_RS21005|1	-|-	-|-	-|-	-|-	-|-
3CG0644	-|-	-|-	-|-	-|-	-|-	-|-	-|-	-|-	-|-	-|-	-|-	-|-	A464_RS10375|1	SBG_RS09415|1	-|-	-|-	-|-	-|-	-|-	-|-	N643_RS08910|0	-|-	-|-	-|-	-|-	-|-
3CG0668	-|-	-|-	-|-	-|-	-|-	-|-	-|-	-|-	-|-	-|-	-|-	-|-	A464_RS09895|0	-|-	-|-	-|-	-|-	-|-	RKS3013_RS16530|0	-|-	-|-	RKS3057_RS21865|1	-|-	-|-	-|-	-|-
3CG0671	-|-	-|-	-|-	-|-	-|-	-|-	-|-	-|-	-|-	-|-	-|-	-|-	A464_RS00160|1	-|-	-|-	-|-	-|-	-|-	-|-	-|-	N643_RS00155|1	-|-	SPC_RS00155|0	-|-	-|-	-|-
3CG0675	-|-	-|-	-|-	-|-	-|-	-|-	-|-	-|-	-|-	-|-	-|-	-|-	-|-	SBG_RS21140|0	-|-	-|-	-|-	RKS2986_RS16815|0	RKS3013_RS15780|1	-|-	-|-	-|-	-|-	-|-	-|-	-|-
3CG0678	-|-	-|-	-|-	-|-	-|-	-|-	-|-	-|-	-|-	-|-	-|-	-|-	-|-	-|-	SEN_RS04710|1	-|-	-|-	-|-	-|-	-|-	-|-	RKS3057_RS16710|1	-|-	-|-	SPAB_RS23605|1	-|-
3CG0679	-|-	-|-	-|-	-|-	-|-	-|-	-|-	-|-	-|-	-|-	-|-	-|-	-|-	-|-	SEN_RS04715|1	-|-	-|-	-|-	-|-	-|-	-|-	RKS3057_RS16715|1	-|-	-|-	SPAB_RS04270|1	-|-
3CG0680	-|-	-|-	-|-	-|-	-|-	-|-	-|-	-|-	-|-	-|-	-|-	-|-	-|-	-|-	-|-	RKS2978_RS23935|0	N898_RS21955|1	-|-	-|-	-|-	-|-	-|-	SPC_RS13650|0	-|-	-|-	-|-
3CG0682	-|-	-|-	-|-	-|-	-|-	-|-	-|-	-|-	-|-	-|-	-|-	-|-	-|-	-|-	-|-	RKS2978_RS17800|1	N898_RS01255|1	-|-	-|-	-|-	-|-	-|-	-|-	SARI_RS01335|1	-|-	-|-
3CG0702	-|-	-|-	-|-	-|-	-|-	-|-	-|-	-|-	-|-	-|-	-|-	-|-	-|-	-|-	-|-	RKS2978_RS16415|1	-|-	-|-	RKS3013_RS15155|0	RKS3027_RS14995|0	-|-	-|-	-|-	-|-	-|-	-|-
3CG0703	-|-	-|-	-|-	-|-	-|-	-|-	-|-	-|-	-|-	-|-	-|-	-|-	-|-	-|-	-|-	RKS2978_RS18915|0	-|-	-|-	RKS3013_RS17265|1	RKS3027_RS17010|1	-|-	-|-	-|-	-|-	-|-	-|-
3CG0723	-|-	-|-	-|-	-|-	-|-	-|-	-|-	-|-	-|-	-|-	-|-	-|-	-|-	-|-	-|-	RKS2978_RS04295|0	-|-	-|-	-|-	-|-	N643_RS19820|0	-|-	-|-	SARI_RS14700|1	-|-	-|-
3CG0724	-|-	-|-	-|-	-|-	-|-	-|-	-|-	-|-	-|-	-|-	-|-	-|-	-|-	-|-	-|-	RKS2978_RS01960|1	-|-	-|-	-|-	-|-	-|-	RKS3057_RS16630|1	-|-	-|-	SPAB_RS04190|1	-|-
3CG0728	-|-	-|-	-|-	-|-	-|-	-|-	-|-	-|-	-|-	-|-	-|-	-|-	-|-	-|-	-|-	RKS2978_RS01890|1	-|-	-|-	-|-	-|-	-|-	RKS3057_RS16700|1	-|-	-|-	SPAB_RS04255|1	-|-
3CG0731	-|-	-|-	-|-	-|-	-|-	-|-	-|-	-|-	-|-	-|-	-|-	-|-	-|-	-|-	-|-	RKS2978_RS01945|1	-|-	-|-	-|-	-|-	-|-	RKS3057_RS16645|1	-|-	-|-	SPAB_RS04205|1	-|-
3CG0736	-|-	-|-	-|-	-|-	-|-	-|-	-|-	-|-	-|-	-|-	-|-	-|-	-|-	-|-	-|-	RKS2978_RS01925|1	-|-	-|-	-|-	-|-	-|-	RKS3057_RS16665|1	-|-	-|-	SPAB_RS04225|1	-|-
3CG0737	-|-	-|-	-|-	-|-	-|-	-|-	-|-	-|-	-|-	-|-	-|-	-|-	-|-	-|-	-|-	RKS2978_RS01885|1	-|-	-|-	-|-	-|-	-|-	RKS3057_RS16705|1	-|-	-|-	SPAB_RS04260|1	-|-
3CG0738	-|-	-|-	-|-	-|-	-|-	-|-	-|-	-|-	-|-	-|-	-|-	-|-	-|-	-|-	-|-	RKS2978_RS01930|0	-|-	-|-	-|-	-|-	-|-	RKS3057_RS16660|1	-|-	-|-	SPAB_RS04220|1	-|-
3CG0739	-|-	-|-	-|-	-|-	-|-	-|-	-|-	-|-	-|-	-|-	-|-	-|-	-|-	-|-	-|-	RKS2978_RS01910|1	-|-	-|-	-|-	-|-	-|-	RKS3057_RS16685|1	-|-	-|-	SPAB_RS04240|1	-|-
3CG0754	-|-	-|-	-|-	-|-	-|-	-|-	-|-	-|-	-|-	-|-	-|-	-|-	-|-	-|-	-|-	-|-	N898_RS01975|1	-|-	-|-	-|-	-|-	RKS3057_RS14225|1	-|-	SARI_RS02065|1	-|-	-|-
3CG0758	-|-	-|-	-|-	-|-	-|-	-|-	-|-	-|-	-|-	-|-	-|-	-|-	-|-	-|-	-|-	-|-	N898_RS20505|1	-|-	-|-	-|-	-|-	RKS3057_RS10360|1	-|-	-|-	-|-	LFZ92_RS03320|1
3CG0765	-|-	-|-	-|-	-|-	-|-	-|-	-|-	-|-	-|-	-|-	-|-	-|-	-|-	-|-	-|-	-|-	N898_RS19755|1	-|-	-|-	-|-	-|-	-|-	-|-	SARI_RS19895|1	-|-	LFZ92_RS02470|1
3CG0767	-|-	-|-	-|-	-|-	-|-	-|-	-|-	-|-	-|-	-|-	-|-	-|-	-|-	-|-	-|-	-|-	N898_RS06875|0	-|-	-|-	-|-	-|-	-|-	-|-	SARI_RS06570|0	-|-	LFZ92_RS12045|1
3CG0773	-|-	-|-	-|-	-|-	-|-	-|-	-|-	-|-	-|-	-|-	-|-	-|-	-|-	-|-	-|-	-|-	-|-	RKS2986_RS12760|0	RKS3013_RS12040|1	RKS3027_RS11600|1	-|-	-|-	-|-	-|-	-|-	-|-
3CG0784	-|-	-|-	-|-	-|-	-|-	-|-	-|-	-|-	-|-	-|-	-|-	-|-	-|-	-|-	-|-	-|-	-|-	RKS2986_RS04565|0	-|-	RKS3027_RS04190|1	-|-	RKS3057_RS04095|0	-|-	-|-	-|-	-|-
3CG0793	-|-	-|-	-|-	-|-	-|-	-|-	-|-	-|-	-|-	-|-	-|-	-|-	-|-	-|-	-|-	-|-	-|-	RKS2986_RS08940|1	-|-	-|-	-|-	-|-	SPC_RS18240|1	-|-	-|-	LFZ92_RS01300|1
3CG0797	-|-	-|-	-|-	-|-	-|-	-|-	-|-	-|-	-|-	-|-	-|-	-|-	-|-	-|-	-|-	-|-	-|-	RKS2986_RS02770|1	-|-	-|-	-|-	-|-	-|-	-|-	SPAB_RS00950|1	LFZ92_RS18715|1
3CG0798	-|-	-|-	-|-	-|-	-|-	-|-	-|-	-|-	-|-	-|-	-|-	-|-	-|-	-|-	-|-	-|-	-|-	-|-	RKS3013_RS01915|0	RKS3027_RS02025|1	-|-	RKS3057_RS02085|0	-|-	-|-	-|-	-|-
3CG0799	-|-	-|-	-|-	-|-	-|-	-|-	-|-	-|-	-|-	-|-	-|-	-|-	-|-	-|-	-|-	-|-	-|-	-|-	RKS3013_RS20810|1	RKS3027_RS21065|1	-|-	RKS3057_RS17785|1	-|-	-|-	-|-	-|-
3CG0805	-|-	-|-	-|-	-|-	-|-	-|-	-|-	-|-	-|-	-|-	-|-	-|-	-|-	-|-	-|-	-|-	-|-	-|-	-|-	RKS3027_RS16005|1	-|-	-|-	-|-	SARI_RS04535|1	-|-	LFZ92_RS08820|1
2CG0004	SEI61121_RS0122815|1	-|-	-|-	-|-	-|-	-|-	-|-	-|-	-|-	SEHO0A_RS05860|1	-|-	-|-	-|-	-|-	-|-	-|-	-|-	-|-	-|-	-|-	-|-	-|-	-|-	-|-	-|-	-|-
2CG0038	SEI61121_RS40540|1	-|-	-|-	-|-	-|-	-|-	-|-	-|-	-|-	-|-	-|-	-|-	A464_RS09695|1	-|-	-|-	-|-	-|-	-|-	-|-	-|-	-|-	-|-	-|-	-|-	-|-	-|-
2CG0043	SEI61121_RS24125|1	-|-	-|-	-|-	-|-	-|-	-|-	-|-	-|-	-|-	-|-	-|-	A464_RS21985|0	-|-	-|-	-|-	-|-	-|-	-|-	-|-	-|-	-|-	-|-	-|-	-|-	-|-
2CG0062	SEI61121_RS43555|1	-|-	-|-	-|-	-|-	-|-	-|-	-|-	-|-	-|-	-|-	-|-	-|-	-|-	-|-	-|-	-|-	-|-	-|-	-|-	-|-	RKS3057_RS17325|1	-|-	-|-	-|-	-|-
2CG0065	SEI61121_RS29370|1	-|-	-|-	-|-	-|-	-|-	-|-	-|-	-|-	-|-	-|-	-|-	-|-	-|-	-|-	-|-	-|-	-|-	-|-	-|-	-|-	RKS3057_RS22070|1	-|-	-|-	-|-	-|-
2CG0069	SEI61121_RS32220|1	-|-	-|-	-|-	-|-	-|-	-|-	-|-	-|-	-|-	-|-	-|-	-|-	-|-	-|-	-|-	-|-	-|-	-|-	-|-	-|-	RKS3057_RS07210|1	-|-	-|-	-|-	-|-
2CG0074	SEI61121_RS27200|1	-|-	-|-	-|-	-|-	-|-	-|-	-|-	-|-	-|-	-|-	-|-	-|-	-|-	-|-	-|-	-|-	-|-	-|-	-|-	-|-	RKS3057_RS06310|1	-|-	-|-	-|-	-|-
2CG0075	SEI61121_RS31475|1	-|-	-|-	-|-	-|-	-|-	-|-	-|-	-|-	-|-	-|-	-|-	-|-	-|-	-|-	-|-	-|-	-|-	-|-	-|-	-|-	RKS3057_RS08055|1	-|-	-|-	-|-	-|-
2CG0083	SEI61121_RS32215|1	-|-	-|-	-|-	-|-	-|-	-|-	-|-	-|-	-|-	-|-	-|-	-|-	-|-	-|-	-|-	-|-	-|-	-|-	-|-	-|-	RKS3057_RS07215|1	-|-	-|-	-|-	-|-
2CG0084	SEI61121_RS44060|1	-|-	-|-	-|-	-|-	-|-	-|-	-|-	-|-	-|-	-|-	-|-	-|-	-|-	-|-	-|-	-|-	-|-	-|-	-|-	-|-	RKS3057_RS12070|1	-|-	-|-	-|-	-|-
2CG0092	SEI61121_RS29365|1	-|-	-|-	-|-	-|-	-|-	-|-	-|-	-|-	-|-	-|-	-|-	-|-	-|-	-|-	-|-	-|-	-|-	-|-	-|-	-|-	RKS3057_RS22075|1	-|-	-|-	-|-	-|-
2CG0098	SEI61121_RS29385|0	-|-	-|-	-|-	-|-	-|-	-|-	-|-	-|-	-|-	-|-	-|-	-|-	-|-	-|-	-|-	-|-	-|-	-|-	-|-	-|-	RKS3057_RS22050|1	-|-	-|-	-|-	-|-
2CG0105	SEI61121_RS45440|1	-|-	-|-	-|-	-|-	-|-	-|-	-|-	-|-	-|-	-|-	-|-	-|-	-|-	-|-	-|-	-|-	-|-	-|-	-|-	-|-	RKS3057_RS00030|0	-|-	-|-	-|-	-|-
2CG0109	SEI61121_RS32510|1	-|-	-|-	-|-	-|-	-|-	-|-	-|-	-|-	-|-	-|-	-|-	-|-	-|-	-|-	-|-	-|-	-|-	-|-	-|-	-|-	RKS3057_RS15640|1	-|-	-|-	-|-	-|-
2CG0123	SEI61121_RS35280|1	-|-	-|-	-|-	-|-	-|-	-|-	-|-	-|-	-|-	-|-	-|-	-|-	-|-	-|-	-|-	-|-	-|-	-|-	-|-	-|-	RKS3057_RS02440|1	-|-	-|-	-|-	-|-
2CG0124	SEI61121_RS35310|1	-|-	-|-	-|-	-|-	-|-	-|-	-|-	-|-	-|-	-|-	-|-	-|-	-|-	-|-	-|-	-|-	-|-	-|-	-|-	-|-	RKS3057_RS02475|1	-|-	-|-	-|-	-|-
2CG0138	SEI61121_RS27215|1	-|-	-|-	-|-	-|-	-|-	-|-	-|-	-|-	-|-	-|-	-|-	-|-	-|-	-|-	-|-	-|-	-|-	-|-	-|-	-|-	RKS3057_RS06295|1	-|-	-|-	-|-	-|-
2CG0151	SEI61121_RS28855|1	-|-	-|-	-|-	-|-	-|-	-|-	-|-	-|-	-|-	-|-	-|-	-|-	-|-	-|-	-|-	-|-	-|-	-|-	-|-	-|-	-|-	-|-	-|-	SPAB_RS04665|1	-|-
2CG0153	SEI61121_RS28860|1	-|-	-|-	-|-	-|-	-|-	-|-	-|-	-|-	-|-	-|-	-|-	-|-	-|-	-|-	-|-	-|-	-|-	-|-	-|-	-|-	-|-	-|-	-|-	SPAB_RS04660|1	-|-
2CG0173	-|-	-|-	-|-	-|-	STM14_RS14720|1	-|-	-|-	-|-	-|-	-|-	-|-	AL463_RS13680|1	-|-	-|-	-|-	-|-	-|-	-|-	-|-	-|-	-|-	-|-	-|-	-|-	-|-	-|-
2CG0176	-|-	-|-	-|-	-|-	STM14_RS14805|1	-|-	-|-	-|-	-|-	-|-	-|-	AL463_RS13595|0	-|-	-|-	-|-	-|-	-|-	-|-	-|-	-|-	-|-	-|-	-|-	-|-	-|-	-|-
2CG0182	-|-	-|-	-|-	-|-	STM14_RS02055|1	-|-	-|-	-|-	-|-	-|-	-|-	AL463_RS02785|1	-|-	-|-	-|-	-|-	-|-	-|-	-|-	-|-	-|-	-|-	-|-	-|-	-|-	-|-
2CG0183	-|-	-|-	-|-	-|-	STM14_RS23960|1	-|-	-|-	-|-	-|-	-|-	-|-	AL463_RS04400|1	-|-	-|-	-|-	-|-	-|-	-|-	-|-	-|-	-|-	-|-	-|-	-|-	-|-	-|-
2CG0192	-|-	-|-	-|-	-|-	STM14_RS14815|1	-|-	-|-	-|-	-|-	-|-	-|-	AL463_RS13585|1	-|-	-|-	-|-	-|-	-|-	-|-	-|-	-|-	-|-	-|-	-|-	-|-	-|-	-|-
2CG0213	-|-	-|-	-|-	-|-	STM14_RS23945|1	-|-	-|-	-|-	-|-	-|-	-|-	AL463_RS04415|1	-|-	-|-	-|-	-|-	-|-	-|-	-|-	-|-	-|-	-|-	-|-	-|-	-|-	-|-
2CG0217	-|-	-|-	-|-	-|-	STM14_RS23965|1	-|-	-|-	-|-	-|-	-|-	-|-	AL463_RS04395|1	-|-	-|-	-|-	-|-	-|-	-|-	-|-	-|-	-|-	-|-	-|-	-|-	-|-	-|-
2CG0221	-|-	-|-	-|-	-|-	STM14_RS14170|1	-|-	-|-	-|-	-|-	-|-	-|-	AL463_RS14460|1	-|-	-|-	-|-	-|-	-|-	-|-	-|-	-|-	-|-	-|-	-|-	-|-	-|-	-|-
2CG0243	-|-	-|-	-|-	-|-	STM14_RS10990|1	-|-	-|-	-|-	-|-	-|-	-|-	-|-	-|-	-|-	-|-	-|-	-|-	-|-	-|-	-|-	-|-	-|-	-|-	-|-	SPAB_RS08785|1	-|-
2CG0276	-|-	-|-	-|-	-|-	-|-	AJH72_RS03075|0	-|-	-|-	-|-	-|-	-|-	-|-	-|-	-|-	-|-	-|-	-|-	-|-	RKS3013_RS07870|1	-|-	-|-	-|-	-|-	-|-	-|-	-|-
2CG0277	-|-	-|-	-|-	-|-	-|-	AJH72_RS22080|1	-|-	-|-	-|-	-|-	-|-	-|-	-|-	-|-	-|-	-|-	-|-	-|-	RKS3013_RS11080|1	-|-	-|-	-|-	-|-	-|-	-|-	-|-
2CG0316	-|-	-|-	-|-	-|-	-|-	AJH72_RS05335|1	-|-	-|-	-|-	-|-	-|-	-|-	-|-	-|-	-|-	-|-	-|-	-|-	RKS3013_RS13835|1	-|-	-|-	-|-	-|-	-|-	-|-	-|-
2CG0320	-|-	-|-	-|-	-|-	-|-	AJH72_RS09200|1	-|-	-|-	-|-	-|-	-|-	-|-	-|-	-|-	-|-	-|-	-|-	-|-	RKS3013_RS04100|1	-|-	-|-	-|-	-|-	-|-	-|-	-|-
2CG0330	-|-	-|-	-|-	-|-	-|-	-|-	SG_RS01410|1	SEEP9120_RS17165|1	-|-	-|-	-|-	-|-	-|-	-|-	-|-	-|-	-|-	-|-	-|-	-|-	-|-	-|-	-|-	-|-	-|-	-|-
2CG0349	-|-	-|-	-|-	-|-	-|-	-|-	-|-	-|-	SPA_RS12410|1	-|-	STY0346|1	-|-	-|-	-|-	-|-	-|-	-|-	-|-	-|-	-|-	-|-	-|-	-|-	-|-	-|-	-|-
2CG0362	-|-	-|-	-|-	-|-	-|-	-|-	-|-	-|-	SPA_RS14315|1	-|-	STY3091|1	-|-	-|-	-|-	-|-	-|-	-|-	-|-	-|-	-|-	-|-	-|-	-|-	-|-	-|-	-|-
2CG0368	-|-	-|-	-|-	-|-	-|-	-|-	-|-	-|-	SPA_RS12395|1	-|-	STY0349|1	-|-	-|-	-|-	-|-	-|-	-|-	-|-	-|-	-|-	-|-	-|-	-|-	-|-	-|-	-|-
2CG0377	-|-	-|-	-|-	-|-	-|-	-|-	-|-	-|-	SPA_RS23075|1	-|-	-|-	-|-	-|-	-|-	-|-	-|-	-|-	RKS2986_RS01100|0	-|-	-|-	-|-	-|-	-|-	-|-	-|-	-|-
2CG0383	-|-	-|-	-|-	-|-	-|-	-|-	-|-	-|-	SPA_RS23610|1	-|-	-|-	-|-	-|-	-|-	-|-	-|-	-|-	-|-	-|-	-|-	-|-	-|-	SPC_RS24470|1	-|-	-|-	-|-
2CG0388	-|-	-|-	-|-	-|-	-|-	-|-	-|-	-|-	SPA_RS11490|1	-|-	-|-	-|-	-|-	-|-	-|-	-|-	-|-	-|-	-|-	-|-	-|-	-|-	SPC_RS02230|1	-|-	-|-	-|-
2CG0390	-|-	-|-	-|-	-|-	-|-	-|-	-|-	-|-	SPA_RS03590|0	-|-	-|-	-|-	-|-	-|-	-|-	-|-	-|-	-|-	-|-	-|-	-|-	-|-	SPC_RS07860|1	-|-	-|-	-|-
2CG0407	-|-	-|-	-|-	-|-	-|-	-|-	-|-	-|-	-|-	SEHO0A_RS25205|1	-|-	-|-	A464_RS23115|1	-|-	-|-	-|-	-|-	-|-	-|-	-|-	-|-	-|-	-|-	-|-	-|-	-|-
2CG0434	-|-	-|-	-|-	-|-	-|-	-|-	-|-	-|-	-|-	SEHO0A_RS27120|1	-|-	-|-	-|-	-|-	-|-	-|-	-|-	-|-	-|-	RKS3027_RS03975|1	-|-	-|-	-|-	-|-	-|-	-|-
2CG0450	-|-	-|-	-|-	-|-	-|-	-|-	-|-	-|-	-|-	SEHO0A_RS05595|1	-|-	-|-	-|-	-|-	-|-	-|-	-|-	-|-	-|-	RKS3027_RS16460|1	-|-	-|-	-|-	-|-	-|-	-|-
2CG0454	-|-	-|-	-|-	-|-	-|-	-|-	-|-	-|-	-|-	SEHO0A_RS13895|1	-|-	-|-	-|-	-|-	-|-	-|-	-|-	-|-	-|-	RKS3027_RS18215|1	-|-	-|-	-|-	-|-	-|-	-|-
2CG0456	-|-	-|-	-|-	-|-	-|-	-|-	-|-	-|-	-|-	SEHO0A_RS26535|1	-|-	-|-	-|-	-|-	-|-	-|-	-|-	-|-	-|-	RKS3027_RS04600|1	-|-	-|-	-|-	-|-	-|-	-|-
2CG0458	-|-	-|-	-|-	-|-	-|-	-|-	-|-	-|-	-|-	SEHO0A_RS11330|1	-|-	-|-	-|-	-|-	-|-	-|-	-|-	-|-	-|-	RKS3027_RS21120|1	-|-	-|-	-|-	-|-	-|-	-|-
2CG0462	-|-	-|-	-|-	-|-	-|-	-|-	-|-	-|-	-|-	SEHO0A_RS09290|1	-|-	-|-	-|-	-|-	-|-	-|-	-|-	-|-	-|-	-|-	N643_RS02320|0	-|-	-|-	-|-	-|-	-|-
2CG0466	-|-	-|-	-|-	-|-	-|-	-|-	-|-	-|-	-|-	SEHO0A_RS15770|1	-|-	-|-	-|-	-|-	-|-	-|-	-|-	-|-	-|-	-|-	-|-	RKS3057_RS21745|1	-|-	-|-	-|-	-|-
2CG0471	-|-	-|-	-|-	-|-	-|-	-|-	-|-	-|-	-|-	SEHO0A_RS09240|1	-|-	-|-	-|-	-|-	-|-	-|-	-|-	-|-	-|-	-|-	-|-	-|-	-|-	-|-	SPAB_RS04100|0	-|-
2CG0505	-|-	-|-	-|-	-|-	-|-	-|-	-|-	-|-	-|-	-|-	STY4544|1	-|-	-|-	-|-	-|-	-|-	-|-	-|-	-|-	-|-	-|-	-|-	SPC_RS21955|1	-|-	-|-	-|-
2CG0515	-|-	-|-	-|-	-|-	-|-	-|-	-|-	-|-	-|-	-|-	STY4558|1	-|-	-|-	-|-	-|-	-|-	-|-	-|-	-|-	-|-	-|-	-|-	SPC_RS21990|1	-|-	-|-	-|-
2CG0534	-|-	-|-	-|-	-|-	-|-	-|-	-|-	-|-	-|-	-|-	STY1046|1	-|-	-|-	-|-	-|-	-|-	-|-	-|-	-|-	-|-	-|-	-|-	-|-	-|-	SPAB_RS09105|1	-|-
2CG0535	-|-	-|-	-|-	-|-	-|-	-|-	-|-	-|-	-|-	-|-	STY1068|1	-|-	-|-	-|-	-|-	-|-	-|-	-|-	-|-	-|-	-|-	-|-	-|-	-|-	SPAB_RS08995|1	-|-
2CG0564	-|-	-|-	-|-	-|-	-|-	-|-	-|-	-|-	-|-	-|-	-|-	-|-	A464_RS12135|1	SBG_RS11260|1	-|-	-|-	-|-	-|-	-|-	-|-	-|-	-|-	-|-	-|-	-|-	-|-
2CG0565	-|-	-|-	-|-	-|-	-|-	-|-	-|-	-|-	-|-	-|-	-|-	-|-	A464_RS12110|0	SBG_RS11235|1	-|-	-|-	-|-	-|-	-|-	-|-	-|-	-|-	-|-	-|-	-|-	-|-
2CG0580	-|-	-|-	-|-	-|-	-|-	-|-	-|-	-|-	-|-	-|-	-|-	-|-	A464_RS15190|1	SBG_RS14075|1	-|-	-|-	-|-	-|-	-|-	-|-	-|-	-|-	-|-	-|-	-|-	-|-
2CG0587	-|-	-|-	-|-	-|-	-|-	-|-	-|-	-|-	-|-	-|-	-|-	-|-	A464_RS17935|1	SBG_RS16790|1	-|-	-|-	-|-	-|-	-|-	-|-	-|-	-|-	-|-	-|-	-|-	-|-
2CG0589	-|-	-|-	-|-	-|-	-|-	-|-	-|-	-|-	-|-	-|-	-|-	-|-	A464_RS12125|1	SBG_RS11250|1	-|-	-|-	-|-	-|-	-|-	-|-	-|-	-|-	-|-	-|-	-|-	-|-
2CG0601	-|-	-|-	-|-	-|-	-|-	-|-	-|-	-|-	-|-	-|-	-|-	-|-	A464_RS06435|1	-|-	-|-	RKS2978_RS17805|1	-|-	-|-	-|-	-|-	-|-	-|-	-|-	-|-	-|-	-|-
2CG0609	-|-	-|-	-|-	-|-	-|-	-|-	-|-	-|-	-|-	-|-	-|-	-|-	A464_RS06750|0	-|-	-|-	-|-	-|-	-|-	RKS3013_RS06260|1	-|-	-|-	-|-	-|-	-|-	-|-	-|-
2CG0646	-|-	-|-	-|-	-|-	-|-	-|-	-|-	-|-	-|-	-|-	-|-	-|-	-|-	SBG_RS01395|1	-|-	-|-	-|-	RKS2986_RS04340|1	-|-	-|-	-|-	-|-	-|-	-|-	-|-	-|-
2CG0647	-|-	-|-	-|-	-|-	-|-	-|-	-|-	-|-	-|-	-|-	-|-	-|-	-|-	SBG_RS01430|0	-|-	-|-	-|-	RKS2986_RS04305|1	-|-	-|-	-|-	-|-	-|-	-|-	-|-	-|-
2CG0656	-|-	-|-	-|-	-|-	-|-	-|-	-|-	-|-	-|-	-|-	-|-	-|-	-|-	SBG_RS16025|1	-|-	-|-	-|-	-|-	-|-	-|-	N643_RS15255|1	-|-	-|-	-|-	-|-	-|-
2CG0659	-|-	-|-	-|-	-|-	-|-	-|-	-|-	-|-	-|-	-|-	-|-	-|-	-|-	SBG_RS20480|0	-|-	-|-	-|-	-|-	-|-	-|-	-|-	-|-	-|-	-|-	SPAB_RS23070|1	-|-
2CG0670	-|-	-|-	-|-	-|-	-|-	-|-	-|-	-|-	-|-	-|-	-|-	-|-	-|-	-|-	-|-	RKS2978_RS06525|1	-|-	RKS2986_RS06830|1	-|-	-|-	-|-	-|-	-|-	-|-	-|-	-|-
2CG0689	-|-	-|-	-|-	-|-	-|-	-|-	-|-	-|-	-|-	-|-	-|-	-|-	-|-	-|-	-|-	RKS2978_RS09140|1	-|-	-|-	RKS3013_RS09140|1	-|-	-|-	-|-	-|-	-|-	-|-	-|-
2CG0692	-|-	-|-	-|-	-|-	-|-	-|-	-|-	-|-	-|-	-|-	-|-	-|-	-|-	-|-	-|-	RKS2978_RS09880|1	-|-	-|-	RKS3013_RS09835|0	-|-	-|-	-|-	-|-	-|-	-|-	-|-
2CG0694	-|-	-|-	-|-	-|-	-|-	-|-	-|-	-|-	-|-	-|-	-|-	-|-	-|-	-|-	-|-	RKS2978_RS15625|0	-|-	-|-	RKS3013_RS14450|1	-|-	-|-	-|-	-|-	-|-	-|-	-|-
2CG0706	-|-	-|-	-|-	-|-	-|-	-|-	-|-	-|-	-|-	-|-	-|-	-|-	-|-	-|-	-|-	RKS2978_RS05685|0	-|-	-|-	-|-	RKS3027_RS05370|1	-|-	-|-	-|-	-|-	-|-	-|-
2CG0736	-|-	-|-	-|-	-|-	-|-	-|-	-|-	-|-	-|-	-|-	-|-	-|-	-|-	-|-	-|-	RKS2978_RS08460|1	-|-	-|-	-|-	-|-	-|-	-|-	-|-	-|-	SPAB_RS22065|0	-|-
2CG0745	-|-	-|-	-|-	-|-	-|-	-|-	-|-	-|-	-|-	-|-	-|-	-|-	-|-	-|-	-|-	RKS2978_RS17775|1	-|-	-|-	-|-	-|-	-|-	-|-	-|-	-|-	-|-	LFZ92_RS16690|1
2CG0753	-|-	-|-	-|-	-|-	-|-	-|-	-|-	-|-	-|-	-|-	-|-	-|-	-|-	-|-	-|-	-|-	N898_RS23230|1	-|-	-|-	-|-	-|-	-|-	-|-	SARI_RS23215|1	-|-	-|-
2CG0754	-|-	-|-	-|-	-|-	-|-	-|-	-|-	-|-	-|-	-|-	-|-	-|-	-|-	-|-	-|-	-|-	N898_RS21030|1	-|-	-|-	-|-	-|-	-|-	-|-	SARI_RS21140|1	-|-	-|-
2CG0773	-|-	-|-	-|-	-|-	-|-	-|-	-|-	-|-	-|-	-|-	-|-	-|-	-|-	-|-	-|-	-|-	N898_RS09250|1	-|-	-|-	-|-	-|-	-|-	-|-	SARI_RS08955|1	-|-	-|-
2CG0783	-|-	-|-	-|-	-|-	-|-	-|-	-|-	-|-	-|-	-|-	-|-	-|-	-|-	-|-	-|-	-|-	N898_RS05030|1	-|-	-|-	-|-	-|-	-|-	-|-	SARI_RS04735|1	-|-	-|-
2CG0788	-|-	-|-	-|-	-|-	-|-	-|-	-|-	-|-	-|-	-|-	-|-	-|-	-|-	-|-	-|-	-|-	N898_RS08640|1	-|-	-|-	-|-	-|-	-|-	-|-	SARI_RS08375|1	-|-	-|-
2CG0794	-|-	-|-	-|-	-|-	-|-	-|-	-|-	-|-	-|-	-|-	-|-	-|-	-|-	-|-	-|-	-|-	N898_RS05050|1	-|-	-|-	-|-	-|-	-|-	-|-	SARI_RS04755|1	-|-	-|-
2CG0798	-|-	-|-	-|-	-|-	-|-	-|-	-|-	-|-	-|-	-|-	-|-	-|-	-|-	-|-	-|-	-|-	N898_RS12265|1	-|-	-|-	-|-	-|-	-|-	-|-	SARI_RS12095|1	-|-	-|-
2CG0799	-|-	-|-	-|-	-|-	-|-	-|-	-|-	-|-	-|-	-|-	-|-	-|-	-|-	-|-	-|-	-|-	N898_RS21970|1	-|-	-|-	-|-	-|-	-|-	-|-	SARI_RS04350|1	-|-	-|-
2CG0803	-|-	-|-	-|-	-|-	-|-	-|-	-|-	-|-	-|-	-|-	-|-	-|-	-|-	-|-	-|-	-|-	N898_RS05035|1	-|-	-|-	-|-	-|-	-|-	-|-	SARI_RS04740|1	-|-	-|-
2CG0817	-|-	-|-	-|-	-|-	-|-	-|-	-|-	-|-	-|-	-|-	-|-	-|-	-|-	-|-	-|-	-|-	N898_RS15570|0	-|-	-|-	-|-	-|-	-|-	-|-	SARI_RS15625|1	-|-	-|-
2CG0824	-|-	-|-	-|-	-|-	-|-	-|-	-|-	-|-	-|-	-|-	-|-	-|-	-|-	-|-	-|-	-|-	N898_RS08630|1	-|-	-|-	-|-	-|-	-|-	-|-	SARI_RS08365|1	-|-	-|-
2CG0827	-|-	-|-	-|-	-|-	-|-	-|-	-|-	-|-	-|-	-|-	-|-	-|-	-|-	-|-	-|-	-|-	N898_RS22585|1	-|-	-|-	-|-	-|-	-|-	-|-	SARI_RS22490|0	-|-	-|-
2CG0831	-|-	-|-	-|-	-|-	-|-	-|-	-|-	-|-	-|-	-|-	-|-	-|-	-|-	-|-	-|-	-|-	N898_RS12760|1	-|-	-|-	-|-	-|-	-|-	-|-	SARI_RS12725|1	-|-	-|-
2CG0841	-|-	-|-	-|-	-|-	-|-	-|-	-|-	-|-	-|-	-|-	-|-	-|-	-|-	-|-	-|-	-|-	N898_RS01635|1	-|-	-|-	-|-	-|-	-|-	-|-	SARI_RS01710|1	-|-	-|-
2CG0847	-|-	-|-	-|-	-|-	-|-	-|-	-|-	-|-	-|-	-|-	-|-	-|-	-|-	-|-	-|-	-|-	N898_RS12350|1	-|-	-|-	-|-	-|-	-|-	-|-	SARI_RS12185|1	-|-	-|-
2CG0849	-|-	-|-	-|-	-|-	-|-	-|-	-|-	-|-	-|-	-|-	-|-	-|-	-|-	-|-	-|-	-|-	N898_RS08615|1	-|-	-|-	-|-	-|-	-|-	-|-	SARI_RS08350|1	-|-	-|-
2CG0855	-|-	-|-	-|-	-|-	-|-	-|-	-|-	-|-	-|-	-|-	-|-	-|-	-|-	-|-	-|-	-|-	N898_RS21015|1	-|-	-|-	-|-	-|-	-|-	-|-	SARI_RS21125|1	-|-	-|-
2CG0857	-|-	-|-	-|-	-|-	-|-	-|-	-|-	-|-	-|-	-|-	-|-	-|-	-|-	-|-	-|-	-|-	N898_RS07615|1	-|-	-|-	-|-	-|-	-|-	-|-	SARI_RS07345|1	-|-	-|-
2CG0858	-|-	-|-	-|-	-|-	-|-	-|-	-|-	-|-	-|-	-|-	-|-	-|-	-|-	-|-	-|-	-|-	N898_RS08635|1	-|-	-|-	-|-	-|-	-|-	-|-	SARI_RS08370|1	-|-	-|-
2CG0866	-|-	-|-	-|-	-|-	-|-	-|-	-|-	-|-	-|-	-|-	-|-	-|-	-|-	-|-	-|-	-|-	N898_RS08620|1	-|-	-|-	-|-	-|-	-|-	-|-	SARI_RS08355|1	-|-	-|-
2CG0888	-|-	-|-	-|-	-|-	-|-	-|-	-|-	-|-	-|-	-|-	-|-	-|-	-|-	-|-	-|-	-|-	N898_RS12775|1	-|-	-|-	-|-	-|-	-|-	-|-	SARI_RS12740|1	-|-	-|-
2CG0903	-|-	-|-	-|-	-|-	-|-	-|-	-|-	-|-	-|-	-|-	-|-	-|-	-|-	-|-	-|-	-|-	-|-	RKS2986_RS06715|0	-|-	RKS3027_RS06280|1	-|-	-|-	-|-	-|-	-|-	-|-
2CG0906	-|-	-|-	-|-	-|-	-|-	-|-	-|-	-|-	-|-	-|-	-|-	-|-	-|-	-|-	-|-	-|-	-|-	RKS2986_RS02930|0	-|-	RKS3027_RS02660|1	-|-	-|-	-|-	-|-	-|-	-|-
2CG0908	-|-	-|-	-|-	-|-	-|-	-|-	-|-	-|-	-|-	-|-	-|-	-|-	-|-	-|-	-|-	-|-	-|-	RKS2986_RS05775|0	-|-	-|-	-|-	RKS3057_RS05425|1	-|-	-|-	-|-	-|-
2CG0933	-|-	-|-	-|-	-|-	-|-	-|-	-|-	-|-	-|-	-|-	-|-	-|-	-|-	-|-	-|-	-|-	-|-	RKS2986_RS06650|1	-|-	-|-	-|-	-|-	-|-	-|-	-|-	LFZ92_RS22490|1
2CG0935	-|-	-|-	-|-	-|-	-|-	-|-	-|-	-|-	-|-	-|-	-|-	-|-	-|-	-|-	-|-	-|-	-|-	RKS2986_RS10330|1	-|-	-|-	-|-	-|-	-|-	-|-	-|-	LFZ92_RS02695|1
2CG0946	-|-	-|-	-|-	-|-	-|-	-|-	-|-	-|-	-|-	-|-	-|-	-|-	-|-	-|-	-|-	-|-	-|-	RKS2986_RS10335|1	-|-	-|-	-|-	-|-	-|-	-|-	-|-	LFZ92_RS02700|0
2CG0947	-|-	-|-	-|-	-|-	-|-	-|-	-|-	-|-	-|-	-|-	-|-	-|-	-|-	-|-	-|-	-|-	-|-	RKS2986_RS21605|1	-|-	-|-	-|-	-|-	-|-	-|-	-|-	LFZ92_RS13700|1
2CG0953	-|-	-|-	-|-	-|-	-|-	-|-	-|-	-|-	-|-	-|-	-|-	-|-	-|-	-|-	-|-	-|-	-|-	RKS2986_RS02810|1	-|-	-|-	-|-	-|-	-|-	-|-	-|-	LFZ92_RS18745|1
2CG0958	-|-	-|-	-|-	-|-	-|-	-|-	-|-	-|-	-|-	-|-	-|-	-|-	-|-	-|-	-|-	-|-	-|-	RKS2986_RS14210|1	-|-	-|-	-|-	-|-	-|-	-|-	-|-	LFZ92_RS06565|0
2CG0985	-|-	-|-	-|-	-|-	-|-	-|-	-|-	-|-	-|-	-|-	-|-	-|-	-|-	-|-	-|-	-|-	-|-	-|-	RKS3013_RS14840|1	RKS3027_RS14645|0	-|-	-|-	-|-	-|-	-|-	-|-
2CG0993	-|-	-|-	-|-	-|-	-|-	-|-	-|-	-|-	-|-	-|-	-|-	-|-	-|-	-|-	-|-	-|-	-|-	-|-	RKS3013_RS18390|1	RKS3027_RS21820|0	-|-	-|-	-|-	-|-	-|-	-|-
2CG0998	-|-	-|-	-|-	-|-	-|-	-|-	-|-	-|-	-|-	-|-	-|-	-|-	-|-	-|-	-|-	-|-	-|-	-|-	RKS3013_RS00790|1	RKS3027_RS00875|1	-|-	-|-	-|-	-|-	-|-	-|-
2CG1025	-|-	-|-	-|-	-|-	-|-	-|-	-|-	-|-	-|-	-|-	-|-	-|-	-|-	-|-	-|-	-|-	-|-	-|-	RKS3013_RS11535|1	RKS3027_RS11105|0	-|-	-|-	-|-	-|-	-|-	-|-
2CG1033	-|-	-|-	-|-	-|-	-|-	-|-	-|-	-|-	-|-	-|-	-|-	-|-	-|-	-|-	-|-	-|-	-|-	-|-	RKS3013_RS18215|1	RKS3027_RS18395|1	-|-	-|-	-|-	-|-	-|-	-|-
2CG1040	-|-	-|-	-|-	-|-	-|-	-|-	-|-	-|-	-|-	-|-	-|-	-|-	-|-	-|-	-|-	-|-	-|-	-|-	RKS3013_RS05910|1	RKS3027_RS05685|0	-|-	-|-	-|-	-|-	-|-	-|-
2CG1069	-|-	-|-	-|-	-|-	-|-	-|-	-|-	-|-	-|-	-|-	-|-	-|-	-|-	-|-	-|-	-|-	-|-	-|-	-|-	RKS3027_RS20430|1	-|-	RKS3057_RS21210|0	-|-	-|-	-|-	-|-
2CG1076	-|-	-|-	-|-	-|-	-|-	-|-	-|-	-|-	-|-	-|-	-|-	-|-	-|-	-|-	-|-	-|-	-|-	-|-	-|-	-|-	N643_RS20655|1	RKS3057_RS11815|1	-|-	-|-	-|-	-|-
2CG1078	-|-	-|-	-|-	-|-	-|-	-|-	-|-	-|-	-|-	-|-	-|-	-|-	-|-	-|-	-|-	-|-	-|-	-|-	-|-	-|-	N643_RS19895|1	RKS3057_RS22715|1	-|-	-|-	-|-	-|-
2CG1081	-|-	-|-	-|-	-|-	-|-	-|-	-|-	-|-	-|-	-|-	-|-	-|-	-|-	-|-	-|-	-|-	-|-	-|-	-|-	-|-	N643_RS20040|1	-|-	-|-	SARI_RS14460|1	-|-	-|-
2CG1094	-|-	-|-	-|-	-|-	-|-	-|-	-|-	-|-	-|-	-|-	-|-	-|-	-|-	-|-	-|-	-|-	-|-	-|-	-|-	-|-	-|-	RKS3057_RS16680|1	-|-	-|-	SPAB_RS04235|1	-|-
2CG1110	-|-	-|-	-|-	-|-	-|-	-|-	-|-	-|-	-|-	-|-	-|-	-|-	-|-	-|-	-|-	-|-	-|-	-|-	-|-	-|-	-|-	RKS3057_RS17730|1	-|-	-|-	-|-	LFZ92_RS10230|1
2CG1112	-|-	-|-	-|-	-|-	-|-	-|-	-|-	-|-	-|-	-|-	-|-	-|-	-|-	-|-	-|-	-|-	-|-	-|-	-|-	-|-	-|-	RKS3057_RS17745|1	-|-	-|-	-|-	LFZ92_RS10245|1
2CG1113	-|-	-|-	-|-	-|-	-|-	-|-	-|-	-|-	-|-	-|-	-|-	-|-	-|-	-|-	-|-	-|-	-|-	-|-	-|-	-|-	-|-	RKS3057_RS17755|1	-|-	-|-	-|-	LFZ92_RS10255|1
2CG1115	-|-	-|-	-|-	-|-	-|-	-|-	-|-	-|-	-|-	-|-	-|-	-|-	-|-	-|-	-|-	-|-	-|-	-|-	-|-	-|-	-|-	RKS3057_RS17650|1	-|-	-|-	-|-	LFZ92_RS10155|1
2CG1140	-|-	-|-	-|-	-|-	-|-	-|-	-|-	-|-	-|-	-|-	-|-	-|-	-|-	-|-	-|-	-|-	-|-	-|-	-|-	-|-	-|-	-|-	-|-	-|-	SPAB_RS00930|1	LFZ92_RS18735|1
1CG0025	SEI61121_RS28320|1	-|-	-|-	-|-	-|-	-|-	-|-	-|-	-|-	-|-	-|-	-|-	-|-	-|-	-|-	-|-	-|-	-|-	-|-	-|-	-|-	-|-	-|-	-|-	-|-	-|-
1CG0059	SEI61121_RS37115|1	-|-	-|-	-|-	-|-	-|-	-|-	-|-	-|-	-|-	-|-	-|-	-|-	-|-	-|-	-|-	-|-	-|-	-|-	-|-	-|-	-|-	-|-	-|-	-|-	-|-
1CG0082	SEI61121_RS0123005|1	-|-	-|-	-|-	-|-	-|-	-|-	-|-	-|-	-|-	-|-	-|-	-|-	-|-	-|-	-|-	-|-	-|-	-|-	-|-	-|-	-|-	-|-	-|-	-|-	-|-
1CG0089	SEI61121_RS43995|1	-|-	-|-	-|-	-|-	-|-	-|-	-|-	-|-	-|-	-|-	-|-	-|-	-|-	-|-	-|-	-|-	-|-	-|-	-|-	-|-	-|-	-|-	-|-	-|-	-|-
1CG0097	SEI61121_RS44815|1	-|-	-|-	-|-	-|-	-|-	-|-	-|-	-|-	-|-	-|-	-|-	-|-	-|-	-|-	-|-	-|-	-|-	-|-	-|-	-|-	-|-	-|-	-|-	-|-	-|-
1CG0112	SEI61121_RS24995|1	-|-	-|-	-|-	-|-	-|-	-|-	-|-	-|-	-|-	-|-	-|-	-|-	-|-	-|-	-|-	-|-	-|-	-|-	-|-	-|-	-|-	-|-	-|-	-|-	-|-
1CG0136	-|-	UQ48_RS00550|1	-|-	-|-	-|-	-|-	-|-	-|-	-|-	-|-	-|-	-|-	-|-	-|-	-|-	-|-	-|-	-|-	-|-	-|-	-|-	-|-	-|-	-|-	-|-	-|-
1CG0148	-|-	-|-	UQ49_RS00550|1	-|-	-|-	-|-	-|-	-|-	-|-	-|-	-|-	-|-	-|-	-|-	-|-	-|-	-|-	-|-	-|-	-|-	-|-	-|-	-|-	-|-	-|-	-|-
1CG0161	-|-	-|-	-|-	UQ50_RS00550|1	-|-	-|-	-|-	-|-	-|-	-|-	-|-	-|-	-|-	-|-	-|-	-|-	-|-	-|-	-|-	-|-	-|-	-|-	-|-	-|-	-|-	-|-
1CG0177	-|-	-|-	-|-	-|-	STM14_RS22370|1	-|-	-|-	-|-	-|-	-|-	-|-	-|-	-|-	-|-	-|-	-|-	-|-	-|-	-|-	-|-	-|-	-|-	-|-	-|-	-|-	-|-
1CG0184	-|-	-|-	-|-	-|-	STM14_RS06985|1	-|-	-|-	-|-	-|-	-|-	-|-	-|-	-|-	-|-	-|-	-|-	-|-	-|-	-|-	-|-	-|-	-|-	-|-	-|-	-|-	-|-
1CG0201	-|-	-|-	-|-	-|-	-|-	AJH72_RS08585|1	-|-	-|-	-|-	-|-	-|-	-|-	-|-	-|-	-|-	-|-	-|-	-|-	-|-	-|-	-|-	-|-	-|-	-|-	-|-	-|-
1CG0207	-|-	-|-	-|-	-|-	-|-	AJH72_RS10035|1	-|-	-|-	-|-	-|-	-|-	-|-	-|-	-|-	-|-	-|-	-|-	-|-	-|-	-|-	-|-	-|-	-|-	-|-	-|-	-|-
1CG0211	-|-	-|-	-|-	-|-	-|-	AJH72_RS13350|1	-|-	-|-	-|-	-|-	-|-	-|-	-|-	-|-	-|-	-|-	-|-	-|-	-|-	-|-	-|-	-|-	-|-	-|-	-|-	-|-
1CG0249	-|-	-|-	-|-	-|-	-|-	-|-	SG_RS11475|1	-|-	-|-	-|-	-|-	-|-	-|-	-|-	-|-	-|-	-|-	-|-	-|-	-|-	-|-	-|-	-|-	-|-	-|-	-|-
1CG0255	-|-	-|-	-|-	-|-	-|-	-|-	SG_RS22460|1	-|-	-|-	-|-	-|-	-|-	-|-	-|-	-|-	-|-	-|-	-|-	-|-	-|-	-|-	-|-	-|-	-|-	-|-	-|-
1CG0270	-|-	-|-	-|-	-|-	-|-	-|-	-|-	SEEP9120_RS00100|1	-|-	-|-	-|-	-|-	-|-	-|-	-|-	-|-	-|-	-|-	-|-	-|-	-|-	-|-	-|-	-|-	-|-	-|-
1CG0293	-|-	-|-	-|-	-|-	-|-	-|-	-|-	-|-	SPA_RS13165|1	-|-	-|-	-|-	-|-	-|-	-|-	-|-	-|-	-|-	-|-	-|-	-|-	-|-	-|-	-|-	-|-	-|-
1CG0303	-|-	-|-	-|-	-|-	-|-	-|-	-|-	-|-	SPA_RS12860|1	-|-	-|-	-|-	-|-	-|-	-|-	-|-	-|-	-|-	-|-	-|-	-|-	-|-	-|-	-|-	-|-	-|-
1CG0310	-|-	-|-	-|-	-|-	-|-	-|-	-|-	-|-	SPA_RS00935|1	-|-	-|-	-|-	-|-	-|-	-|-	-|-	-|-	-|-	-|-	-|-	-|-	-|-	-|-	-|-	-|-	-|-
1CG0322	-|-	-|-	-|-	-|-	-|-	-|-	-|-	-|-	SPA_RS12265|1	-|-	-|-	-|-	-|-	-|-	-|-	-|-	-|-	-|-	-|-	-|-	-|-	-|-	-|-	-|-	-|-	-|-
1CG0325	-|-	-|-	-|-	-|-	-|-	-|-	-|-	-|-	SPA_RS00915|1	-|-	-|-	-|-	-|-	-|-	-|-	-|-	-|-	-|-	-|-	-|-	-|-	-|-	-|-	-|-	-|-	-|-
1CG0349	-|-	-|-	-|-	-|-	-|-	-|-	-|-	-|-	SPA_RS03055|1	-|-	-|-	-|-	-|-	-|-	-|-	-|-	-|-	-|-	-|-	-|-	-|-	-|-	-|-	-|-	-|-	-|-
1CG0359	-|-	-|-	-|-	-|-	-|-	-|-	-|-	-|-	SPA_RS16955|1	-|-	-|-	-|-	-|-	-|-	-|-	-|-	-|-	-|-	-|-	-|-	-|-	-|-	-|-	-|-	-|-	-|-
1CG0360	-|-	-|-	-|-	-|-	-|-	-|-	-|-	-|-	SPA_RS00910|1	-|-	-|-	-|-	-|-	-|-	-|-	-|-	-|-	-|-	-|-	-|-	-|-	-|-	-|-	-|-	-|-	-|-
1CG0374	-|-	-|-	-|-	-|-	-|-	-|-	-|-	-|-	SPA_RS23260|1	-|-	-|-	-|-	-|-	-|-	-|-	-|-	-|-	-|-	-|-	-|-	-|-	-|-	-|-	-|-	-|-	-|-
1CG0376	-|-	-|-	-|-	-|-	-|-	-|-	-|-	-|-	SPA_RS20920|1	-|-	-|-	-|-	-|-	-|-	-|-	-|-	-|-	-|-	-|-	-|-	-|-	-|-	-|-	-|-	-|-	-|-
1CG0401	-|-	-|-	-|-	-|-	-|-	-|-	-|-	-|-	SPA_RS12090|1	-|-	-|-	-|-	-|-	-|-	-|-	-|-	-|-	-|-	-|-	-|-	-|-	-|-	-|-	-|-	-|-	-|-
1CG0415	-|-	-|-	-|-	-|-	-|-	-|-	-|-	-|-	SPA_RS22960|1	-|-	-|-	-|-	-|-	-|-	-|-	-|-	-|-	-|-	-|-	-|-	-|-	-|-	-|-	-|-	-|-	-|-
1CG0454	-|-	-|-	-|-	-|-	-|-	-|-	-|-	-|-	-|-	SEHO0A_RS15720|1	-|-	-|-	-|-	-|-	-|-	-|-	-|-	-|-	-|-	-|-	-|-	-|-	-|-	-|-	-|-	-|-
1CG0460	-|-	-|-	-|-	-|-	-|-	-|-	-|-	-|-	-|-	SEHO0A_RS15695|1	-|-	-|-	-|-	-|-	-|-	-|-	-|-	-|-	-|-	-|-	-|-	-|-	-|-	-|-	-|-	-|-
1CG0470	-|-	-|-	-|-	-|-	-|-	-|-	-|-	-|-	-|-	SEHO0A_RS15730|1	-|-	-|-	-|-	-|-	-|-	-|-	-|-	-|-	-|-	-|-	-|-	-|-	-|-	-|-	-|-	-|-
1CG0486	-|-	-|-	-|-	-|-	-|-	-|-	-|-	-|-	-|-	SEHO0A_RS23925|1	-|-	-|-	-|-	-|-	-|-	-|-	-|-	-|-	-|-	-|-	-|-	-|-	-|-	-|-	-|-	-|-
1CG0508	-|-	-|-	-|-	-|-	-|-	-|-	-|-	-|-	-|-	SEHO0A_RS05650|1	-|-	-|-	-|-	-|-	-|-	-|-	-|-	-|-	-|-	-|-	-|-	-|-	-|-	-|-	-|-	-|-
1CG0513	-|-	-|-	-|-	-|-	-|-	-|-	-|-	-|-	-|-	SEHO0A_RS17300|1	-|-	-|-	-|-	-|-	-|-	-|-	-|-	-|-	-|-	-|-	-|-	-|-	-|-	-|-	-|-	-|-
1CG0539	-|-	-|-	-|-	-|-	-|-	-|-	-|-	-|-	-|-	SEHO0A_RS28550|1	-|-	-|-	-|-	-|-	-|-	-|-	-|-	-|-	-|-	-|-	-|-	-|-	-|-	-|-	-|-	-|-
1CG0547	-|-	-|-	-|-	-|-	-|-	-|-	-|-	-|-	-|-	-|-	STY0203|1	-|-	-|-	-|-	-|-	-|-	-|-	-|-	-|-	-|-	-|-	-|-	-|-	-|-	-|-	-|-
1CG0559	-|-	-|-	-|-	-|-	-|-	-|-	-|-	-|-	-|-	-|-	STY1051|1	-|-	-|-	-|-	-|-	-|-	-|-	-|-	-|-	-|-	-|-	-|-	-|-	-|-	-|-	-|-
1CG0561	-|-	-|-	-|-	-|-	-|-	-|-	-|-	-|-	-|-	-|-	STY1054|1	-|-	-|-	-|-	-|-	-|-	-|-	-|-	-|-	-|-	-|-	-|-	-|-	-|-	-|-	-|-
1CG0612	-|-	-|-	-|-	-|-	-|-	-|-	-|-	-|-	-|-	-|-	STY1633|1	-|-	-|-	-|-	-|-	-|-	-|-	-|-	-|-	-|-	-|-	-|-	-|-	-|-	-|-	-|-
1CG0616	-|-	-|-	-|-	-|-	-|-	-|-	-|-	-|-	-|-	-|-	STY1637|1	-|-	-|-	-|-	-|-	-|-	-|-	-|-	-|-	-|-	-|-	-|-	-|-	-|-	-|-	-|-
1CG0626	-|-	-|-	-|-	-|-	-|-	-|-	-|-	-|-	-|-	-|-	STY2041|1	-|-	-|-	-|-	-|-	-|-	-|-	-|-	-|-	-|-	-|-	-|-	-|-	-|-	-|-	-|-
1CG0657	-|-	-|-	-|-	-|-	-|-	-|-	-|-	-|-	-|-	-|-	STY2883|1	-|-	-|-	-|-	-|-	-|-	-|-	-|-	-|-	-|-	-|-	-|-	-|-	-|-	-|-	-|-
1CG0661	-|-	-|-	-|-	-|-	-|-	-|-	-|-	-|-	-|-	-|-	STY2887|1	-|-	-|-	-|-	-|-	-|-	-|-	-|-	-|-	-|-	-|-	-|-	-|-	-|-	-|-	-|-
1CG0678	-|-	-|-	-|-	-|-	-|-	-|-	-|-	-|-	-|-	-|-	STY3960|1	-|-	-|-	-|-	-|-	-|-	-|-	-|-	-|-	-|-	-|-	-|-	-|-	-|-	-|-	-|-
1CG0683	-|-	-|-	-|-	-|-	-|-	-|-	-|-	-|-	-|-	-|-	STY4547|1	-|-	-|-	-|-	-|-	-|-	-|-	-|-	-|-	-|-	-|-	-|-	-|-	-|-	-|-	-|-
1CG0695	-|-	-|-	-|-	-|-	-|-	-|-	-|-	-|-	-|-	-|-	STY1143a|1	-|-	-|-	-|-	-|-	-|-	-|-	-|-	-|-	-|-	-|-	-|-	-|-	-|-	-|-	-|-
1CG0711	-|-	-|-	-|-	-|-	-|-	-|-	-|-	-|-	-|-	-|-	-|-	AL463_RS23005|1	-|-	-|-	-|-	-|-	-|-	-|-	-|-	-|-	-|-	-|-	-|-	-|-	-|-	-|-
1CG0723	-|-	-|-	-|-	-|-	-|-	-|-	-|-	-|-	-|-	-|-	-|-	AL463_RS22970|1	-|-	-|-	-|-	-|-	-|-	-|-	-|-	-|-	-|-	-|-	-|-	-|-	-|-	-|-
1CG0724	-|-	-|-	-|-	-|-	-|-	-|-	-|-	-|-	-|-	-|-	-|-	AL463_RS23020|1	-|-	-|-	-|-	-|-	-|-	-|-	-|-	-|-	-|-	-|-	-|-	-|-	-|-	-|-
1CG0734	-|-	-|-	-|-	-|-	-|-	-|-	-|-	-|-	-|-	-|-	-|-	AL463_RS08200|1	-|-	-|-	-|-	-|-	-|-	-|-	-|-	-|-	-|-	-|-	-|-	-|-	-|-	-|-
1CG0741	-|-	-|-	-|-	-|-	-|-	-|-	-|-	-|-	-|-	-|-	-|-	AL463_RS22965|1	-|-	-|-	-|-	-|-	-|-	-|-	-|-	-|-	-|-	-|-	-|-	-|-	-|-	-|-
1CG0751	-|-	-|-	-|-	-|-	-|-	-|-	-|-	-|-	-|-	-|-	-|-	AL463_RS13765|1	-|-	-|-	-|-	-|-	-|-	-|-	-|-	-|-	-|-	-|-	-|-	-|-	-|-	-|-
1CG0754	-|-	-|-	-|-	-|-	-|-	-|-	-|-	-|-	-|-	-|-	-|-	AL463_RS22980|1	-|-	-|-	-|-	-|-	-|-	-|-	-|-	-|-	-|-	-|-	-|-	-|-	-|-	-|-
1CG0782	-|-	-|-	-|-	-|-	-|-	-|-	-|-	-|-	-|-	-|-	-|-	-|-	A464_RS21810|1	-|-	-|-	-|-	-|-	-|-	-|-	-|-	-|-	-|-	-|-	-|-	-|-	-|-
1CG0808	-|-	-|-	-|-	-|-	-|-	-|-	-|-	-|-	-|-	-|-	-|-	-|-	A464_RS02310|1	-|-	-|-	-|-	-|-	-|-	-|-	-|-	-|-	-|-	-|-	-|-	-|-	-|-
1CG0815	-|-	-|-	-|-	-|-	-|-	-|-	-|-	-|-	-|-	-|-	-|-	-|-	A464_RS02350|1	-|-	-|-	-|-	-|-	-|-	-|-	-|-	-|-	-|-	-|-	-|-	-|-	-|-
1CG0826	-|-	-|-	-|-	-|-	-|-	-|-	-|-	-|-	-|-	-|-	-|-	-|-	A464_RS02410|1	-|-	-|-	-|-	-|-	-|-	-|-	-|-	-|-	-|-	-|-	-|-	-|-	-|-
1CG0834	-|-	-|-	-|-	-|-	-|-	-|-	-|-	-|-	-|-	-|-	-|-	-|-	A464_RS04890|1	-|-	-|-	-|-	-|-	-|-	-|-	-|-	-|-	-|-	-|-	-|-	-|-	-|-
1CG0836	-|-	-|-	-|-	-|-	-|-	-|-	-|-	-|-	-|-	-|-	-|-	-|-	A464_RS04900|1	-|-	-|-	-|-	-|-	-|-	-|-	-|-	-|-	-|-	-|-	-|-	-|-	-|-
1CG0855	-|-	-|-	-|-	-|-	-|-	-|-	-|-	-|-	-|-	-|-	-|-	-|-	A464_RS06460|1	-|-	-|-	-|-	-|-	-|-	-|-	-|-	-|-	-|-	-|-	-|-	-|-	-|-
1CG0861	-|-	-|-	-|-	-|-	-|-	-|-	-|-	-|-	-|-	-|-	-|-	-|-	A464_RS23600|1	-|-	-|-	-|-	-|-	-|-	-|-	-|-	-|-	-|-	-|-	-|-	-|-	-|-
1CG0868	-|-	-|-	-|-	-|-	-|-	-|-	-|-	-|-	-|-	-|-	-|-	-|-	A464_RS06630|1	-|-	-|-	-|-	-|-	-|-	-|-	-|-	-|-	-|-	-|-	-|-	-|-	-|-
1CG0886	-|-	-|-	-|-	-|-	-|-	-|-	-|-	-|-	-|-	-|-	-|-	-|-	A464_RS09615|1	-|-	-|-	-|-	-|-	-|-	-|-	-|-	-|-	-|-	-|-	-|-	-|-	-|-
1CG0891	-|-	-|-	-|-	-|-	-|-	-|-	-|-	-|-	-|-	-|-	-|-	-|-	A464_RS10495|1	-|-	-|-	-|-	-|-	-|-	-|-	-|-	-|-	-|-	-|-	-|-	-|-	-|-
1CG0914	-|-	-|-	-|-	-|-	-|-	-|-	-|-	-|-	-|-	-|-	-|-	-|-	A464_RS17465|1	-|-	-|-	-|-	-|-	-|-	-|-	-|-	-|-	-|-	-|-	-|-	-|-	-|-
1CG0952	-|-	-|-	-|-	-|-	-|-	-|-	-|-	-|-	-|-	-|-	-|-	-|-	A464_RS12065|1	-|-	-|-	-|-	-|-	-|-	-|-	-|-	-|-	-|-	-|-	-|-	-|-	-|-
1CG0956	-|-	-|-	-|-	-|-	-|-	-|-	-|-	-|-	-|-	-|-	-|-	-|-	A464_RS23905|1	-|-	-|-	-|-	-|-	-|-	-|-	-|-	-|-	-|-	-|-	-|-	-|-	-|-
1CG0973	-|-	-|-	-|-	-|-	-|-	-|-	-|-	-|-	-|-	-|-	-|-	-|-	A464_RS12090|1	-|-	-|-	-|-	-|-	-|-	-|-	-|-	-|-	-|-	-|-	-|-	-|-	-|-
1CG0986	-|-	-|-	-|-	-|-	-|-	-|-	-|-	-|-	-|-	-|-	-|-	-|-	A464_RS23585|1	-|-	-|-	-|-	-|-	-|-	-|-	-|-	-|-	-|-	-|-	-|-	-|-	-|-
1CG0988	-|-	-|-	-|-	-|-	-|-	-|-	-|-	-|-	-|-	-|-	-|-	-|-	A464_RS23990|1	-|-	-|-	-|-	-|-	-|-	-|-	-|-	-|-	-|-	-|-	-|-	-|-	-|-
1CG1031	-|-	-|-	-|-	-|-	-|-	-|-	-|-	-|-	-|-	-|-	-|-	-|-	-|-	SBG_RS09685|1	-|-	-|-	-|-	-|-	-|-	-|-	-|-	-|-	-|-	-|-	-|-	-|-
1CG1052	-|-	-|-	-|-	-|-	-|-	-|-	-|-	-|-	-|-	-|-	-|-	-|-	-|-	SBG_RS09655|1	-|-	-|-	-|-	-|-	-|-	-|-	-|-	-|-	-|-	-|-	-|-	-|-
1CG1073	-|-	-|-	-|-	-|-	-|-	-|-	-|-	-|-	-|-	-|-	-|-	-|-	-|-	SBG_RS00010|1	-|-	-|-	-|-	-|-	-|-	-|-	-|-	-|-	-|-	-|-	-|-	-|-
1CG1103	-|-	-|-	-|-	-|-	-|-	-|-	-|-	-|-	-|-	-|-	-|-	-|-	-|-	-|-	SEN_RS07200|1	-|-	-|-	-|-	-|-	-|-	-|-	-|-	-|-	-|-	-|-	-|-
1CG1112	-|-	-|-	-|-	-|-	-|-	-|-	-|-	-|-	-|-	-|-	-|-	-|-	-|-	-|-	SEN_RS11635|1	-|-	-|-	-|-	-|-	-|-	-|-	-|-	-|-	-|-	-|-	-|-
1CG1117	-|-	-|-	-|-	-|-	-|-	-|-	-|-	-|-	-|-	-|-	-|-	-|-	-|-	-|-	SEN_RS22085|1	-|-	-|-	-|-	-|-	-|-	-|-	-|-	-|-	-|-	-|-	-|-
1CG1125	-|-	-|-	-|-	-|-	-|-	-|-	-|-	-|-	-|-	-|-	-|-	-|-	-|-	-|-	SEN_RS01440|1	-|-	-|-	-|-	-|-	-|-	-|-	-|-	-|-	-|-	-|-	-|-
1CG1150	-|-	-|-	-|-	-|-	-|-	-|-	-|-	-|-	-|-	-|-	-|-	-|-	-|-	-|-	-|-	RKS2978_RS01880|1	-|-	-|-	-|-	-|-	-|-	-|-	-|-	-|-	-|-	-|-
1CG1166	-|-	-|-	-|-	-|-	-|-	-|-	-|-	-|-	-|-	-|-	-|-	-|-	-|-	-|-	-|-	RKS2978_RS03335|1	-|-	-|-	-|-	-|-	-|-	-|-	-|-	-|-	-|-	-|-
1CG1179	-|-	-|-	-|-	-|-	-|-	-|-	-|-	-|-	-|-	-|-	-|-	-|-	-|-	-|-	-|-	RKS2978_RS04080|1	-|-	-|-	-|-	-|-	-|-	-|-	-|-	-|-	-|-	-|-
1CG1192	-|-	-|-	-|-	-|-	-|-	-|-	-|-	-|-	-|-	-|-	-|-	-|-	-|-	-|-	-|-	RKS2978_RS04880|1	-|-	-|-	-|-	-|-	-|-	-|-	-|-	-|-	-|-	-|-
1CG1206	-|-	-|-	-|-	-|-	-|-	-|-	-|-	-|-	-|-	-|-	-|-	-|-	-|-	-|-	-|-	RKS2978_RS06550|1	-|-	-|-	-|-	-|-	-|-	-|-	-|-	-|-	-|-	-|-
1CG1213	-|-	-|-	-|-	-|-	-|-	-|-	-|-	-|-	-|-	-|-	-|-	-|-	-|-	-|-	-|-	RKS2978_RS07425|1	-|-	-|-	-|-	-|-	-|-	-|-	-|-	-|-	-|-	-|-
1CG1267	-|-	-|-	-|-	-|-	-|-	-|-	-|-	-|-	-|-	-|-	-|-	-|-	-|-	-|-	-|-	RKS2978_RS11155|1	-|-	-|-	-|-	-|-	-|-	-|-	-|-	-|-	-|-	-|-
1CG1273	-|-	-|-	-|-	-|-	-|-	-|-	-|-	-|-	-|-	-|-	-|-	-|-	-|-	-|-	-|-	RKS2978_RS11205|1	-|-	-|-	-|-	-|-	-|-	-|-	-|-	-|-	-|-	-|-
1CG1274	-|-	-|-	-|-	-|-	-|-	-|-	-|-	-|-	-|-	-|-	-|-	-|-	-|-	-|-	-|-	RKS2978_RS11210|1	-|-	-|-	-|-	-|-	-|-	-|-	-|-	-|-	-|-	-|-
1CG1317	-|-	-|-	-|-	-|-	-|-	-|-	-|-	-|-	-|-	-|-	-|-	-|-	-|-	-|-	-|-	RKS2978_RS11440|1	-|-	-|-	-|-	-|-	-|-	-|-	-|-	-|-	-|-	-|-
1CG1327	-|-	-|-	-|-	-|-	-|-	-|-	-|-	-|-	-|-	-|-	-|-	-|-	-|-	-|-	-|-	RKS2978_RS11495|1	-|-	-|-	-|-	-|-	-|-	-|-	-|-	-|-	-|-	-|-
1CG1339	-|-	-|-	-|-	-|-	-|-	-|-	-|-	-|-	-|-	-|-	-|-	-|-	-|-	-|-	-|-	RKS2978_RS11560|1	-|-	-|-	-|-	-|-	-|-	-|-	-|-	-|-	-|-	-|-
1CG1342	-|-	-|-	-|-	-|-	-|-	-|-	-|-	-|-	-|-	-|-	-|-	-|-	-|-	-|-	-|-	RKS2978_RS11575|1	-|-	-|-	-|-	-|-	-|-	-|-	-|-	-|-	-|-	-|-
1CG1353	-|-	-|-	-|-	-|-	-|-	-|-	-|-	-|-	-|-	-|-	-|-	-|-	-|-	-|-	-|-	RKS2978_RS11645|1	-|-	-|-	-|-	-|-	-|-	-|-	-|-	-|-	-|-	-|-
1CG1361	-|-	-|-	-|-	-|-	-|-	-|-	-|-	-|-	-|-	-|-	-|-	-|-	-|-	-|-	-|-	RKS2978_RS11695|1	-|-	-|-	-|-	-|-	-|-	-|-	-|-	-|-	-|-	-|-
1CG1362	-|-	-|-	-|-	-|-	-|-	-|-	-|-	-|-	-|-	-|-	-|-	-|-	-|-	-|-	-|-	RKS2978_RS11700|1	-|-	-|-	-|-	-|-	-|-	-|-	-|-	-|-	-|-	-|-
1CG1402	-|-	-|-	-|-	-|-	-|-	-|-	-|-	-|-	-|-	-|-	-|-	-|-	-|-	-|-	-|-	RKS2978_RS11905|1	-|-	-|-	-|-	-|-	-|-	-|-	-|-	-|-	-|-	-|-
1CG1419	-|-	-|-	-|-	-|-	-|-	-|-	-|-	-|-	-|-	-|-	-|-	-|-	-|-	-|-	-|-	RKS2978_RS11990|1	-|-	-|-	-|-	-|-	-|-	-|-	-|-	-|-	-|-	-|-
1CG1426	-|-	-|-	-|-	-|-	-|-	-|-	-|-	-|-	-|-	-|-	-|-	-|-	-|-	-|-	-|-	RKS2978_RS12025|1	-|-	-|-	-|-	-|-	-|-	-|-	-|-	-|-	-|-	-|-
1CG1431	-|-	-|-	-|-	-|-	-|-	-|-	-|-	-|-	-|-	-|-	-|-	-|-	-|-	-|-	-|-	RKS2978_RS12550|1	-|-	-|-	-|-	-|-	-|-	-|-	-|-	-|-	-|-	-|-
1CG1439	-|-	-|-	-|-	-|-	-|-	-|-	-|-	-|-	-|-	-|-	-|-	-|-	-|-	-|-	-|-	RKS2978_RS13510|1	-|-	-|-	-|-	-|-	-|-	-|-	-|-	-|-	-|-	-|-
1CG1441	-|-	-|-	-|-	-|-	-|-	-|-	-|-	-|-	-|-	-|-	-|-	-|-	-|-	-|-	-|-	RKS2978_RS13890|1	-|-	-|-	-|-	-|-	-|-	-|-	-|-	-|-	-|-	-|-
1CG1444	-|-	-|-	-|-	-|-	-|-	-|-	-|-	-|-	-|-	-|-	-|-	-|-	-|-	-|-	-|-	RKS2978_RS13985|1	-|-	-|-	-|-	-|-	-|-	-|-	-|-	-|-	-|-	-|-
1CG1462	-|-	-|-	-|-	-|-	-|-	-|-	-|-	-|-	-|-	-|-	-|-	-|-	-|-	-|-	-|-	RKS2978_RS15810|1	-|-	-|-	-|-	-|-	-|-	-|-	-|-	-|-	-|-	-|-
1CG1493	-|-	-|-	-|-	-|-	-|-	-|-	-|-	-|-	-|-	-|-	-|-	-|-	-|-	-|-	-|-	RKS2978_RS17300|1	-|-	-|-	-|-	-|-	-|-	-|-	-|-	-|-	-|-	-|-
1CG1501	-|-	-|-	-|-	-|-	-|-	-|-	-|-	-|-	-|-	-|-	-|-	-|-	-|-	-|-	-|-	RKS2978_RS17445|1	-|-	-|-	-|-	-|-	-|-	-|-	-|-	-|-	-|-	-|-
1CG1512	-|-	-|-	-|-	-|-	-|-	-|-	-|-	-|-	-|-	-|-	-|-	-|-	-|-	-|-	-|-	RKS2978_RS17760|1	-|-	-|-	-|-	-|-	-|-	-|-	-|-	-|-	-|-	-|-
1CG1513	-|-	-|-	-|-	-|-	-|-	-|-	-|-	-|-	-|-	-|-	-|-	-|-	-|-	-|-	-|-	RKS2978_RS17765|1	-|-	-|-	-|-	-|-	-|-	-|-	-|-	-|-	-|-	-|-
1CG1518	-|-	-|-	-|-	-|-	-|-	-|-	-|-	-|-	-|-	-|-	-|-	-|-	-|-	-|-	-|-	RKS2978_RS17820|1	-|-	-|-	-|-	-|-	-|-	-|-	-|-	-|-	-|-	-|-
1CG1528	-|-	-|-	-|-	-|-	-|-	-|-	-|-	-|-	-|-	-|-	-|-	-|-	-|-	-|-	-|-	RKS2978_RS17880|1	-|-	-|-	-|-	-|-	-|-	-|-	-|-	-|-	-|-	-|-
1CG1550	-|-	-|-	-|-	-|-	-|-	-|-	-|-	-|-	-|-	-|-	-|-	-|-	-|-	-|-	-|-	RKS2978_RS18390|1	-|-	-|-	-|-	-|-	-|-	-|-	-|-	-|-	-|-	-|-
1CG1564	-|-	-|-	-|-	-|-	-|-	-|-	-|-	-|-	-|-	-|-	-|-	-|-	-|-	-|-	-|-	RKS2978_RS19530|1	-|-	-|-	-|-	-|-	-|-	-|-	-|-	-|-	-|-	-|-
1CG1600	-|-	-|-	-|-	-|-	-|-	-|-	-|-	-|-	-|-	-|-	-|-	-|-	-|-	-|-	-|-	RKS2978_RS20795|1	-|-	-|-	-|-	-|-	-|-	-|-	-|-	-|-	-|-	-|-
1CG1612	-|-	-|-	-|-	-|-	-|-	-|-	-|-	-|-	-|-	-|-	-|-	-|-	-|-	-|-	-|-	RKS2978_RS22105|1	-|-	-|-	-|-	-|-	-|-	-|-	-|-	-|-	-|-	-|-
1CG1631	-|-	-|-	-|-	-|-	-|-	-|-	-|-	-|-	-|-	-|-	-|-	-|-	-|-	-|-	-|-	RKS2978_RS22880|1	-|-	-|-	-|-	-|-	-|-	-|-	-|-	-|-	-|-	-|-
1CG1636	-|-	-|-	-|-	-|-	-|-	-|-	-|-	-|-	-|-	-|-	-|-	-|-	-|-	-|-	-|-	RKS2978_RS22905|1	-|-	-|-	-|-	-|-	-|-	-|-	-|-	-|-	-|-	-|-
1CG1643	-|-	-|-	-|-	-|-	-|-	-|-	-|-	-|-	-|-	-|-	-|-	-|-	-|-	-|-	-|-	RKS2978_RS22940|1	-|-	-|-	-|-	-|-	-|-	-|-	-|-	-|-	-|-	-|-
1CG1657	-|-	-|-	-|-	-|-	-|-	-|-	-|-	-|-	-|-	-|-	-|-	-|-	-|-	-|-	-|-	RKS2978_RS23080|1	-|-	-|-	-|-	-|-	-|-	-|-	-|-	-|-	-|-	-|-
1CG1687	-|-	-|-	-|-	-|-	-|-	-|-	-|-	-|-	-|-	-|-	-|-	-|-	-|-	-|-	-|-	RKS2978_RS23635|1	-|-	-|-	-|-	-|-	-|-	-|-	-|-	-|-	-|-	-|-
1CG1695	-|-	-|-	-|-	-|-	-|-	-|-	-|-	-|-	-|-	-|-	-|-	-|-	-|-	-|-	-|-	RKS2978_RS23680|1	-|-	-|-	-|-	-|-	-|-	-|-	-|-	-|-	-|-	-|-
1CG1701	-|-	-|-	-|-	-|-	-|-	-|-	-|-	-|-	-|-	-|-	-|-	-|-	-|-	-|-	-|-	RKS2978_RS23710|1	-|-	-|-	-|-	-|-	-|-	-|-	-|-	-|-	-|-	-|-
1CG1703	-|-	-|-	-|-	-|-	-|-	-|-	-|-	-|-	-|-	-|-	-|-	-|-	-|-	-|-	-|-	RKS2978_RS23720|1	-|-	-|-	-|-	-|-	-|-	-|-	-|-	-|-	-|-	-|-
1CG1704	-|-	-|-	-|-	-|-	-|-	-|-	-|-	-|-	-|-	-|-	-|-	-|-	-|-	-|-	-|-	RKS2978_RS23725|1	-|-	-|-	-|-	-|-	-|-	-|-	-|-	-|-	-|-	-|-
1CG1818	-|-	-|-	-|-	-|-	-|-	-|-	-|-	-|-	-|-	-|-	-|-	-|-	-|-	-|-	-|-	-|-	N898_RS13040|1	-|-	-|-	-|-	-|-	-|-	-|-	-|-	-|-	-|-
1CG1877	-|-	-|-	-|-	-|-	-|-	-|-	-|-	-|-	-|-	-|-	-|-	-|-	-|-	-|-	-|-	-|-	N898_RS23110|1	-|-	-|-	-|-	-|-	-|-	-|-	-|-	-|-	-|-
1CG1905	-|-	-|-	-|-	-|-	-|-	-|-	-|-	-|-	-|-	-|-	-|-	-|-	-|-	-|-	-|-	-|-	-|-	RKS2986_RS01135|1	-|-	-|-	-|-	-|-	-|-	-|-	-|-	-|-
1CG1910	-|-	-|-	-|-	-|-	-|-	-|-	-|-	-|-	-|-	-|-	-|-	-|-	-|-	-|-	-|-	-|-	-|-	RKS2986_RS02245|1	-|-	-|-	-|-	-|-	-|-	-|-	-|-	-|-
1CG1922	-|-	-|-	-|-	-|-	-|-	-|-	-|-	-|-	-|-	-|-	-|-	-|-	-|-	-|-	-|-	-|-	-|-	RKS2986_RS02785|1	-|-	-|-	-|-	-|-	-|-	-|-	-|-	-|-
1CG1923	-|-	-|-	-|-	-|-	-|-	-|-	-|-	-|-	-|-	-|-	-|-	-|-	-|-	-|-	-|-	-|-	-|-	RKS2986_RS02790|1	-|-	-|-	-|-	-|-	-|-	-|-	-|-	-|-
1CG1924	-|-	-|-	-|-	-|-	-|-	-|-	-|-	-|-	-|-	-|-	-|-	-|-	-|-	-|-	-|-	-|-	-|-	RKS2986_RS02800|1	-|-	-|-	-|-	-|-	-|-	-|-	-|-	-|-
1CG1925	-|-	-|-	-|-	-|-	-|-	-|-	-|-	-|-	-|-	-|-	-|-	-|-	-|-	-|-	-|-	-|-	-|-	RKS2986_RS03030|1	-|-	-|-	-|-	-|-	-|-	-|-	-|-	-|-
1CG1926	-|-	-|-	-|-	-|-	-|-	-|-	-|-	-|-	-|-	-|-	-|-	-|-	-|-	-|-	-|-	-|-	-|-	RKS2986_RS03400|1	-|-	-|-	-|-	-|-	-|-	-|-	-|-	-|-
1CG1929	-|-	-|-	-|-	-|-	-|-	-|-	-|-	-|-	-|-	-|-	-|-	-|-	-|-	-|-	-|-	-|-	-|-	RKS2986_RS03850|1	-|-	-|-	-|-	-|-	-|-	-|-	-|-	-|-
1CG1930	-|-	-|-	-|-	-|-	-|-	-|-	-|-	-|-	-|-	-|-	-|-	-|-	-|-	-|-	-|-	-|-	-|-	RKS2986_RS03855|1	-|-	-|-	-|-	-|-	-|-	-|-	-|-	-|-
1CG1931	-|-	-|-	-|-	-|-	-|-	-|-	-|-	-|-	-|-	-|-	-|-	-|-	-|-	-|-	-|-	-|-	-|-	RKS2986_RS03870|1	-|-	-|-	-|-	-|-	-|-	-|-	-|-	-|-
1CG1977	-|-	-|-	-|-	-|-	-|-	-|-	-|-	-|-	-|-	-|-	-|-	-|-	-|-	-|-	-|-	-|-	-|-	RKS2986_RS06675|1	-|-	-|-	-|-	-|-	-|-	-|-	-|-	-|-
1CG1979	-|-	-|-	-|-	-|-	-|-	-|-	-|-	-|-	-|-	-|-	-|-	-|-	-|-	-|-	-|-	-|-	-|-	RKS2986_RS06685|1	-|-	-|-	-|-	-|-	-|-	-|-	-|-	-|-
1CG1983	-|-	-|-	-|-	-|-	-|-	-|-	-|-	-|-	-|-	-|-	-|-	-|-	-|-	-|-	-|-	-|-	-|-	RKS2986_RS07715|1	-|-	-|-	-|-	-|-	-|-	-|-	-|-	-|-
1CG1995	-|-	-|-	-|-	-|-	-|-	-|-	-|-	-|-	-|-	-|-	-|-	-|-	-|-	-|-	-|-	-|-	-|-	RKS2986_RS08120|1	-|-	-|-	-|-	-|-	-|-	-|-	-|-	-|-
1CG2028	-|-	-|-	-|-	-|-	-|-	-|-	-|-	-|-	-|-	-|-	-|-	-|-	-|-	-|-	-|-	-|-	-|-	RKS2986_RS11530|1	-|-	-|-	-|-	-|-	-|-	-|-	-|-	-|-
1CG2038	-|-	-|-	-|-	-|-	-|-	-|-	-|-	-|-	-|-	-|-	-|-	-|-	-|-	-|-	-|-	-|-	-|-	RKS2986_RS11580|1	-|-	-|-	-|-	-|-	-|-	-|-	-|-	-|-
1CG2040	-|-	-|-	-|-	-|-	-|-	-|-	-|-	-|-	-|-	-|-	-|-	-|-	-|-	-|-	-|-	-|-	-|-	RKS2986_RS11590|1	-|-	-|-	-|-	-|-	-|-	-|-	-|-	-|-
1CG2041	-|-	-|-	-|-	-|-	-|-	-|-	-|-	-|-	-|-	-|-	-|-	-|-	-|-	-|-	-|-	-|-	-|-	RKS2986_RS11595|1	-|-	-|-	-|-	-|-	-|-	-|-	-|-	-|-
1CG2060	-|-	-|-	-|-	-|-	-|-	-|-	-|-	-|-	-|-	-|-	-|-	-|-	-|-	-|-	-|-	-|-	-|-	RKS2986_RS12395|1	-|-	-|-	-|-	-|-	-|-	-|-	-|-	-|-
1CG2068	-|-	-|-	-|-	-|-	-|-	-|-	-|-	-|-	-|-	-|-	-|-	-|-	-|-	-|-	-|-	-|-	-|-	RKS2986_RS13530|1	-|-	-|-	-|-	-|-	-|-	-|-	-|-	-|-
1CG2085	-|-	-|-	-|-	-|-	-|-	-|-	-|-	-|-	-|-	-|-	-|-	-|-	-|-	-|-	-|-	-|-	-|-	RKS2986_RS15600|1	-|-	-|-	-|-	-|-	-|-	-|-	-|-	-|-
1CG2109	-|-	-|-	-|-	-|-	-|-	-|-	-|-	-|-	-|-	-|-	-|-	-|-	-|-	-|-	-|-	-|-	-|-	RKS2986_RS16780|1	-|-	-|-	-|-	-|-	-|-	-|-	-|-	-|-
1CG2116	-|-	-|-	-|-	-|-	-|-	-|-	-|-	-|-	-|-	-|-	-|-	-|-	-|-	-|-	-|-	-|-	-|-	RKS2986_RS16825|1	-|-	-|-	-|-	-|-	-|-	-|-	-|-	-|-
1CG2140	-|-	-|-	-|-	-|-	-|-	-|-	-|-	-|-	-|-	-|-	-|-	-|-	-|-	-|-	-|-	-|-	-|-	RKS2986_RS18590|1	-|-	-|-	-|-	-|-	-|-	-|-	-|-	-|-
1CG2144	-|-	-|-	-|-	-|-	-|-	-|-	-|-	-|-	-|-	-|-	-|-	-|-	-|-	-|-	-|-	-|-	-|-	RKS2986_RS18620|1	-|-	-|-	-|-	-|-	-|-	-|-	-|-	-|-
1CG2171	-|-	-|-	-|-	-|-	-|-	-|-	-|-	-|-	-|-	-|-	-|-	-|-	-|-	-|-	-|-	-|-	-|-	RKS2986_RS21620|1	-|-	-|-	-|-	-|-	-|-	-|-	-|-	-|-
1CG2172	-|-	-|-	-|-	-|-	-|-	-|-	-|-	-|-	-|-	-|-	-|-	-|-	-|-	-|-	-|-	-|-	-|-	RKS2986_RS21625|1	-|-	-|-	-|-	-|-	-|-	-|-	-|-	-|-
1CG2176	-|-	-|-	-|-	-|-	-|-	-|-	-|-	-|-	-|-	-|-	-|-	-|-	-|-	-|-	-|-	-|-	-|-	RKS2986_RS22160|1	-|-	-|-	-|-	-|-	-|-	-|-	-|-	-|-
1CG2188	-|-	-|-	-|-	-|-	-|-	-|-	-|-	-|-	-|-	-|-	-|-	-|-	-|-	-|-	-|-	-|-	-|-	RKS2986_RS22750|1	-|-	-|-	-|-	-|-	-|-	-|-	-|-	-|-
1CG2190	-|-	-|-	-|-	-|-	-|-	-|-	-|-	-|-	-|-	-|-	-|-	-|-	-|-	-|-	-|-	-|-	-|-	RKS2986_RS22760|1	-|-	-|-	-|-	-|-	-|-	-|-	-|-	-|-
1CG2192	-|-	-|-	-|-	-|-	-|-	-|-	-|-	-|-	-|-	-|-	-|-	-|-	-|-	-|-	-|-	-|-	-|-	RKS2986_RS22770|1	-|-	-|-	-|-	-|-	-|-	-|-	-|-	-|-
1CG2197	-|-	-|-	-|-	-|-	-|-	-|-	-|-	-|-	-|-	-|-	-|-	-|-	-|-	-|-	-|-	-|-	-|-	RKS2986_RS22800|1	-|-	-|-	-|-	-|-	-|-	-|-	-|-	-|-
1CG2207	-|-	-|-	-|-	-|-	-|-	-|-	-|-	-|-	-|-	-|-	-|-	-|-	-|-	-|-	-|-	-|-	-|-	RKS2986_RS22850|1	-|-	-|-	-|-	-|-	-|-	-|-	-|-	-|-
1CG2211	-|-	-|-	-|-	-|-	-|-	-|-	-|-	-|-	-|-	-|-	-|-	-|-	-|-	-|-	-|-	-|-	-|-	RKS2986_RS22870|1	-|-	-|-	-|-	-|-	-|-	-|-	-|-	-|-
1CG2245	-|-	-|-	-|-	-|-	-|-	-|-	-|-	-|-	-|-	-|-	-|-	-|-	-|-	-|-	-|-	-|-	-|-	-|-	RKS3013_RS03865|1	-|-	-|-	-|-	-|-	-|-	-|-	-|-
1CG2347	-|-	-|-	-|-	-|-	-|-	-|-	-|-	-|-	-|-	-|-	-|-	-|-	-|-	-|-	-|-	-|-	-|-	-|-	RKS3013_RS12815|1	-|-	-|-	-|-	-|-	-|-	-|-	-|-
1CG2438	-|-	-|-	-|-	-|-	-|-	-|-	-|-	-|-	-|-	-|-	-|-	-|-	-|-	-|-	-|-	-|-	-|-	-|-	RKS3013_RS20575|1	-|-	-|-	-|-	-|-	-|-	-|-	-|-
1CG2439	-|-	-|-	-|-	-|-	-|-	-|-	-|-	-|-	-|-	-|-	-|-	-|-	-|-	-|-	-|-	-|-	-|-	-|-	RKS3013_RS20605|1	-|-	-|-	-|-	-|-	-|-	-|-	-|-
1CG2470	-|-	-|-	-|-	-|-	-|-	-|-	-|-	-|-	-|-	-|-	-|-	-|-	-|-	-|-	-|-	-|-	-|-	-|-	-|-	RKS3027_RS01845|1	-|-	-|-	-|-	-|-	-|-	-|-
1CG2498	-|-	-|-	-|-	-|-	-|-	-|-	-|-	-|-	-|-	-|-	-|-	-|-	-|-	-|-	-|-	-|-	-|-	-|-	-|-	RKS3027_RS05605|1	-|-	-|-	-|-	-|-	-|-	-|-
1CG2510	-|-	-|-	-|-	-|-	-|-	-|-	-|-	-|-	-|-	-|-	-|-	-|-	-|-	-|-	-|-	-|-	-|-	-|-	-|-	RKS3027_RS07330|1	-|-	-|-	-|-	-|-	-|-	-|-
1CG2522	-|-	-|-	-|-	-|-	-|-	-|-	-|-	-|-	-|-	-|-	-|-	-|-	-|-	-|-	-|-	-|-	-|-	-|-	-|-	RKS3027_RS07775|1	-|-	-|-	-|-	-|-	-|-	-|-
1CG2632	-|-	-|-	-|-	-|-	-|-	-|-	-|-	-|-	-|-	-|-	-|-	-|-	-|-	-|-	-|-	-|-	-|-	-|-	-|-	RKS3027_RS16985|1	-|-	-|-	-|-	-|-	-|-	-|-
1CG2649	-|-	-|-	-|-	-|-	-|-	-|-	-|-	-|-	-|-	-|-	-|-	-|-	-|-	-|-	-|-	-|-	-|-	-|-	-|-	RKS3027_RS18305|1	-|-	-|-	-|-	-|-	-|-	-|-
1CG2656	-|-	-|-	-|-	-|-	-|-	-|-	-|-	-|-	-|-	-|-	-|-	-|-	-|-	-|-	-|-	-|-	-|-	-|-	-|-	RKS3027_RS18575|1	-|-	-|-	-|-	-|-	-|-	-|-
1CG2685	-|-	-|-	-|-	-|-	-|-	-|-	-|-	-|-	-|-	-|-	-|-	-|-	-|-	-|-	-|-	-|-	-|-	-|-	-|-	RKS3027_RS21475|1	-|-	-|-	-|-	-|-	-|-	-|-
1CG2697	-|-	-|-	-|-	-|-	-|-	-|-	-|-	-|-	-|-	-|-	-|-	-|-	-|-	-|-	-|-	-|-	-|-	-|-	-|-	RKS3027_RS21785|1	-|-	-|-	-|-	-|-	-|-	-|-
1CG2709	-|-	-|-	-|-	-|-	-|-	-|-	-|-	-|-	-|-	-|-	-|-	-|-	-|-	-|-	-|-	-|-	-|-	-|-	-|-	RKS3027_RS22620|1	-|-	-|-	-|-	-|-	-|-	-|-
1CG2719	-|-	-|-	-|-	-|-	-|-	-|-	-|-	-|-	-|-	-|-	-|-	-|-	-|-	-|-	-|-	-|-	-|-	-|-	-|-	-|-	N643_RS20220|1	-|-	-|-	-|-	-|-	-|-
1CG2720	-|-	-|-	-|-	-|-	-|-	-|-	-|-	-|-	-|-	-|-	-|-	-|-	-|-	-|-	-|-	-|-	-|-	-|-	-|-	-|-	N643_RS00845|1	-|-	-|-	-|-	-|-	-|-
1CG2722	-|-	-|-	-|-	-|-	-|-	-|-	-|-	-|-	-|-	-|-	-|-	-|-	-|-	-|-	-|-	-|-	-|-	-|-	-|-	-|-	N643_RS02190|1	-|-	-|-	-|-	-|-	-|-
1CG2728	-|-	-|-	-|-	-|-	-|-	-|-	-|-	-|-	-|-	-|-	-|-	-|-	-|-	-|-	-|-	-|-	-|-	-|-	-|-	-|-	N643_RS02225|1	-|-	-|-	-|-	-|-	-|-
1CG2745	-|-	-|-	-|-	-|-	-|-	-|-	-|-	-|-	-|-	-|-	-|-	-|-	-|-	-|-	-|-	-|-	-|-	-|-	-|-	-|-	N643_RS13445|1	-|-	-|-	-|-	-|-	-|-
1CG2752	-|-	-|-	-|-	-|-	-|-	-|-	-|-	-|-	-|-	-|-	-|-	-|-	-|-	-|-	-|-	-|-	-|-	-|-	-|-	-|-	N643_RS16020|1	-|-	-|-	-|-	-|-	-|-
1CG2753	-|-	-|-	-|-	-|-	-|-	-|-	-|-	-|-	-|-	-|-	-|-	-|-	-|-	-|-	-|-	-|-	-|-	-|-	-|-	-|-	N643_RS16640|1	-|-	-|-	-|-	-|-	-|-
1CG2771	-|-	-|-	-|-	-|-	-|-	-|-	-|-	-|-	-|-	-|-	-|-	-|-	-|-	-|-	-|-	-|-	-|-	-|-	-|-	-|-	N643_RS20660|1	-|-	-|-	-|-	-|-	-|-
1CG2810	-|-	-|-	-|-	-|-	-|-	-|-	-|-	-|-	-|-	-|-	-|-	-|-	-|-	-|-	-|-	-|-	-|-	-|-	-|-	-|-	-|-	RKS3057_RS01940|1	-|-	-|-	-|-	-|-
1CG2820	-|-	-|-	-|-	-|-	-|-	-|-	-|-	-|-	-|-	-|-	-|-	-|-	-|-	-|-	-|-	-|-	-|-	-|-	-|-	-|-	-|-	RKS3057_RS02000|1	-|-	-|-	-|-	-|-
1CG2829	-|-	-|-	-|-	-|-	-|-	-|-	-|-	-|-	-|-	-|-	-|-	-|-	-|-	-|-	-|-	-|-	-|-	-|-	-|-	-|-	-|-	RKS3057_RS02465|1	-|-	-|-	-|-	-|-
1CG2838	-|-	-|-	-|-	-|-	-|-	-|-	-|-	-|-	-|-	-|-	-|-	-|-	-|-	-|-	-|-	-|-	-|-	-|-	-|-	-|-	-|-	RKS3057_RS03135|1	-|-	-|-	-|-	-|-
1CG2848	-|-	-|-	-|-	-|-	-|-	-|-	-|-	-|-	-|-	-|-	-|-	-|-	-|-	-|-	-|-	-|-	-|-	-|-	-|-	-|-	-|-	RKS3057_RS03930|1	-|-	-|-	-|-	-|-
1CG2878	-|-	-|-	-|-	-|-	-|-	-|-	-|-	-|-	-|-	-|-	-|-	-|-	-|-	-|-	-|-	-|-	-|-	-|-	-|-	-|-	-|-	RKS3057_RS06315|1	-|-	-|-	-|-	-|-
1CG2917	-|-	-|-	-|-	-|-	-|-	-|-	-|-	-|-	-|-	-|-	-|-	-|-	-|-	-|-	-|-	-|-	-|-	-|-	-|-	-|-	-|-	RKS3057_RS09080|1	-|-	-|-	-|-	-|-
1CG2962	-|-	-|-	-|-	-|-	-|-	-|-	-|-	-|-	-|-	-|-	-|-	-|-	-|-	-|-	-|-	-|-	-|-	-|-	-|-	-|-	-|-	RKS3057_RS12325|1	-|-	-|-	-|-	-|-
1CG2976	-|-	-|-	-|-	-|-	-|-	-|-	-|-	-|-	-|-	-|-	-|-	-|-	-|-	-|-	-|-	-|-	-|-	-|-	-|-	-|-	-|-	RKS3057_RS13090|1	-|-	-|-	-|-	-|-
1CG3005	-|-	-|-	-|-	-|-	-|-	-|-	-|-	-|-	-|-	-|-	-|-	-|-	-|-	-|-	-|-	-|-	-|-	-|-	-|-	-|-	-|-	RKS3057_RS16305|1	-|-	-|-	-|-	-|-
1CG3033	-|-	-|-	-|-	-|-	-|-	-|-	-|-	-|-	-|-	-|-	-|-	-|-	-|-	-|-	-|-	-|-	-|-	-|-	-|-	-|-	-|-	RKS3057_RS16595|1	-|-	-|-	-|-	-|-
1CG3053	-|-	-|-	-|-	-|-	-|-	-|-	-|-	-|-	-|-	-|-	-|-	-|-	-|-	-|-	-|-	-|-	-|-	-|-	-|-	-|-	-|-	RKS3057_RS17810|1	-|-	-|-	-|-	-|-
1CG3061	-|-	-|-	-|-	-|-	-|-	-|-	-|-	-|-	-|-	-|-	-|-	-|-	-|-	-|-	-|-	-|-	-|-	-|-	-|-	-|-	-|-	RKS3057_RS18820|1	-|-	-|-	-|-	-|-
1CG3080	-|-	-|-	-|-	-|-	-|-	-|-	-|-	-|-	-|-	-|-	-|-	-|-	-|-	-|-	-|-	-|-	-|-	-|-	-|-	-|-	-|-	RKS3057_RS21200|1	-|-	-|-	-|-	-|-
1CG3089	-|-	-|-	-|-	-|-	-|-	-|-	-|-	-|-	-|-	-|-	-|-	-|-	-|-	-|-	-|-	-|-	-|-	-|-	-|-	-|-	-|-	RKS3057_RS21680|1	-|-	-|-	-|-	-|-
1CG3095	-|-	-|-	-|-	-|-	-|-	-|-	-|-	-|-	-|-	-|-	-|-	-|-	-|-	-|-	-|-	-|-	-|-	-|-	-|-	-|-	-|-	RKS3057_RS22135|1	-|-	-|-	-|-	-|-
1CG3117	-|-	-|-	-|-	-|-	-|-	-|-	-|-	-|-	-|-	-|-	-|-	-|-	-|-	-|-	-|-	-|-	-|-	-|-	-|-	-|-	-|-	RKS3057_RS23610|1	-|-	-|-	-|-	-|-
1CG3135	-|-	-|-	-|-	-|-	-|-	-|-	-|-	-|-	-|-	-|-	-|-	-|-	-|-	-|-	-|-	-|-	-|-	-|-	-|-	-|-	-|-	-|-	SPC_RS08765|1	-|-	-|-	-|-
1CG3151	-|-	-|-	-|-	-|-	-|-	-|-	-|-	-|-	-|-	-|-	-|-	-|-	-|-	-|-	-|-	-|-	-|-	-|-	-|-	-|-	-|-	-|-	SPC_RS23065|1	-|-	-|-	-|-
1CG3193	-|-	-|-	-|-	-|-	-|-	-|-	-|-	-|-	-|-	-|-	-|-	-|-	-|-	-|-	-|-	-|-	-|-	-|-	-|-	-|-	-|-	-|-	SPC_RS08120|1	-|-	-|-	-|-
1CG3195	-|-	-|-	-|-	-|-	-|-	-|-	-|-	-|-	-|-	-|-	-|-	-|-	-|-	-|-	-|-	-|-	-|-	-|-	-|-	-|-	-|-	-|-	SPC_RS06550|1	-|-	-|-	-|-
1CG3210	-|-	-|-	-|-	-|-	-|-	-|-	-|-	-|-	-|-	-|-	-|-	-|-	-|-	-|-	-|-	-|-	-|-	-|-	-|-	-|-	-|-	-|-	SPC_RS07300|1	-|-	-|-	-|-
1CG3211	-|-	-|-	-|-	-|-	-|-	-|-	-|-	-|-	-|-	-|-	-|-	-|-	-|-	-|-	-|-	-|-	-|-	-|-	-|-	-|-	-|-	-|-	SPC_RS22095|1	-|-	-|-	-|-
1CG3281	-|-	-|-	-|-	-|-	-|-	-|-	-|-	-|-	-|-	-|-	-|-	-|-	-|-	-|-	-|-	-|-	-|-	-|-	-|-	-|-	-|-	-|-	SPC_RS09295|1	-|-	-|-	-|-
1CG3304	-|-	-|-	-|-	-|-	-|-	-|-	-|-	-|-	-|-	-|-	-|-	-|-	-|-	-|-	-|-	-|-	-|-	-|-	-|-	-|-	-|-	-|-	-|-	SARI_RS11220|1	-|-	-|-
1CG3322	-|-	-|-	-|-	-|-	-|-	-|-	-|-	-|-	-|-	-|-	-|-	-|-	-|-	-|-	-|-	-|-	-|-	-|-	-|-	-|-	-|-	-|-	-|-	SARI_RS18160|1	-|-	-|-
1CG3340	-|-	-|-	-|-	-|-	-|-	-|-	-|-	-|-	-|-	-|-	-|-	-|-	-|-	-|-	-|-	-|-	-|-	-|-	-|-	-|-	-|-	-|-	-|-	SARI_RS12340|1	-|-	-|-
1CG3341	-|-	-|-	-|-	-|-	-|-	-|-	-|-	-|-	-|-	-|-	-|-	-|-	-|-	-|-	-|-	-|-	-|-	-|-	-|-	-|-	-|-	-|-	-|-	SARI_RS01060|1	-|-	-|-
1CG3354	-|-	-|-	-|-	-|-	-|-	-|-	-|-	-|-	-|-	-|-	-|-	-|-	-|-	-|-	-|-	-|-	-|-	-|-	-|-	-|-	-|-	-|-	-|-	SARI_RS21600|1	-|-	-|-
1CG3364	-|-	-|-	-|-	-|-	-|-	-|-	-|-	-|-	-|-	-|-	-|-	-|-	-|-	-|-	-|-	-|-	-|-	-|-	-|-	-|-	-|-	-|-	-|-	SARI_RS01030|1	-|-	-|-
1CG3385	-|-	-|-	-|-	-|-	-|-	-|-	-|-	-|-	-|-	-|-	-|-	-|-	-|-	-|-	-|-	-|-	-|-	-|-	-|-	-|-	-|-	-|-	-|-	SARI_RS04315|1	-|-	-|-
1CG3424	-|-	-|-	-|-	-|-	-|-	-|-	-|-	-|-	-|-	-|-	-|-	-|-	-|-	-|-	-|-	-|-	-|-	-|-	-|-	-|-	-|-	-|-	-|-	-|-	SPAB_RS21845|1	-|-
1CG3463	-|-	-|-	-|-	-|-	-|-	-|-	-|-	-|-	-|-	-|-	-|-	-|-	-|-	-|-	-|-	-|-	-|-	-|-	-|-	-|-	-|-	-|-	-|-	-|-	SPAB_RS04595|1	-|-
1CG3472	-|-	-|-	-|-	-|-	-|-	-|-	-|-	-|-	-|-	-|-	-|-	-|-	-|-	-|-	-|-	-|-	-|-	-|-	-|-	-|-	-|-	-|-	-|-	-|-	SPAB_RS04085|1	-|-
1CG3474	-|-	-|-	-|-	-|-	-|-	-|-	-|-	-|-	-|-	-|-	-|-	-|-	-|-	-|-	-|-	-|-	-|-	-|-	-|-	-|-	-|-	-|-	-|-	-|-	SPAB_RS04055|1	-|-
1CG3490	-|-	-|-	-|-	-|-	-|-	-|-	-|-	-|-	-|-	-|-	-|-	-|-	-|-	-|-	-|-	-|-	-|-	-|-	-|-	-|-	-|-	-|-	-|-	-|-	SPAB_RS13535|1	-|-
1CG3495	-|-	-|-	-|-	-|-	-|-	-|-	-|-	-|-	-|-	-|-	-|-	-|-	-|-	-|-	-|-	-|-	-|-	-|-	-|-	-|-	-|-	-|-	-|-	-|-	SPAB_RS10930|1	-|-
1CG3501	-|-	-|-	-|-	-|-	-|-	-|-	-|-	-|-	-|-	-|-	-|-	-|-	-|-	-|-	-|-	-|-	-|-	-|-	-|-	-|-	-|-	-|-	-|-	-|-	SPAB_RS03065|1	-|-
1CG3515	-|-	-|-	-|-	-|-	-|-	-|-	-|-	-|-	-|-	-|-	-|-	-|-	-|-	-|-	-|-	-|-	-|-	-|-	-|-	-|-	-|-	-|-	-|-	-|-	SPAB_RS21795|1	-|-
1CG3520	-|-	-|-	-|-	-|-	-|-	-|-	-|-	-|-	-|-	-|-	-|-	-|-	-|-	-|-	-|-	-|-	-|-	-|-	-|-	-|-	-|-	-|-	-|-	-|-	SPAB_RS09020|1	-|-
1CG3533	-|-	-|-	-|-	-|-	-|-	-|-	-|-	-|-	-|-	-|-	-|-	-|-	-|-	-|-	-|-	-|-	-|-	-|-	-|-	-|-	-|-	-|-	-|-	-|-	SPAB_RS21805|1	-|-
1CG3536	-|-	-|-	-|-	-|-	-|-	-|-	-|-	-|-	-|-	-|-	-|-	-|-	-|-	-|-	-|-	-|-	-|-	-|-	-|-	-|-	-|-	-|-	-|-	-|-	SPAB_RS21820|1	-|-
1CG3561	-|-	-|-	-|-	-|-	-|-	-|-	-|-	-|-	-|-	-|-	-|-	-|-	-|-	-|-	-|-	-|-	-|-	-|-	-|-	-|-	-|-	-|-	-|-	-|-	SPAB_RS22185|1	-|-
1CG3566	-|-	-|-	-|-	-|-	-|-	-|-	-|-	-|-	-|-	-|-	-|-	-|-	-|-	-|-	-|-	-|-	-|-	-|-	-|-	-|-	-|-	-|-	-|-	-|-	-|-	LFZ92_RS15570|1
1CG3567	-|-	-|-	-|-	-|-	-|-	-|-	-|-	-|-	-|-	-|-	-|-	-|-	-|-	-|-	-|-	-|-	-|-	-|-	-|-	-|-	-|-	-|-	-|-	-|-	-|-	LFZ92_RS12385|1
1CG3583	-|-	-|-	-|-	-|-	-|-	-|-	-|-	-|-	-|-	-|-	-|-	-|-	-|-	-|-	-|-	-|-	-|-	-|-	-|-	-|-	-|-	-|-	-|-	-|-	-|-	LFZ92_RS07185|1
1CG3586	-|-	-|-	-|-	-|-	-|-	-|-	-|-	-|-	-|-	-|-	-|-	-|-	-|-	-|-	-|-	-|-	-|-	-|-	-|-	-|-	-|-	-|-	-|-	-|-	-|-	LFZ92_RS16735|1
1CG3610	-|-	-|-	-|-	-|-	-|-	-|-	-|-	-|-	-|-	-|-	-|-	-|-	-|-	-|-	-|-	-|-	-|-	-|-	-|-	-|-	-|-	-|-	-|-	-|-	-|-	LFZ92_RS03930|1
1CG3611	-|-	-|-	-|-	-|-	-|-	-|-	-|-	-|-	-|-	-|-	-|-	-|-	-|-	-|-	-|-	-|-	-|-	-|-	-|-	-|-	-|-	-|-	-|-	-|-	-|-	LFZ92_RS03935|1
1CG3627	-|-	-|-	-|-	-|-	-|-	-|-	-|-	-|-	-|-	-|-	-|-	-|-	-|-	-|-	-|-	-|-	-|-	-|-	-|-	-|-	-|-	-|-	-|-	-|-	-|-	LFZ92_RS04550|1
1CG3631	-|-	-|-	-|-	-|-	-|-	-|-	-|-	-|-	-|-	-|-	-|-	-|-	-|-	-|-	-|-	-|-	-|-	-|-	-|-	-|-	-|-	-|-	-|-	-|-	-|-	LFZ92_RS04570|1
1CG3650	-|-	-|-	-|-	-|-	-|-	-|-	-|-	-|-	-|-	-|-	-|-	-|-	-|-	-|-	-|-	-|-	-|-	-|-	-|-	-|-	-|-	-|-	-|-	-|-	-|-	LFZ92_RS09495|1
1CG3657	-|-	-|-	-|-	-|-	-|-	-|-	-|-	-|-	-|-	-|-	-|-	-|-	-|-	-|-	-|-	-|-	-|-	-|-	-|-	-|-	-|-	-|-	-|-	-|-	-|-	LFZ92_RS13395|1
1CG3663	-|-	-|-	-|-	-|-	-|-	-|-	-|-	-|-	-|-	-|-	-|-	-|-	-|-	-|-	-|-	-|-	-|-	-|-	-|-	-|-	-|-	-|-	-|-	-|-	-|-	LFZ92_RS13715|1
1CG3668	-|-	-|-	-|-	-|-	-|-	-|-	-|-	-|-	-|-	-|-	-|-	-|-	-|-	-|-	-|-	-|-	-|-	-|-	-|-	-|-	-|-	-|-	-|-	-|-	-|-	LFZ92_RS14815|1
1CG3704	-|-	-|-	-|-	-|-	-|-	-|-	-|-	-|-	-|-	-|-	-|-	-|-	-|-	-|-	-|-	-|-	-|-	-|-	-|-	-|-	-|-	-|-	-|-	-|-	-|-	LFZ92_RS16710|1
1CG3707	-|-	-|-	-|-	-|-	-|-	-|-	-|-	-|-	-|-	-|-	-|-	-|-	-|-	-|-	-|-	-|-	-|-	-|-	-|-	-|-	-|-	-|-	-|-	-|-	-|-	LFZ92_RS16725|1
1CG3744	-|-	-|-	-|-	-|-	-|-	-|-	-|-	-|-	-|-	-|-	-|-	-|-	-|-	-|-	-|-	-|-	-|-	-|-	-|-	-|-	-|-	-|-	-|-	-|-	-|-	LFZ92_RS18195|1
1CG3751	-|-	-|-	-|-	-|-	-|-	-|-	-|-	-|-	-|-	-|-	-|-	-|-	-|-	-|-	-|-	-|-	-|-	-|-	-|-	-|-	-|-	-|-	-|-	-|-	-|-	LFZ92_RS18670|1
1CG3761	-|-	-|-	-|-	-|-	-|-	-|-	-|-	-|-	-|-	-|-	-|-	-|-	-|-	-|-	-|-	-|-	-|-	-|-	-|-	-|-	-|-	-|-	-|-	-|-	-|-	LFZ92_RS22080|1
1CG3773	-|-	-|-	-|-	-|-	-|-	-|-	-|-	-|-	-|-	-|-	-|-	-|-	-|-	-|-	-|-	-|-	-|-	-|-	-|-	-|-	-|-	-|-	-|-	-|-	-|-	LFZ92_RS18655|1
